# Supplementary material for: Microbial communities in peatlands along a chronosequence on the Sanjiang Plain, China
Source: Sci Rep. 2017 Aug 29;7:9567. doi: 10.1038/s41598-017-10436-5 (PMC5575048; doi:10.1038/s41598-017-10436-5)
Supplement: Supplementary file 2 — Dataset1 [file 41598_2017_10436_MOESM2_ESM.xlsx]

## Sheet: Sheet1
Title:Microbial communities in peatlands along a chronosequence on the Sanjiang Plain, China
Authors: Xue Zhou, Zhenqing Zhang, Lei Tian, Xiujun Li, Chunjie Tian
Table S1. The barcode sequences used in this study.
#SampleID	BarcodeSequence
S1	ATCACG,ATGAGC
S2	CGATGT,ATGAGC
S3	CAGATC,CAAAAG
H1	TTAGGC,GTTTCG
H2	TTAGGC,ATGAGC
H3	ACAGTG,GTTTCG
Q1	ATCACG,CAAAAG
Q2	ACAGTG,ATGAGC
Q3	ACTTGA,CAAAAG
S4	GCCAAT,ATGAGC
S5	CGATGT,CAAAAG
S6	ACTTGA,ATGAGC
H4	GATCAG,ATGAGC
H5	TAGCTT,ATGAGC
H6	ATCACG,CGTACG
Q4	CGATGT,CGTACG
Q5	TTAGGC,CAAAAG
Q6	TGACCA,CGTACG
S7	ACAGTG,CGTACG
S8	TGACCA,CAAAAG
S9	CAGATC,CGTACG
H7	ACTTGA,CGTACG
H8	ACAGTG,CAAAAG
H9	TAGCTT,CGTACG
Q7	CGATGT,ATTCCT
Q8	CTTGTA,CGTACG
Q9	ATCACG,GGTAGC
S10	TTAGGC,ATTCCT
S11	TGACCA,GGTAGC
S12	ACAGTG,GGTAGC
H11	TGACCA,ATTCCT
H12	GCCAAT,CAAAAG
H13	GCCAAT,ATTCCT
