# Supplementary material for: Microbial communities in peatlands along a chronosequence on the Sanjiang Plain, China
Source: Sci Rep. 2017 Aug 29;7:9567. doi: 10.1038/s41598-017-10436-5 (PMC5575048; doi:10.1038/s41598-017-10436-5)
Supplement: Supplementary file 3 — Dataset 2 [file 41598_2017_10436_MOESM3_ESM.xlsx]

## Sheet: sheet 1
Title:Microbial communities in peatlands along a chronosequence on the Sanjiang Plain, China
Authors: Xue Zhou, Zhenqing Zhang, Lei Tian, Xiujun Li, Chunjie Tian
Table S2. The relative abundance of the OTUs belonging to the top 10 genus.
#OTU_num	S1	S2	S3	H1	H2	H3	Q1	Q2	Q3	S4	S5	S6	H4	H5	H6	Q4	Q5	Q6	S7	S8	S9	H7	H8	H9	Q7	Q8	Q9	S10	S11	S12	H10	H11	H12	Taxonomy
OTU_10	0.00375957	0.00128376	0.00215488	0.000183394	0.00059603	0.0137087	0.00311769	0.00366787	0.00765669	0.00889459	0.0157719	0.0137087	0.000137545	0.00655632	0.00889459	0.00522672	0.000962817	0.00531842	0.0108202	0.0115538	0.224749	0.0347073	0.00192563	0.01027	0.0014213	0.00192563	0.00802347	0.0268213	0.0129751	0.222686	0.117051	0.095594	0.0170556	k__Bacteria	p__Proteobacteria	c__Betaproteobacteria	o__Burkholderiales	f__Oxalobacteraceae	g__Janthinobacterium	s__
OTU_21	0.000137545	0.00087112	9.16969e-05	0	0.000183394	0.000504333	0.000641878	0.000183394	0.000229242	0.000183394	0.000504333	0.000825272	0.00110036	0.0140296	0.000458484	0.00114621	4.58484e-05	0.00087112	0.000550181	0.000779423	0.00298015	0.0307184	0.00247581	0.0536885	9.16969e-05	9.16969e-05	0.000412636	0.00100867	0.000916969	0.00628123	0.103526	0.0848196	0.0391087	k__Bacteria	p__Proteobacteria	c__Betaproteobacteria	o__Burkholderiales	f__Oxalobacteraceae	g__Janthinobacterium	s__lividum
OTU_127	0.00059603	0.000550181	0.000733575	0.000275091	0.000320939	0.0292971	0.0013296	0.000550181	0.00137545	0.00385127	0.00334694	0.00160469	0.000275091	0.0369538	0.0214112	0.00197148	0.000366787	0.00210903	0.0137087	0.00087112	0.0866077	0.108202	0.00646463	0.0538261	0.00343863	0.000229242	0.00495163	0.0162762	0.00706066	0.0120581	0.0928431	0.15185	0.146027	k__Bacteria	p__Proteobacteria	c__Betaproteobacteria	o__Burkholderiales	f__Oxalobacteraceae	g__Janthinobacterium	s__
OTU_183	0	0	0	0	0.000137545	0.000779423	4.58484e-05	4.58484e-05	0	0	0	0.000183394	0	0.000412636	9.16969e-05	4.58484e-05	4.58484e-05	0.000825272	0.000366787	0.000779423	9.16969e-05	0.00330109	0.00779423	0.00197148	0.000458484	0.000458484	0.000779423	0.000916969	9.16969e-05	0.000229242	0.00375957	0.00210903	0.00440145	k__Bacteria	p__Proteobacteria	c__Betaproteobacteria	o__Burkholderiales	f__Oxalobacteraceae	g__Janthinobacterium	s__
OTU_11	0.0168264	0.0127	0.0198524	0.00298015	0.00430975	0.0614369	0.0142589	0.0044473	0.0121498	0.0347073	0.0290679	0.033882	0.000320939	0.00334694	0.107056	0.00403466	0.0157719	0.000916969	0.0688643	0.00779423	0.00389712	0.000366787	0.0109119	0.00169639	0.0373206	0.0490578	0.00600614	0.0073816	0.0263628	0.0014213	0.000275091	0.000320939	0.000504333	k__Bacteria	p__Proteobacteria	c__Alphaproteobacteria	o__Rhizobiales	f__Hyphomicrobiaceae	g__Rhodoplanes	s__
OTU_12	0.00440145	0.0409885	0.0437394	0.0162762	0.00898629	0.00375957	0.0712026	0.0028426	0.082573	0.0258585	0.0119206	0.0375499	0.00178809	0.00275091	0.00545596	0.0183394	0.00687726	0.00087112	0.00403466	0.00206318	0.00169639	0.000275091	0.000412636	0.00921553	0.00417221	0.00123791	0.020265	0.000137545	0.00155885	0.000504333	9.16969e-05	0.000504333	0.000275091	k__Bacteria	p__Proteobacteria	c__Alphaproteobacteria	o__Rhizobiales	f__Hyphomicrobiaceae	g__Rhodoplanes	s__
OTU_19	0.0318188	0.0135253	0.0143047	0.00265921	0.00288845	0.0309935	0.00926138	0.00206318	0.00573105	0.052038	0.0541928	0.0246665	0.00215488	0.00412636	0.0248498	0.00944478	0.0408509	0.0241163	0.0240246	0.00380542	0.00430975	0.000183394	0.00192563	0.00541011	0.013296	0.00816102	0.0487369	0.000275091	0.00504333	0.000825272	0.000229242	0.000687726	0.00059603	k__Bacteria	p__Proteobacteria	c__Alphaproteobacteria	o__Rhizobiales	f__Hyphomicrobiaceae	g__Rhodoplanes	s__
OTU_99	0.000825272	0.00311769	0.00371372	0.00119206	0.000550181	0.00160469	0.0106368	0.00114621	0.0162303	0.00123791	0.000916969	0.00178809	0	0.000504333	0.000550181	0.000183394	0.00087112	0	0.000366787	0.000412636	9.16969e-05	0	0.000137545	0.000229242	0.00197148	0.000137545	0.00252166	0	0.000183394	4.58484e-05	0	0	0.000137545	k__Bacteria	p__Proteobacteria	c__Alphaproteobacteria	o__Rhizobiales	f__Hyphomicrobiaceae	g__Rhodoplanes	s__
OTU_194	0.000183394	0.00334694	0.00609784	0.00123791	0.000779423	0.00536427	0.00183394	0.000504333	0.00165054	0.000229242	0.000366787	0	4.58484e-05	0.000275091	0.00160469	0.000183394	0.000641878	0.000550181	0.00128376	4.58484e-05	0.000229242	4.58484e-05	0.0013296	4.58484e-05	0.001513	0.000183394	0.00110036	9.16969e-05	4.58484e-05	0	4.58484e-05	0	0	k__Bacteria	p__Proteobacteria	c__Alphaproteobacteria	o__Rhizobiales	f__Hyphomicrobiaceae	g__Rhodoplanes	s__
OTU_366	0.00160469	0.012104	0.0127459	0.00229242	0.00155885	0.00408051	0.0043556	0.00288845	0.00490578	0.0205859	0.00820687	0.00476824	0.000275091	0.000504333	0.00155885	0.00183394	0.000916969	0.00522672	0.00128376	0.000504333	0.00100867	4.58484e-05	0.000458484	0.000962817	0.00146715	0.000550181	0.0126542	9.16969e-05	0.000641878	0.000183394	9.16969e-05	0	0.000275091	k__Bacteria	p__Proteobacteria	c__Alphaproteobacteria	o__Rhizobiales	f__Hyphomicrobiaceae	g__Rhodoplanes	s__
OTU_377	0.00229242	0.000366787	0.000137545	9.16969e-05	9.16969e-05	0.00252166	0.00059603	4.58484e-05	0.000137545	0.000733575	0.00165054	0.000366787	0	0.000137545	0.00357618	0.000137545	0.000733575	0.000504333	0.00412636	0.000137545	0.00059603	0	0.000320939	4.58484e-05	0.00178809	0.00087112	0.0013296	0	0.00229242	0.000137545	0	0	0	k__Bacteria	p__Proteobacteria	c__Alphaproteobacteria	o__Rhizobiales	f__Hyphomicrobiaceae	g__Rhodoplanes	s__
OTU_577	4.58484e-05	0.000504333	0.00105451	9.16969e-05	0.000137545	0.000366787	0.000275091	0.000137545	0.000275091	0.000916969	0.000550181	0.000458484	0	0	0.000229242	0.000183394	9.16969e-05	0	0.000458484	0	0.000137545	0	9.16969e-05	4.58484e-05	0.000275091	0	0.000458484	0	0	9.16969e-05	0	0	0	k__Bacteria	p__Proteobacteria	c__Alphaproteobacteria	o__Rhizobiales	f__Hyphomicrobiaceae	g__Rhodoplanes
OTU_819	0.00146715	0.00110036	0.000320939	4.58484e-05	4.58484e-05	0.000412636	0.00059603	9.16969e-05	0.000733575	0.00110036	0.00119206	0.00343863	4.58484e-05	0.000137545	0.000229242	0.000550181	0.000183394	0.000229242	0.000137545	4.58484e-05	0.00059603	0	0	0.000137545	9.16969e-05	0	0.00210903	0	0	0	4.58484e-05	0	0	k__Bacteria	p__Proteobacteria	c__Alphaproteobacteria	o__Rhizobiales	f__Hyphomicrobiaceae	g__Rhodoplanes	s__
OTU_2803	0.00618954	0.00114621	0.000687726	0.000504333	0.000275091	0.0057769	0.00160469	0.000275091	0.000366787	0.00316354	0.0131126	0.0014213	0.000229242	0.00087112	0.013021	0.00087112	0.00389712	9.16969e-05	0.00894044	0.00169639	0.0043556	0.000183394	0.00119206	0.000962817	0.00508918	0.00710651	0.00270506	0.000550181	0.024208	9.16969e-05	9.16969e-05	9.16969e-05	0.000183394	k__Bacteria	p__Proteobacteria	c__Alphaproteobacteria	o__Rhizobiales	f__Hyphomicrobiaceae	g__Rhodoplanes	s__
OTU_3598	4.58484e-05	0.000320939	9.16969e-05	0	0	0.000137545	9.16969e-05	0	4.58484e-05	0.00100867	4.58484e-05	0.00087112	0	0	9.16969e-05	0	4.58484e-05	0	0	4.58484e-05	0	0	0	0	4.58484e-05	0	0	0	4.58484e-05	0	0	0	4.58484e-05	k__Bacteria	p__Proteobacteria	c__Alphaproteobacteria	o__Rhizobiales	f__Hyphomicrobiaceae	g__Rhodoplanes	s__
OTU_4417	0.00105451	0.000137545	0	0	0	0.000458484	0.000137545	0	4.58484e-05	0.000183394	0.00119206	0.000183394	0	9.16969e-05	0.00087112	4.58484e-05	0.000183394	0	0.000687726	4.58484e-05	0.000229242	0	4.58484e-05	4.58484e-05	0.000229242	0.000504333	0.000137545	4.58484e-05	0.00110036	4.58484e-05	0	0	0	k__Bacteria	p__Proteobacteria	c__Alphaproteobacteria	o__Rhizobiales	f__Hyphomicrobiaceae	g__Rhodoplanes	s__
OTU_4440	0.00137545	0.0116455	0.00797763	0.00793178	0.00417221	0.000916969	0.00298015	0.000412636	0.00408051	0.00298015	0.00316354	0.00311769	0.00110036	0.000916969	0.000779423	0.00330109	0.00128376	0	0.000825272	0.000320939	0.000412636	4.58484e-05	0.000183394	0.000825272	0.000229242	0.000137545	0.00229242	0	0.000137545	0.000183394	0	4.58484e-05	0	k__Bacteria	p__Proteobacteria	c__Alphaproteobacteria	o__Rhizobiales	f__Hyphomicrobiaceae	g__Rhodoplanes	s__
OTU_4836	4.58484e-05	0.000412636	0.00059603	4.58484e-05	9.16969e-05	0.00504333	4.58484e-05	4.58484e-05	0.000137545	0.000458484	9.16969e-05	0.000137545	0	0	0.00100867	4.58484e-05	0	0	0.00087112	0	4.58484e-05	0	0	0	4.58484e-05	4.58484e-05	0	0	0	0	0	0	4.58484e-05	k__Bacteria	p__Proteobacteria	c__Alphaproteobacteria	o__Rhizobiales	f__Hyphomicrobiaceae	g__Rhodoplanes	s__
OTU_1	0.0259502	0.0388336	0.0395672	0.0154968	0.0123791	0.0959608	0.0651965	0.0134794	0.0518087	0.0498372	0.070469	0.101738	0.026317	0.0235661	0.0587777	0.030856	0.0801889	0.0249874	0.079868	0.00875705	0.033882	0.00256751	0.045665	0.0165054	0.0367704	0.0548347	0.114392	0.00816102	0.0218239	0.00362203	0.00210903	0.00220072	0.00252166	k__Bacteria	p__Proteobacteria	c__Alphaproteobacteria	o__Rhizobiales	f__Bradyrhizobiaceae	g__Bradyrhizobium	s__
OTU_8	0.00696896	0.003026	0.0073816	0.00751914	0.0028426	0.0482784	0.0113704	0.00499748	0.00628123	0.00536427	0.00793178	0.00160469	0.00898629	0.0321856	0.0441979	0.00458484	0.0220531	0.0133877	0.0265921	0.0244831	0.00316354	0.0171473	0.0454816	0.0225574	0.0273257	0.0807849	0.0122415	0.0353491	0.00742744	0.0107744	0.0253542	0.0164137	0.017835	k__Bacteria	p__Proteobacteria	c__Alphaproteobacteria	o__Sphingomonadales	f__Sphingomonadaceae	g__Sphingomonas	s__
OTU_203	0.000733575	0.000320939	0.000183394	9.16969e-05	0.000229242	0.00187979	0.00165054	0.00105451	0.000641878	0.000229242	0.000366787	0.000137545	0.000366787	0.00160469	0.00155885	0.00366787	0.00559351	0.000825272	0.00100867	0.000504333	0.000183394	0.00119206	0.00330109	0.00229242	0.00458484	0.015726	0.00242997	0.000320939	0.00165054	0.000412636	0.00238412	0.00220072	0.0013296	k__Bacteria	p__Proteobacteria	c__Alphaproteobacteria	o__Sphingomonadales	f__Sphingomonadaceae	g__Sphingomonas	s__wittichii
OTU_600	0	0	0	0	0	9.16969e-05	0	0	0	0	0	0	0.000137545	0	9.16969e-05	4.58484e-05	0.000412636	0	0.000137545	0	0	0	4.58484e-05	0	0.00256751	0	0	4.58484e-05	0	0	0	0	0	k__Bacteria	p__Proteobacteria	c__Alphaproteobacteria	o__Sphingomonadales	f__Sphingomonadaceae	g__Sphingomonas	s__wittichii
OTU_998	0.00288845	0.000229242	0.000183394	0.000137545	0.000320939	0.00210903	0.00229242	0.00169639	0.00119206	0.000320939	0.000275091	0.000412636	0.000825272	0.00664802	0.00187979	0.000550181	0.00751914	0.00252166	0.00224657	0.00623539	0.00155885	0.019669	0.00985741	0.00866535	0.00669387	0.00669387	0.00119206	0.00059603	0.00696896	0.0216405	0.0210903	0.0173766	0.0162303	k__Bacteria	p__Proteobacteria	c__Alphaproteobacteria	o__Sphingomonadales	f__Sphingomonadaceae	g__Sphingomonas
OTU_1360	0.0014213	0.00059603	4.58484e-05	9.16969e-05	0.000458484	0.00192563	0.00110036	0.001513	0.00059603	0.00059603	0.000366787	0.00059603	9.16969e-05	0.0666178	0.00348448	0.00128376	0.000687726	0.00169639	0.00541011	0.0136628	0.000458484	0.0550181	0.0994911	0.0383293	0.000916969	0.00747329	0.001513	0.0138921	0.00541011	0.0219155	0.0691853	0.0423181	0.0661593	k__Bacteria	p__Proteobacteria	c__Alphaproteobacteria	o__Rhizobiales	f__Bradyrhizobiaceae	g__Bosea	s__genosp.
OTU_27	0.000733575	0.00110036	0.00146715	0.000275091	0.00128376	0.00958232	0.00811517	0.00105451	0.00311769	0.000504333	0.00527257	0.000183394	0.000137545	0.00307184	0.00403466	0.000641878	0.00123791	0.000320939	0.00325524	0.0137545	0.0109578	0.0184311	0.00784008	0.011508	0.000962817	0.000962817	0.00114621	0.0657925	0.0177892	0.0204025	0.0229701	0.0188896	0.0149007	k__Bacteria	p__Proteobacteria	c__Gammaproteobacteria	o__Pseudomonadales	f__Pseudomonadaceae	g__Pseudomonas	s__
OTU_288	0.000229242	0.000366787	0	0	0.00220072	9.16969e-05	0	0.00247581	0	0	0	0	0.000137545	4.58484e-05	0	4.58484e-05	0.000137545	4.58484e-05	0.000137545	0	4.58484e-05	0	0	0	0.00105451	0	0	0.000137545	0	4.58484e-05	0.000412636	0	0.000687726	k__Bacteria	p__Proteobacteria	c__Gammaproteobacteria	o__Pseudomonadales	f__Pseudomonadaceae	g__Pseudomonas	s__stutzeri
OTU_1100	4.58484e-05	4.58484e-05	0	4.58484e-05	0	0.00137545	0.000183394	0.000137545	0.000183394	0	0	9.16969e-05	0	0.00252166	0.000366787	0	0	0.000825272	0.000275091	0.000183394	0	0.011187	0.000137545	0.00715235	0.000183394	0	0	4.58484e-05	0.000137545	0.000550181	0.00541011	0.00559351	0.00453899	k__Bacteria	p__Proteobacteria	c__Gammaproteobacteria	o__Pseudomonadales	f__Pseudomonadaceae	g__Pseudomonas	s__viridiflava
OTU_4241	0	0	0	0	0	0	0	0	0	0	0	0	0	0	0	0	0	0	0	0	0	0	0	0	0	0	0	0	0	0	0	4.58484e-05	0	k__Bacteria	p__Proteobacteria	c__Gammaproteobacteria	o__Pseudomonadales	f__Pseudomonadaceae	g__Pseudomonas	s__
OTU_51	0.00165054	0.00458484	0.0042639	0.0225116	0.0013296	0.00137545	0.033286	0.000641878	0.0294805	0.00641878	0.00403466	0.00531842	0.00105451	0.000504333	0.00265921	0.0980698	0.00531842	0.000275091	0.001513	0.000733575	0.000733575	0.000412636	0.000458484	0.00343863	0.00210903	0.000366787	0.0044473	0.000641878	0.000229242	4.58484e-05	9.16969e-05	0.000229242	0.000504333	k__Bacteria	p__Acidobacteria	c__Acidobacteriia	o__Acidobacteriales	f__Koribacteraceae	g__Candidatus Koribacter	s__
OTU_100	0.000504333	0.00330109	0.00609784	0.00100867	0.000733575	0	0.000320939	0.000320939	0.000550181	0.00490578	0.000687726	0.00958232	0	0.000275091	0.000275091	0.0184769	9.16969e-05	0	0.000275091	9.16969e-05	0.000366787	0	0	0	4.58484e-05	0	0.000412636	9.16969e-05	4.58484e-05	0	4.58484e-05	0	0.000183394	k__Bacteria	p__Acidobacteria	c__Acidobacteriia	o__Acidobacteriales	f__Koribacteraceae	g__Candidatus Koribacter	s__
OTU_535	0	0	0	0.00192563	4.58484e-05	0	0.000183394	9.16969e-05	0.000504333	0	9.16969e-05	9.16969e-05	0.000183394	4.58484e-05	0	4.58484e-05	0.000229242	0	0	0	4.58484e-05	4.58484e-05	0	9.16969e-05	0.000183394	0	0.000137545	0	9.16969e-05	0	0	0.000183394	0	k__Bacteria	p__Acidobacteria	c__Acidobacteriia	o__Acidobacteriales	f__Koribacteraceae	g__Candidatus Koribacter	s__
OTU_1101	0.000137545	0.000183394	0.000183394	4.58484e-05	4.58484e-05	0	0	0.000687726	0	0.00059603	0	0.000550181	0	0	0	0	0	0	0	0	0	0	0	0	0	0	0	0	0	0	0	0	4.58484e-05	k__Bacteria	p__Acidobacteria	c__Acidobacteriia	o__Acidobacteriales	f__Koribacteraceae	g__Candidatus Koribacter	s__
OTU_1162	0	4.58484e-05	0	0.000183394	0	0	0.000137545	0	0.000458484	0	0	0.000275091	0	0	0	0.000137545	4.58484e-05	0	0	0	4.58484e-05	0	0	9.16969e-05	0.000320939	0	0.000366787	0	4.58484e-05	0	0	4.58484e-05	0	k__Bacteria	p__Acidobacteria	c__Acidobacteriia	o__Acidobacteriales	f__Koribacteraceae	g__Candidatus Koribacter	s__versatilis
OTU_1231	0.000229242	0.000366787	0	0	4.58484e-05	0	0	0.00169639	0	0	0	0	0	9.16969e-05	0	0	0	0	4.58484e-05	0	0	0	4.58484e-05	0	0	0	0	0	0	0.000137545	0	0	0	k__Bacteria	p__Acidobacteria	c__Acidobacteriia	o__Acidobacteriales	f__Koribacteraceae	g__Candidatus Koribacter	s__
OTU_1524	0	0	0	9.16969e-05	0	0	0	0	0	0	0	0	9.16969e-05	0	0	0.000412636	0	0	0	0	0	0	0	0	0	0	0	0	0	0	0	0	0	k__Bacteria	p__Acidobacteria	c__Acidobacteriia	o__Acidobacteriales	f__Koribacteraceae	g__Candidatus Koribacter	s__
OTU_1582	4.58484e-05	4.58484e-05	0	4.58484e-05	0	0	4.58484e-05	0	0	0.000183394	0.000137545	0	0.000229242	0	0	0.000275091	0	0	0	0	0	0	4.58484e-05	0	0	0	4.58484e-05	0	0	0	0	0	4.58484e-05	k__Bacteria	p__Acidobacteria	c__Acidobacteriia	o__Acidobacteriales	f__Koribacteraceae	g__Candidatus Koribacter	s__
OTU_2212	0	0	0	0	0	0	0	0.000183394	0	0	0	0	0	0	0	0	0	0	0	0	0	0	0	0	0	0	0	0	0	0	0	0	0	k__Bacteria	p__Acidobacteria	c__Acidobacteriia	o__Acidobacteriales	f__Koribacteraceae	g__Candidatus Koribacter	s__
OTU_3417	0	0	0	9.16969e-05	0	4.58484e-05	0	0	0	0	0	0	0	0	0	0	9.16969e-05	0	0	0	0	0	0	0	0	0	0	0	0	0	0	0	0	k__Bacteria	p__Acidobacteria	c__Acidobacteriia	o__Acidobacteriales	f__Koribacteraceae	g__Candidatus Koribacter	s__
OTU_68	0.00220072	0.0108202	0.013617	0.00229242	0.00178809	0.000916969	0.00935308	0.000779423	0.0157719	0.00696896	0.00270506	0.0149466	0.00100867	0.00114621	0.00110036	0.0140755	0.00192563	0.00256751	0.00087112	0.000504333	0.00307184	9.16969e-05	0.000320939	0.00123791	0.00059603	0.000229242	0.00398881	9.16969e-05	9.16969e-05	9.16969e-05	0	0.000137545	0.000229242	k__Bacteria	p__Acidobacteria	c__Solibacteres	o__Solibacterales	f__Solibacteraceae	g__Candidatus Solibacter	s__
OTU_236	9.16969e-05	0.00187979	0.000641878	0.0014213	0.000229242	0	0	0.000137545	0.000183394	9.16969e-05	0.000366787	9.16969e-05	0.00105451	0	0.000137545	0.00678557	0.000137545	0	0.000137545	4.58484e-05	0	0	0	0	0	0	0.000229242	0	0	0	0	0	4.58484e-05	k__Bacteria	p__Acidobacteria	c__Solibacteres	o__Solibacterales	f__Solibacteraceae	g__Candidatus Solibacter	s__
OTU_238	0.000504333	0.00187979	0.00187979	0.000412636	0.00087112	0.00155885	0.00334694	0.000412636	0.0059603	0.00178809	0.00105451	0.00375957	0.000550181	0.00385127	0.00183394	0.0073816	0.00298015	0.000641878	0.0013296	0.000229242	0.000641878	0.00087112	0.000458484	0.0014213	0.000733575	0.000275091	0.00238412	9.16969e-05	0.000183394	0	0.000550181	0.00146715	0.00100867	k__Bacteria	p__Acidobacteria	c__Solibacteres	o__Solibacterales	f__Solibacteraceae	g__Candidatus Solibacter	s__
OTU_322	0.000137545	0.000275091	0.000275091	4.58484e-05	0.000137545	0.000275091	0.000229242	9.16969e-05	0.000687726	0.00224657	0.000916969	0.00137545	0.000137545	0.000275091	0.000183394	0.000229242	0.000275091	0	0.000183394	4.58484e-05	0.0013296	0.000320939	9.16969e-05	0.000458484	0.000275091	0	0.000458484	0	0.00531842	0	0	9.16969e-05	4.58484e-05	k__Bacteria	p__Acidobacteria	c__Solibacteres	o__Solibacterales	f__Solibacteraceae	g__Candidatus Solibacter	s__
OTU_395	0.000183394	0.000733575	0.000320939	0	0.000412636	0.000320939	0.00059603	4.58484e-05	0.000733575	0.00201733	0.000458484	0.000962817	4.58484e-05	0.000183394	9.16969e-05	0.000137545	4.58484e-05	0.00169639	0.000229242	4.58484e-05	0.000275091	0	0	0.00059603	0.000137545	0	0.000458484	0	0	0	0	0	0	k__Bacteria	p__Acidobacteria	c__Solibacteres	o__Solibacterales	f__Solibacteraceae	g__Candidatus Solibacter	s__
OTU_413	0.000229242	0.00178809	0.0013296	0.00706066	0.000320939	0.000229242	0.00187979	0.000229242	0.0044473	0.000183394	0.000320939	0.00178809	0.00119206	0.000412636	0.00059603	0.00394296	0.000733575	0.000733575	0.000366787	0.000137545	4.58484e-05	0.000229242	9.16969e-05	0.000458484	0.000183394	4.58484e-05	0.00123791	4.58484e-05	0.000137545	0.000137545	9.16969e-05	0.000275091	0.000183394	k__Bacteria	p__Acidobacteria	c__Solibacteres	o__Solibacterales	f__Solibacteraceae	g__Candidatus Solibacter	s__
OTU_554	9.16969e-05	0.00087112	0.000916969	0	0.000137545	0.000320939	9.16969e-05	0.000458484	0.000183394	0.000550181	0	0.000137545	0.000183394	0	0.000137545	0	9.16969e-05	0	4.58484e-05	0	0	0	0	0	0	0	9.16969e-05	4.58484e-05	9.16969e-05	0	0	0	0	k__Bacteria	p__Acidobacteria	c__Solibacteres	o__Solibacterales	f__Solibacteraceae	g__Candidatus Solibacter	s__
OTU_802	4.58484e-05	0.000137545	9.16969e-05	0	0	9.16969e-05	0.000504333	4.58484e-05	0.000962817	4.58484e-05	9.16969e-05	4.58484e-05	0	0	9.16969e-05	0.000183394	0	0	0.000137545	0	4.58484e-05	0	0	0	0	0	0.000137545	0	0	0	0	0	0	k__Bacteria	p__Acidobacteria	c__Solibacteres	o__Solibacterales	f__Solibacteraceae	g__Candidatus Solibacter	s__
OTU_841	9.16969e-05	4.58484e-05	9.16969e-05	0	0	0.000137545	9.16969e-05	0	0.000137545	9.16969e-05	0	9.16969e-05	9.16969e-05	0.000183394	0.000183394	0.000229242	0.000183394	0	9.16969e-05	0	4.58484e-05	0.000229242	4.58484e-05	9.16969e-05	4.58484e-05	0	9.16969e-05	0	0	0.000137545	0.000137545	0.000504333	0.000275091	k__Bacteria	p__Acidobacteria	c__Solibacteres	o__Solibacterales	f__Solibacteraceae	g__Candidatus Solibacter	s__
OTU_1161	4.58484e-05	0.000183394	4.58484e-05	0	0	9.16969e-05	0.000366787	9.16969e-05	0.000504333	4.58484e-05	0	0.000733575	0	0	0.000275091	4.58484e-05	0.000183394	0	9.16969e-05	0	0	0	4.58484e-05	0	0.000366787	4.58484e-05	0.000137545	0	0.000137545	0	0	0	0	k__Bacteria	p__Acidobacteria	c__Solibacteres	o__Solibacterales	f__Solibacteraceae	g__Candidatus Solibacter	s__
OTU_1344	0	4.58484e-05	0	0	0	0	0	0.000412636	0	0	0	0	0	0	0	0	0	0	4.58484e-05	0	0	0	0	0	0	0	0	0	0	0	0	0	0	k__Bacteria	p__Acidobacteria	c__Solibacteres	o__Solibacterales	f__Solibacteraceae	g__Candidatus Solibacter	s__
OTU_1479	9.16969e-05	4.58484e-05	9.16969e-05	0.000550181	0	0.000183394	4.58484e-05	9.16969e-05	0.000137545	0	0	0.000962817	0.000916969	0	0	0	0	0	0	0	4.58484e-05	0	0	9.16969e-05	0	0	0	0	0	0	0	0	0	k__Bacteria	p__Acidobacteria	c__Solibacteres	o__Solibacterales	f__Solibacteraceae	g__Candidatus Solibacter	s__
OTU_1661	4.58484e-05	0.000320939	0.000412636	4.58484e-05	9.16969e-05	9.16969e-05	0.000779423	0.000137545	0.00114621	0.000779423	0.000137545	0.00123791	0.000137545	9.16969e-05	4.58484e-05	0.000183394	0.000137545	0	0	0.000137545	0.000137545	0	0	0.000275091	0.000275091	0	0.000366787	0	0	0	0	0	0	k__Bacteria	p__Acidobacteria	c__Solibacteres	o__Solibacterales	f__Solibacteraceae	g__Candidatus Solibacter	s__
OTU_1948	0.000137545	0.00187979	0.00160469	0.00165054	0.000366787	0	0.000458484	0	0.001513	0.000687726	0.000320939	0.00087112	0.000550181	0.000183394	9.16969e-05	0.000825272	0	9.16969e-05	0	4.58484e-05	4.58484e-05	4.58484e-05	0	0	9.16969e-05	0	0.000320939	4.58484e-05	0.000137545	0	0	0	4.58484e-05	k__Bacteria	p__Acidobacteria	c__Solibacteres	o__Solibacterales	f__Solibacteraceae	g__Candidatus Solibacter	s__
OTU_1963	0	0	0	0	0	4.58484e-05	0	0	0	0	0	0	0	0.000275091	9.16969e-05	0	4.58484e-05	0	4.58484e-05	0	4.58484e-05	0	0	4.58484e-05	0	0	0	0	0	0	0	0	4.58484e-05	k__Bacteria	p__Acidobacteria	c__Solibacteres	o__Solibacterales	f__Solibacteraceae	g__Candidatus Solibacter	s__
OTU_2044	0	4.58484e-05	9.16969e-05	4.58484e-05	0	0	9.16969e-05	0	0	0	0	0	0	0	0	0	0	0	0	0	0	0	0	0	4.58484e-05	0	0	0	0	0	0	0	0	k__Bacteria	p__Acidobacteria	c__Solibacteres	o__Solibacterales	f__Solibacteraceae	g__Candidatus Solibacter	s__
OTU_2604	0	0	4.58484e-05	0	0	0.000137545	0.000229242	4.58484e-05	0.000320939	0.000412636	0	0.000687726	0	4.58484e-05	0	0	4.58484e-05	0	0	0	0	0	0	0	0	0	0	0	0	0	0	0	0	k__Bacteria	p__Acidobacteria	c__Solibacteres	o__Solibacterales	f__Solibacteraceae	g__Candidatus Solibacter	s__
OTU_2911	4.58484e-05	0.00123791	0.00123791	0.000275091	0.000183394	0.000641878	0.00155885	0.000137545	0.00169639	0.00137545	0.000412636	0.00114621	0.000137545	0.000641878	0.00059603	0.00165054	0.000183394	4.58484e-05	0.000458484	0	0	0.000366787	4.58484e-05	0.000366787	0.000504333	9.16969e-05	0.00059603	0	0.000137545	0	4.58484e-05	4.58484e-05	0.000183394	k__Bacteria	p__Acidobacteria	c__Solibacteres	o__Solibacterales	f__Solibacteraceae	g__Candidatus Solibacter	s__
OTU_3393	0	0	0	0	0	0	0	0	0	0	0	0	0	0	0	0	4.58484e-05	0	0	0	0	0	0	4.58484e-05	0.000366787	0	0	0	0.000183394	0	0	0	0	k__Bacteria	p__Acidobacteria	c__Solibacteres	o__Solibacterales	f__Solibacteraceae	g__Candidatus Solibacter	s__
OTU_5085	0	0	0	4.58484e-05	0	0	0	0	0	0	0	0	4.58484e-05	0	4.58484e-05	9.16969e-05	0	0	0	0	0	0	0	0	9.16969e-05	0	0	0	0	0	0	0	0	k__Bacteria	p__Acidobacteria	c__Solibacteres	o__Solibacterales	f__Solibacteraceae	g__Candidatus Solibacter	s__
OTU_38	0.000275091	0	0.000641878	0	0	4.58484e-05	9.16969e-05	0.000320939	0	4.58484e-05	0	0.000137545	0	0.00600614	0.000320939	0.000229242	0	0.000550181	0.000916969	0.00210903	0.0417679	0.0154509	0.000320939	0.0273715	4.58484e-05	0.000137545	0.000137545	0.000320939	0.0755582	0.0157719	0.00275091	0.00866535	0.00412636	k__Bacteria	p__Proteobacteria	c__Betaproteobacteria	o__Burkholderiales	f__Comamonadaceae	g__Polaromonas	s__
OTU_3910	0.00536427	0	0	4.58484e-05	0	0.000229242	0.000137545	0.000320939	4.58484e-05	9.16969e-05	0.000229242	9.16969e-05	4.58484e-05	0.00169639	0.000183394	4.58484e-05	9.16969e-05	0.00160469	9.16969e-05	0.0259044	0.000504333	0.00288845	0.000458484	0.00311769	0.000229242	9.16969e-05	0.000229242	0.00059603	0.00160469	0.00600614	0.000458484	0.000779423	0.000550181	k__Bacteria	p__Proteobacteria	c__Betaproteobacteria	o__Burkholderiales	f__Comamonadaceae	g__Polaromonas	s__
OTU_4079	0	0	0	0	4.58484e-05	0	0	0	0	0	0	0	0	0.00119206	0	0	0	0	0	0	0	0.00270506	0	0.00165054	0	0	0	0	4.58484e-05	0	0.000550181	0.00206318	0.000550181	k__Bacteria	p__Proteobacteria	c__Betaproteobacteria	o__Burkholderiales	f__Comamonadaceae	g__Polaromonas	s__
