# Supplementary material for: Microbial communities in peatlands along a chronosequence on the Sanjiang Plain, China
Source: Sci Rep. 2017 Aug 29;7:9567. doi: 10.1038/s41598-017-10436-5 (PMC5575048; doi:10.1038/s41598-017-10436-5)
Supplement: Supplementary file 4 — Dataset 3 [file 41598_2017_10436_MOESM4_ESM.xls]

Title:Microbial communities in peatlands along a chronosequence on the Sanjiang Plain, China
Authors: Xue Zhou, Zhenqing Zhang, Lei Tian, Xiujun Li, Chunjie Tian
Table S3. The OUT table showing the abundance and taxonomy of the OTUs classified in this study.
#OTU_num	S1	S2	S3	H1	H2	H3	Q1	Q2	Q3	S4	S5	S6	H4	H5	H6	Q4	Q5	Q6	S7	S8	S9	H7	H8	H9	Q7	Q8	Q9	S10	S11	S12	H10	H11	H12	Taxonomy
OTU_1	566	847	863	338	270	2093	1422	294	1130	1087	1537	2219	574	514	1282	673	1749	545	1742	191	739	56	996	360	802	1196	2495	178	476	79	46	48	55	k__Bacteria;p__Proteobacteria;c__Alphaproteobacteria;o__Rhizobiales;f__Bradyrhizobiaceae;g__Bradyrhizobium;s__
OTU_2	4119	44	17	18	76	536	107	65	14	254	261	26	9	748	695	58	1597	91	557	2972	654	287	1379	555	1225	887	69	4062	1470	651	321	169	110	k__Bacteria;p__Proteobacteria;c__Betaproteobacteria;o__Burkholderiales;f__Comamonadaceae
OTU_4	450	210	360	360	63	360	755	100	510	358	1246	458	279	1024	92	300	74	205	187	563	282	955	1113	1315	59	87	426	807	126	2262	1149	1563	1827	k__Bacteria;p__Actinobacteria;c__Actinobacteria;o__Actinomycetales;f__Micrococcaceae
OTU_5	24	27	8	12	530	5	10	340	30	10	2	48	64	16	46	51	15	8249	74	77	31	2	34	1	39	2	18	10	53	7	67	1	86	k__Bacteria;p__Proteobacteria;c__Gammaproteobacteria;o__Oceanospirillales;f__Halomonadaceae
OTU_6	46	23	2	70	15	6	33	23	7	8	8	14	5884	24	4	37	44	1	4	7	20	9	50	9	33	75	29	9	3	40	47	15	11	k__Bacteria;p__Bacteroidetes;c__Sphingobacteriia;o__Sphingobacteriales;f__Sphingobacteriaceae
OTU_7	1064	100	108	4	23	20	110	27	63	62	2149	9	5	318	22	47	94	31	32	2571	56	851	166	308	16	26	71	283	978	900	738	636	1501	k__Bacteria;p__Actinobacteria;c__Actinobacteria;o__Actinomycetales;f__Microbacteriaceae
OTU_8	152	66	161	164	62	1053	248	109	137	117	173	35	196	702	964	100	481	292	580	534	69	374	992	492	596	1762	267	771	162	235	553	358	389	k__Bacteria;p__Proteobacteria;c__Alphaproteobacteria;o__Sphingomonadales;f__Sphingomonadaceae;g__Sphingomonas;s__
OTU_9	7	17	11	7	232	4	4	226	11	2	1	25	32	9	22	20	7	3309	37	43	8	0	14	1	15	3	6	3	32	4	31	1	29	k__Bacteria;p__Proteobacteria;c__Gammaproteobacteria;o__Alteromonadales;f__Shewanellaceae;g__Shewanella;s__algae
OTU_10	82	28	47	4	13	299	68	80	167	194	344	299	3	143	194	114	21	116	236	252	4902	757	42	224	31	42	175	585	283	4857	2553	2085	372	k__Bacteria;p__Proteobacteria;c__Betaproteobacteria;o__Burkholderiales;f__Oxalobacteraceae;g__Janthinobacterium;s__
OTU_11	367	277	433	65	94	1340	311	97	265	757	634	739	7	73	2335	88	344	20	1502	170	85	8	238	37	814	1070	131	161	575	31	6	7	11	k__Bacteria;p__Proteobacteria;c__Alphaproteobacteria;o__Rhizobiales;f__Hyphomicrobiaceae;g__Rhodoplanes;s__
OTU_12	96	894	954	355	196	82	1553	62	1801	564	260	819	39	60	119	400	150	19	88	45	37	6	9	201	91	27	442	3	34	11	2	11	6	k__Bacteria;p__Proteobacteria;c__Alphaproteobacteria;o__Rhizobiales;f__Hyphomicrobiaceae;g__Rhodoplanes;s__
OTU_13	4	1	0	10	37	52	1	7	2	3	0	3	1	383	20	4	27	4	22	6	1	266	24	498	5	26	35	5196	10	532	367	754	645	k__Bacteria;p__Proteobacteria;c__Betaproteobacteria;o__Burkholderiales;f__Oxalobacteraceae;g__;s__
OTU_14	528	82	100	3	23	94	63	58	12	1020	445	85	1	57	190	66	34	151	106	746	839	0	183	64	67	15	169	191	437	6	13	7	11	k__Bacteria;p__Proteobacteria;c__Alphaproteobacteria;o__Sphingomonadales;f__Erythrobacteraceae;g__;s__
OTU_16	63	302	418	222	51	224	141	30	119	276	683	1335	186	44	188	146	97	21	494	18	154	34	52	146	25	9	465	8	23	12	8	21	11	k__Bacteria;p__Actinobacteria;c__Thermoleophilia;o__Gaiellales;f__Gaiellaceae;g__;s__
OTU_17	32	26	36	2	13	31	24	3	14	47	150	125	14	7	37	38	1136	64	34	14	1353	0	10	32	162	42	106	4	133	4	0	2	1	k__Bacteria;p__Actinobacteria;c__Acidimicrobiia;o__Acidimicrobiales;f__;g__;s__
OTU_18	8	1	0	0	0	0	6	0	1	0	0	0	0	0	11	5	119	2	5	0	1	51	2	34	1907	870	11	0	2	5	11	56	8	k__Bacteria;p__Caldiserica;c__Caldisericia;o__Caldisericales;f__;g__;s__
OTU_19	694	295	312	58	63	676	202	45	125	1135	1182	538	47	90	542	206	891	526	524	83	94	4	42	118	290	178	1063	6	110	18	5	15	13	k__Bacteria;p__Proteobacteria;c__Alphaproteobacteria;o__Rhizobiales;f__Hyphomicrobiaceae;g__Rhodoplanes;s__
OTU_20	63	473	545	1014	132	50	1271	33	1541	334	160	310	322	33	96	2307	128	29	45	21	22	8	11	104	37	11	246	23	5	3	15	15	28	k__Bacteria;p__Acidobacteria;c__Acidobacteriia;o__Acidobacteriales;f__Koribacteraceae;g__;s__
OTU_21	3	19	2	0	4	11	14	4	5	4	11	18	24	306	10	25	1	19	12	17	65	670	54	1171	2	2	9	22	20	137	2258	1850	853	k__Bacteria;p__Proteobacteria;c__Betaproteobacteria;o__Burkholderiales;f__Oxalobacteraceae;g__Janthinobacterium;s__lividum
OTU_22	262	29	22	66	18	241	66	23	27	145	187	19	0	308	419	47	391	23	524	725	82	193	909	337	277	480	92	112	352	393	74	20	118	k__Bacteria;p__Proteobacteria;c__Alphaproteobacteria;o__Rhizobiales
OTU_23	49	119	0	0	1195	2	0	1108	0	24	0	38	216	20	0	1	16	1	17	8	0	0	1	2	0	0	1	46	3	5	280	0	377	k__Bacteria;p__Actinobacteria;c__Actinobacteria;o__Bifidobacteriales;f__Bifidobacteriaceae;g__Bifidobacterium
OTU_24	46	130	0	3	1534	7	0	1191	0	26	2	25	171	25	0	0	28	0	8	0	0	0	0	5	0	0	0	90	0	7	19	0	51	k__Bacteria;p__Actinobacteria;c__Actinobacteria;o__Bifidobacteriales;f__Bifidobacteriaceae;g__Bifidobacterium;s__
OTU_25	14	96	0	0	1333	7	0	1498	1	15	1	5	122	11	0	2	6	1	14	0	0	0	1	1	0	0	0	38	0	8	67	1	100	k__Bacteria;p__Firmicutes;c__Bacilli;o__Lactobacillales;f__Enterococcaceae;g__Enterococcus;s__
OTU_26	67	105	0	4	1035	17	0	1136	0	24	0	29	160	37	8	4	23	2	58	1	0	4	0	2	1	0	0	33	2	17	26	7	24	k__Bacteria;p__Proteobacteria;c__Gammaproteobacteria;o__Enterobacteriales;f__Enterobacteriaceae
OTU_27	16	24	32	6	28	209	177	23	68	11	115	4	3	67	88	14	27	7	71	300	239	402	171	251	21	21	25	1435	388	445	501	412	325	k__Bacteria;p__Proteobacteria;c__Gammaproteobacteria;o__Pseudomonadales;f__Pseudomonadaceae;g__Pseudomonas;s__
OTU_28	334	1	1	0	2	3	8	8	3	3	6	4	0	16	9	0	8	15	5	1132	46	228	7	118	2	6	8	102	119	188	96	25	205	k__Bacteria;p__Proteobacteria;c__Betaproteobacteria;o__Methylophilales;f__Methylophilaceae;g__Methylotenera;s__mobilis
OTU_29	623	18	10	34	14	252	32	42	8	17	153	29	10	97	346	27	148	145	210	465	174	85	213	82	93	109	53	118	623	217	54	25	38	k__Bacteria;p__Proteobacteria;c__Alphaproteobacteria;o__Caulobacterales;f__Caulobacteraceae;g__;s__
OTU_30	13	3	1	272	7	336	57	5	9	3	6	3	136	23	82	9	416	103	78	41	3	0	641	5	580	485	30	84	10	10	1	2	1	k__Bacteria;p__Proteobacteria;c__Betaproteobacteria;o__Burkholderiales;f__Burkholderiaceae;g__Burkholderia;s__
OTU_31	25	888	977	17	172	9	127	26	167	83	33	83	12	12	12	68	23	0	8	15	27	2	3	38	8	0	31	3	3	0	1	6	1	k__Bacteria;p__Acidobacteria;c__Acidobacteriia;o__Acidobacteriales;f__Koribacteraceae;g__;s__
OTU_32	1207	51	6	4	8	3	35	8	4	8	268	12	13	10	22	26	14	144	8	273	5	0	19	0	44	23	291	18	172	20	0	0	1	k__Bacteria;p__Actinobacteria;c__Actinobacteria;o__Actinomycetales;f__ACK-M1;g__;s__
OTU_33	458	6	5	0	5	7	15	10	3	4	15	4	1	209	12	3	7	53	10	1315	60	576	19	344	1	6	58	254	718	195	74	143	200	k__Bacteria;p__Proteobacteria;c__Betaproteobacteria;o__Burkholderiales;f__Comamonadaceae;g__Rhodoferax;s__
OTU_34	31	9	18	2	12	26	39	1	19	17	126	27	1	5	52	15	500	3	26	65	142	0	3	2	622	352	8	6	67	9	0	0	1	k__Bacteria;p__Proteobacteria;c__Alphaproteobacteria;o__Caulobacterales;f__Caulobacteraceae;g__;s__
OTU_35	366	19	14	5	11	136	74	11	16	96	689	19	6	189	133	12	272	8	78	501	219	135	176	135	193	290	18	362	748	210	354	169	199	k__Bacteria;p__Bacteroidetes;c__Sphingobacteriia;o__Sphingobacteriales;f__Sphingobacteriaceae;g__;s__
OTU_36	35	127	222	33	74	160	294	13	400	322	252	167	3	13	95	53	196	1	68	11	41	1	6	17	435	154	184	0	16	6	0	0	1	k__Bacteria;p__Proteobacteria;c__Alphaproteobacteria;o__Ellin329;f__;g__;s__
OTU_37	137	7	6	1	10	109	25	7	5	5	67	2	8	12	309	14	462	3	312	173	79	0	20	1	173	62	49	2	11	3	1	0	0	k__Bacteria;p__Proteobacteria;c__Alphaproteobacteria;o__Rhizobiales;f__;g__;s__
OTU_38	6	0	14	0	0	1	2	7	0	1	0	3	0	131	7	5	0	12	20	46	911	337	7	597	1	3	3	7	1648	344	60	189	90	k__Bacteria;p__Proteobacteria;c__Betaproteobacteria;o__Burkholderiales;f__Comamonadaceae;g__Polaromonas;s__
OTU_39	30	4	2	0	5	135	59	5	2	7	45	1	12	35	172	12	51	3	105	23	32	23	1076	39	172	48	10	300	27	22	111	48	72	k__Bacteria;p__Bacteroidetes;c__Sphingobacteriia;o__Sphingobacteriales;f__Sphingobacteriaceae;g__;s__
OTU_40	26	226	187	88	46	39	227	15	366	739	71	374	2	4	16	59	22	111	8	12	19	1	4	24	26	2	71	1	3	1	2	1	5	k__Bacteria;p__Acidobacteria;c__Solibacteres;o__Solibacterales;f__;g__;s__
OTU_41	273	3	6	0	2	0	5	0	0	16	92	0	6	0	10	7	10	10	4	95	564	0	2	0	2	2	85	2	33	2	2	0	0	k__Bacteria;p__Bacteroidetes;c__[Saprospirae];o__[Saprospirales];f__Chitinophagaceae;g__;s__
OTU_42	2	2	1	0	35	0	0	5	0	1	0	0	5	0	5	5	1	1049	2	8	3	3	4	0	2	0	0	0	6	0	0	1	11	k__Bacteria;p__Firmicutes;c__Bacilli;o__Bacillales;f__Staphylococcaceae;g__Staphylococcus;s__
OTU_43	83	35	18	417	26	7	10	15	2	38	28	30	473	39	11	32	17	0	15	14	81	1	1	3	3	3	7	2	2	0	1	1	4	k__Bacteria;p__Proteobacteria;c__Deltaproteobacteria;o__MBNT15;f__;g__;s__
OTU_44	41	504	491	4	44	41	82	32	90	371	418	496	2	45	13	27	31	0	10	16	40	1	2	5	14	12	45	0	16	5	0	0	4	k__Bacteria;p__Proteobacteria;c__Alphaproteobacteria;o__Rhizobiales;f__Hyphomicrobiaceae;g__Hyphomicrobium;s__
OTU_45	43	334	505	191	45	123	310	45	368	288	520	1060	34	48	129	81	72	15	454	19	26	20	35	72	33	5	212	5	18	5	4	8	4	k__Bacteria;p__Actinobacteria;c__Thermoleophilia;o__Gaiellales;f__Gaiellaceae;g__;s__
OTU_46	40	154	61	416	30	8	154	19	206	29	63	43	1101	17	20	375	23	2	15	5	2	13	15	13	4	3	162	19	0	1	8	3	18	k__Bacteria;p__Acidobacteria;c__Acidobacteriia;o__Acidobacteriales;f__Koribacteraceae;g__;s__
OTU_47	6	28	2	164	4	2	2	0	3	0	19	2	139	1	14	899	2	3	10	1	4	0	3	0	3	0	13	0	0	0	0	0	0	k__Bacteria;p__Acidobacteria;c__Acidobacteriia;o__Acidobacteriales;f__Koribacteraceae;g__;s__
OTU_48	0	7	0	973	15	4	2	2	9	0	4	0	269	5	0	214	21	2	0	0	0	0	2	3	0	0	4	3	0	0	0	0	0	k__Bacteria;p__Proteobacteria;c__Deltaproteobacteria;o__Syntrophobacterales;f__Syntrophobacteraceae;g__;s__
OTU_49	6	16	25	7	6	34	26	7	24	5	11	18	1	158	24	24	38	2	59	5	15	88	57	55	4	7	35	4	15	11	40	141	177	k__Bacteria;p__Firmicutes;c__Clostridia;o__Clostridiales;f__Clostridiaceae;g__Clostridium;s__bowmanii
OTU_50	24	150	285	108	16	44	171	8	143	102	33	20	58	46	12	59	14	0	22	12	6	55	33	68	4	7	53	12	22	18	14	44	48	k__Bacteria;p__Actinobacteria;c__Actinobacteria;o__Actinomycetales;f__Intrasporangiaceae;g__;s__
OTU_51	36	100	93	491	29	30	726	14	643	140	88	116	23	11	58	2139	116	6	33	16	16	9	10	75	46	8	97	14	5	1	2	5	11	k__Bacteria;p__Acidobacteria;c__Acidobacteriia;o__Acidobacteriales;f__Koribacteraceae;g__Candidatus Koribacter;s__
OTU_53	5	0	2	80	7	87	34	3	36	0	8	28	0	12	112	9	929	7	78	9	36	1	439	22	777	154	68	11	6	261	0	6	2	k__Bacteria;p__Proteobacteria;c__Betaproteobacteria;o__Burkholderiales;f__Oxalobacteraceae
OTU_54	14	3	5	0	10	69	19	1	3	6	2	6	0	5	86	4	342	82	50	2	13	2	1	10	307	309	142	1	103	4	0	0	0	k__Bacteria;p__Bacteroidetes;c__Sphingobacteriia;o__Sphingobacteriales;f__;g__;s__
OTU_55	10	52	41	12	5	13	281	4	352	0	12	18	5	6	9	7	16	0	5	9	1	0	0	30	8	4	186	0	0	2	0	4	0	k__Bacteria;p__Proteobacteria;c__Alphaproteobacteria;o__Rhizobiales;f__;g__;s__
OTU_56	26	23	46	1	25	66	61	7	49	34	51	84	0	5	103	13	146	2	68	4	83	0	4	2	234	156	15	2	108	6	1	0	0	k__Bacteria;p__Proteobacteria;c__Alphaproteobacteria;o__Ellin329;f__;g__;s__
OTU_57	7	76	51	120	7	55	50	4	66	71	158	127	9	3	14	62	14	1	11	6	7	0	7	10	4	1	88	1	7	5	0	3	2	k__Bacteria;p__Actinobacteria;c__Acidimicrobiia;o__Acidimicrobiales;f__EB1017;g__;s__
OTU_58	16	1	1	0	1	24	5	4	3	3	1	1	2	91	160	9	18	1	152	6	17	231	85	206	42	25	28	5	26	27	68	152	86	k__Bacteria;p__Chloroflexi;c__Dehalococcoidetes;o__;f__;g__;s__
OTU_59	138	96	84	3	33	172	28	55	17	179	198	44	0	32	100	15	60	2	120	99	37	2	5	22	61	88	17	31	345	8	3	1	5	k__Bacteria;p__Proteobacteria;c__Alphaproteobacteria;o__Rhizobiales;f__Hyphomicrobiaceae;g__Devosia;s__
OTU_60	0	1	0	3	4	14	0	1	1	4	1	0	0	106	15	6	6	1	22	61	4	54	405	59	17	16	0	157	41	200	14	9	13	k__Bacteria;p__Proteobacteria;c__Betaproteobacteria;o__Burkholderiales
OTU_61	51	20	29	0	2	0	6	2	3	52	83	116	0	3	8	10	3	2	10	3	837	0	5	9	2	2	23	0	25	1	0	4	1	k__Bacteria;p__Proteobacteria;c__Betaproteobacteria;o__Methylophilales;f__Methylophilaceae;g__;s__
OTU_62	80	32	19	13	44	110	36	18	7	8	101	2	13	46	91	6	177	3	104	180	27	12	96	35	75	171	35	66	92	10	11	18	19	k__Bacteria;p__Proteobacteria;c__Alphaproteobacteria;o__Rhizobiales;f__Phyllobacteriaceae
OTU_63	10	1	4	0	5	23	24	1	8	1	6	1	0	67	27	1	44	4	14	27	2	65	40	52	59	241	11	9	53	43	109	68	86	k__Bacteria;p__Proteobacteria;c__Alphaproteobacteria;o__Rhizobiales;f__Rhizobiaceae;g__Rhizobium;s__
OTU_64	16	273	193	4	46	34	55	7	52	222	204	189	0	21	6	17	26	0	9	8	62	0	0	3	25	2	26	0	73	0	1	0	1	k__Bacteria;p__Proteobacteria;c__Alphaproteobacteria;o__Rhizobiales;f__Methylocystaceae
OTU_66	5	1	2	10	1	19	6	0	10	0	2	1	50	0	8	10	200	22	12	2	3	0	3	1	529	131	58	2	14	4	0	0	0	k__Bacteria;p__Proteobacteria;c__Betaproteobacteria;o__Burkholderiales;f__Comamonadaceae
OTU_67	612	32	40	73	14	114	33	25	6	42	90	19	39	37	209	122	269	5	131	41	49	13	62	26	486	240	89	73	260	18	7	4	4	k__Bacteria;p__Proteobacteria;c__Alphaproteobacteria;o__Caulobacterales;f__Caulobacteraceae;g__Phenylobacterium;s__
OTU_68	48	236	297	50	39	20	204	17	344	152	59	326	22	25	24	307	42	56	19	11	67	2	7	27	13	5	87	2	2	2	0	3	5	k__Bacteria;p__Acidobacteria;c__Solibacteres;o__Solibacterales;f__Solibacteraceae;g__Candidatus Solibacter;s__
OTU_69	8	140	90	419	22	5	40	5	39	4	36	14	88	4	9	647	12	38	9	5	6	0	2	2	1	0	53	16	1	0	6	0	12	k__Bacteria;p__AD3;c__ABS-6;o__;f__;g__;s__
OTU_70	10	21	2	0	193	1	0	196	2	5	0	7	29	13	0	1	2	2	5	6	0	2	0	2	0	0	3	5	5	2	183	0	271	k__Bacteria;p__Proteobacteria;c__Gammaproteobacteria;o__Enterobacteriales;f__Enterobacteriaceae;g__Escherichia;s__coli
OTU_71	194	21	5	12	12	480	85	24	59	9	184	15	18	312	125	23	80	10	152	229	74	89	1023	138	42	342	107	335	138	281	158	91	127	k__Bacteria;p__Proteobacteria;c__Alphaproteobacteria;o__Rhizobiales;f__Bradyrhizobiaceae
OTU_72	7	18	0	0	309	0	1	285	0	7	0	2	35	9	1	0	3	0	9	0	0	2	1	0	1	0	1	16	0	2	5	1	0	k__Bacteria;p__Firmicutes;c__Bacilli;o__Bacillales;f__Bacillaceae;g__Bacillus;s__cereus
OTU_74	7	29	9	3	9	0	2	1	0	628	5	43	11	2	0	2	0	0	0	1	2	0	0	0	1	0	4	0	1	0	0	0	3	k__Bacteria;p__Acidobacteria;c__iii1-8;o__DS-18;f__;g__;s__
OTU_75	94	4	1	29	5	18	17	1	5	12	51	7	259	5	28	66	54	1	22	46	12	3	13	16	71	59	53	325	16	15	18	11	10	k__Bacteria;p__Bacteroidetes;c__Sphingobacteriia;o__Sphingobacteriales;f__Sphingobacteriaceae;g__;s__
OTU_76	35	160	168	29	20	50	506	17	389	12	92	268	6	8	26	20	58	0	17	10	30	0	2	15	21	4	119	1	4	4	0	0	0	k__Bacteria;p__Actinobacteria;c__Thermoleophilia;o__Solirubrobacterales;f__;g__;s__
OTU_77	9	3	1	2	3	95	7	8	5	3	5	2	1	215	95	14	74	2	94	7	9	128	38	97	28	6	23	2	18	9	58	94	108	k__Bacteria;p__Proteobacteria;c__Deltaproteobacteria;o__BPC076;f__;g__;s__
OTU_78	3	21	1	2	49	2	1	52	0	1	6	6	7	20	1	6	3	26	4	2	5	4	15	2	3	3	222	168	3	6	20	1	8	k__Bacteria;p__Actinobacteria;c__Actinobacteria;o__Actinomycetales;f__Nocardiaceae;g__Rhodococcus;s__
OTU_79	19	120	166	111	28	42	205	28	240	251	35	102	23	9	23	47	24	6	17	12	5	3	2	13	40	8	122	4	2	2	0	1	2	k__Bacteria;p__Proteobacteria;c__Betaproteobacteria;o__Ellin6067;f__;g__;s__
OTU_80	111	0	1	0	2	0	2	5	0	0	3	0	0	0	0	1	1	1	0	223	15	15	3	2	14	7	7	3	269	164	10	13	19	k__Bacteria;p__Caldiserica;c__WCHB1-03;o__;f__;g__;s__
OTU_81	0	0	0	0	0	1	0	2	0	0	0	0	0	39	2	0	0	0	5	0	0	59	0	88	0	1	12	0	92	225	12	17	6	k__Bacteria;p__Bacteroidetes;c__Sphingobacteriia;o__Sphingobacteriales;f__;g__;s__
OTU_82	0	0	0	0	0	0	0	0	0	1	0	1	0	4	0	2	0	3	2	22	3	305	23	106	0	3	3	2	23	2	194	136	196	k__Bacteria;p__Firmicutes;c__Bacilli;o__Bacillales;f__Paenibacillaceae;g__Paenibacillus;s__
OTU_83	11	11	18	0	4	25	8	5	10	13	29	20	1	92	31	7	38	1	109	23	27	64	14	40	3	1	0	1	23	13	51	102	25	k__Bacteria;p__Actinobacteria;c__Thermoleophilia;o__Gaiellales;f__Gaiellaceae;g__;s__
OTU_84	18	62	0	1	398	5	1	470	2	12	1	15	52	13	0	0	8	0	20	0	0	2	0	8	0	0	3	19	0	6	0	1	3	k__Bacteria;p__Firmicutes;c__Clostridia;o__Clostridiales;f__Lachnospiraceae;g__Roseburia
OTU_85	10	12	19	5	7	39	90	6	157	16	13	22	2	168	37	3	48	3	49	6	2	64	5	84	17	3	19	1	2	2	63	52	46	k__Bacteria;p__Acidobacteria;c__DA052;o__Ellin6513;f__;g__;s__
OTU_86	0	0	0	0	0	0	0	0	0	1	0	1	0	9	1	0	0	0	0	8	0	281	2	189	0	3	0	9	41	9	17	19	69	k__Bacteria;p__Bacteroidetes;c__Cytophagia;o__Cytophagales;f__Cytophagaceae;g__Dyadobacter;s__
OTU_87	15	134	173	10	18	45	83	9	66	60	133	261	1	11	9	15	12	0	13	9	11	0	2	11	1	4	34	0	1	2	3	1	4	k__Bacteria;p__Actinobacteria;c__Acidimicrobiia;o__Acidimicrobiales;f__EB1017;g__;s__
OTU_88	10	145	210	1	36	35	64	10	52	110	10	29	5	15	5	18	8	0	4	3	10	0	1	29	3	2	41	3	0	1	0	0	1	k__Bacteria;p__Proteobacteria;c__Betaproteobacteria;o__IS-44;f__;g__;s__
OTU_89	5	112	117	135	30	10	36	5	51	93	31	66	83	16	16	585	14	8	12	2	8	3	5	17	4	0	51	5	4	0	0	5	4	k__Bacteria;p__Acidobacteria;c__DA052;o__Ellin6513;f__;g__;s__
OTU_90	77	4	9	2	4	94	22	6	4	21	54	26	1	36	228	16	141	8	153	208	77	11	32	30	105	101	15	29	158	9	5	0	1	k__Bacteria;p__Proteobacteria;c__Alphaproteobacteria;o__Caulobacterales;f__Caulobacteraceae;g__;s__
OTU_91	3	191	252	0	21	7	5	7	4	19	22	7	1	3	2	5	10	0	0	7	4	0	0	0	0	0	0	1	0	0	0	0	2	k__Bacteria;p__Actinobacteria;c__MB-A2-108;o__0319-7L14;f__;g__;s__
OTU_92	26	24	24	34	3	8	269	3	254	6	31	38	52	50	25	139	48	120	18	12	0	62	8	125	13	12	272	2	6	7	26	57	32	k__Bacteria;p__Gemmatimonadetes;c__Gemm-1;o__;f__;g__;s__
OTU_93	17	199	162	19	34	16	110	20	115	135	117	28	3	34	4	7	17	0	5	13	6	1	2	5	0	3	13	0	4	0	0	5	2	k__Bacteria;p__Proteobacteria;c__Alphaproteobacteria;o__Rhizobiales;f__Hyphomicrobiaceae
OTU_94	18	22	7	321	12	5	6	15	6	11	103	14	278	24	4	51	17	25	11	7	44	1	71	1	4	3	32	22	55	38	1	2	4	k__Bacteria;p__Actinobacteria;c__Actinobacteria;o__Actinomycetales;f__Sporichthyaceae;g__;s__
OTU_95	76	86	12	25	20	124	41	35	13	56	31	68	13	470	137	88	72	53	442	34	50	94	48	195	58	69	202	8	50	46	189	114	233	k__Bacteria;p__Chloroflexi;c__Ellin6529;o__;f__;g__;s__
OTU_96	2	3	0	1	18	1	0	12	0	1	0	3	3	0	4	2	0	346	7	4	2	2	2	0	5	1	0	1	3	0	1	1	0	k__Bacteria;p__Proteobacteria;c__Alphaproteobacteria;o__Rhizobiales;f__Methylobacteriaceae;g__;s__
OTU_97	31	4	0	3	4	62	8	4	5	4	40	3	7	6	55	11	65	35	42	80	62	2	19	8	147	139	36	11	86	24	1	0	0	k__Bacteria;p__Proteobacteria;c__Alphaproteobacteria;o__Caulobacterales;f__Caulobacteraceae;g__;s__
OTU_98	3	3	1	0	1	9	0	2	0	1	2	0	0	484	12	2	1	0	5	11	0	117	44	1169	1	0	38	0	1	22	4	7	4	k__Bacteria;p__Proteobacteria;c__Gammaproteobacteria;o__Pseudomonadales;f__Moraxellaceae
OTU_99	18	68	81	26	12	35	232	25	354	27	20	39	0	11	12	4	19	0	8	9	2	0	3	5	43	3	55	0	4	1	0	0	3	k__Bacteria;p__Proteobacteria;c__Alphaproteobacteria;o__Rhizobiales;f__Hyphomicrobiaceae;g__Rhodoplanes;s__
OTU_100	11	72	133	22	16	0	7	7	12	107	15	209	0	6	6	403	2	0	6	2	8	0	0	0	1	0	9	2	1	0	1	0	4	k__Bacteria;p__Acidobacteria;c__Acidobacteriia;o__Acidobacteriales;f__Koribacteraceae;g__Candidatus Koribacter;s__
OTU_101	106	11	4	0	4	4	10	1	1	25	224	12	0	0	4	9	23	1	1	5	43	0	0	1	4	15	7	0	271	0	2	0	0	k__Bacteria;p__Proteobacteria;c__Alphaproteobacteria;o__Caulobacterales
OTU_102	86	89	140	22	17	10	46	2	66	74	55	31	52	0	6	24	12	0	4	13	207	0	1	5	70	2	32	0	22	0	0	0	0	k__Bacteria;p__Bacteroidetes;c__[Saprospirae];o__[Saprospirales];f__Chitinophagaceae;g__;s__
OTU_103	17	1	1	0	0	8	4	1	1	112	7	3	0	0	22	1	42	0	10	3	78	9	4	3	192	22	2	0	10	0	3	6	4	k__Bacteria;p__Bacteroidetes;c__[Saprospirae];o__[Saprospirales];f__Chitinophagaceae;g__;s__
OTU_104	0	8	0	0	0	0	0	0	0	0	5	0	0	21	6	14	0	2	5	1	1	80	500	34	0	3	355	0	1	0	8	32	27	k__Bacteria;p__Firmicutes;c__Bacilli;o__Bacillales;f__Alicyclobacillaceae;g__;s__
OTU_105	0	27	5	31	2	2	0	0	0	2	8	0	43	0	5	453	1	0	4	0	2	0	0	0	1	0	7	0	2	0	0	0	0	k__Bacteria;p__Acidobacteria;c__iii1-8;o__32-20;f__;g__;s__
OTU_106	8	0	0	1	6	40	10	7	4	1	4	1	6	20	32	2	44	3	15	54	1	47	57	20	26	14	7	71	30	32	83	41	82	k__Bacteria;p__Acidobacteria;c__Acidobacteriia;o__Acidobacteriales;f__Acidobacteriaceae;g__Terriglobus;s__
OTU_107	10	37	0	3	213	0	0	126	0	6	0	7	35	11	0	1	7	0	6	0	0	8	0	5	0	0	3	22	0	5	4	2	0	k__Bacteria;p__Firmicutes;c__Clostridia;o__Clostridiales;f__Clostridiaceae;g__Thermoanaerobacterium;s__saccharolyticum
OTU_108	0	10	17	250	4	5	2	0	5	11	2	2	0	2	3	3	9	0	0	0	1	0	1	2	2	2	4	0	2	1	0	0	0	k__Bacteria;p__Proteobacteria;c__Alphaproteobacteria;o__Rhodospirillales;f__Rhodospirillaceae;g__;s__
OTU_109	9	78	52	46	12	4	104	3	166	21	8	84	0	10	2	1	9	0	0	2	1	0	1	5	4	0	13	0	1	0	0	0	0	k__Bacteria;p__Acidobacteria;c__Solibacteres;o__Solibacterales;f__;g__;s__
OTU_110	1	5	1	0	0	0	1	0	0	0	0	0	0	23	6	6	0	41	5	1	1	13	422	20	9	4	65	0	4	1	0	0	1	k__Bacteria;p__Proteobacteria;c__Gammaproteobacteria;o__Pseudomonadales;f__Moraxellaceae;g__Perlucidibaca;s__
OTU_111	5	151	193	3	29	1	145	6	191	10	13	13	0	2	8	15	12	0	3	9	3	0	0	3	11	2	24	1	1	0	0	0	0	k__Bacteria;p__Proteobacteria;c__Betaproteobacteria;o__A21b;f__EB1003;g__;s__
OTU_112	4	6	0	24	2	26	7	2	8	0	5	1	9	111	55	74	12	2	51	11	3	55	15	43	9	11	28	0	5	6	24	37	47	k__Bacteria;p__Proteobacteria;c__Deltaproteobacteria;o__BPC076;f__;g__;s__
OTU_113	50	39	51	2	12	71	22	2	12	72	125	60	2	0	28	12	176	1	25	5	57	3	2	15	118	68	153	3	131	5	1	4	0	k__Bacteria;p__Proteobacteria;c__Alphaproteobacteria;o__Caulobacterales;f__Caulobacteraceae;g__;s__
OTU_114	8	7	0	0	2	55	5	3	6	1	9	2	0	163	145	72	8	22	127	6	31	142	48	83	62	39	43	4	31	6	50	97	195	k__Bacteria;p__Proteobacteria;c__Deltaproteobacteria;o__BPC076;f__;g__;s__
OTU_116	72	0	0	0	0	1	0	2	0	1	1	0	0	1	3	1	0	0	3	206	1	4	4	2	0	0	0	0	20	48	4	2	5	k__Bacteria;p__Chloroflexi;c__Anaerolineae;o__SHA-20;f__;g__;s__
OTU_117	2	0	1	2	0	10	4	0	0	1	4	0	0	10	20	3	56	4	17	1	1	99	4	78	54	7	0	0	1	1	46	95	36	k__Bacteria;p__Acidobacteria;c__OS-K;o__;f__;g__;s__
OTU_118	38	6	3	12	6	130	17	7	2	1	14	1	3	61	325	23	72	37	169	54	6	19	154	43	323	564	57	16	133	43	12	11	5	k__Bacteria;p__Proteobacteria;c__Alphaproteobacteria;o__Caulobacterales;f__Caulobacteraceae
OTU_119	134	1	0	0	1	0	0	3	0	0	2	0	0	0	0	0	0	1	1	46	30	0	1	0	0	0	0	0	174	59	0	0	0	k__Bacteria;p__Bacteroidetes;c__Bacteroidia;o__Bacteroidales;f__;g__;s__
OTU_120	6	88	65	27	12	0	73	4	143	12	18	41	0	0	6	122	5	0	4	4	3	1	2	1	1	3	13	2	0	2	0	0	1	k__Bacteria;p__Proteobacteria;c__Deltaproteobacteria;o__Syntrophobacterales;f__Syntrophobacteraceae;g__;s__
OTU_121	6	28	0	1	384	0	0	352	0	4	0	3	62	4	0	0	3	0	1	1	0	0	0	0	0	0	0	15	7	1	97	0	100	k__Bacteria;p__Firmicutes;c__Bacilli;o__Lactobacillales;f__Streptococcaceae;g__Streptococcus;s__
OTU_122	46	0	2	0	2	23	1	1	1	1	2	0	0	60	57	2	2	2	72	213	67	47	8	43	9	3	0	7	136	26	22	50	18	k__Bacteria;p__Actinobacteria;c__Actinobacteria;o__WCHB1-81;f__At425_EubF1;g__;s__
OTU_123	29	20	3	44	36	7	2	442	0	6	0	10	1	18	8	6	13	1	35	0	3	0	2	5	221	31	4	1	81	12	0	0	2	k__Bacteria;p__Proteobacteria;c__Alphaproteobacteria;o__Sphingomonadales;f__Sphingomonadaceae;g__Kaistobacter;s__
OTU_124	5	242	158	2	16	0	2	4	1	8	3	0	7	1	0	1	3	0	0	1	2	0	0	0	0	0	0	0	0	0	0	0	0	k__Bacteria;p__Acidobacteria;c__[Chloracidobacteria];o__RB41;f__;g__;s__
OTU_125	11	97	128	6	39	14	58	9	96	53	10	68	2	7	3	12	8	0	3	3	6	0	0	6	6	0	10	1	0	0	0	0	0	k__Bacteria;p__Proteobacteria;c__Alphaproteobacteria;o__Rhodospirillales;f__Rhodospirillaceae;g__;s__
OTU_126	0	1	2	0	1	39	37	1	0	0	7	0	1	20	31	1	7	0	15	8	1	7	32	15	21	3	0	409	4	35	59	23	33	k__Bacteria;p__Bacteroidetes;c__Sphingobacteriia;o__Sphingobacteriales;f__Sphingobacteriaceae;g__;s__
OTU_127	13	12	16	6	7	639	29	12	30	84	73	35	6	806	467	43	8	46	299	19	1889	2360	141	1174	75	5	108	355	154	263	2025	3312	3185	k__Bacteria;p__Proteobacteria;c__Betaproteobacteria;o__Burkholderiales;f__Oxalobacteraceae;g__Janthinobacterium;s__
OTU_128	8	5	2	28	3	95	30	6	29	0	5	7	0	327	112	30	37	3	176	1	3	64	38	71	11	5	9	1	0	2	20	33	39	k__Bacteria;p__Proteobacteria;c__Deltaproteobacteria;o__BPC076;f__;g__;s__
OTU_129	0	4	5	111	1	3	0	0	0	6	0	0	9	0	0	7	2	255	4	2	0	0	0	0	2	0	0	1	1	0	0	0	1	k__Bacteria;p__Chloroflexi;c__Anaerolineae;o__SHA-20;f__;g__;s__
OTU_130	133	6	2	0	2	5	3	1	1	0	5	0	31	0	3	5	108	57	6	64	88	0	3	1	1	4	108	1	30	10	3	0	0	k__Bacteria;p__Proteobacteria;c__Betaproteobacteria;o__Rhodocyclales;f__Rhodocyclaceae
OTU_133	91	574	940	13	92	14	21	26	17	1233	299	43	159	40	3	34	14	0	3	24	23	1	7	5	0	2	8	0	1	7	3	7	16	k__Bacteria;p__Actinobacteria;c__Actinobacteria;o__Actinomycetales;f__Intrasporangiaceae;g__;s__
OTU_134	6	1	0	0	9	4	1	9	0	0	0	1	49	7	13	4	12	206	8	4	2	1	1	1	78	30	0	0	6	1	2	0	1	k__Bacteria;p__Proteobacteria;c__Alphaproteobacteria;o__Caulobacterales;f__Caulobacteraceae;g__;s__
OTU_135	22	285	247	9	38	29	45	9	58	230	108	53	0	8	3	10	15	0	0	7	7	0	0	3	6	0	22	0	3	0	2	0	2	k__Bacteria;p__Proteobacteria;c__Alphaproteobacteria;o__Rhizobiales;f__;g__;s__
OTU_136	109	2	2	0	1	36	13	2	2	1	51	1	54	37	31	8	23	2	14	87	104	31	26	23	13	57	0	38	47	41	89	18	38	k__Bacteria;p__Bacteroidetes;c__Sphingobacteriia;o__Sphingobacteriales;f__Sphingobacteriaceae;g__;s__
OTU_137	2	0	3	0	1	3	7	5	0	0	0	0	1	8	10	1	19	3	15	5	2	7	74	29	33	82	11	39	3	4	8	11	9	k__Bacteria;p__Proteobacteria;c__Alphaproteobacteria;o__Rhizobiales;f__Methylobacteriaceae;g__Methylobacterium;s__
OTU_138	1	3	0	174	5	4	1	3	2	0	0	1	68	2	0	1	6	0	0	0	0	0	0	0	0	0	0	2	0	0	0	0	0	k__Bacteria;p__Acidobacteria;c__Acidobacteriia;o__Acidobacteriales;f__Koribacteraceae;g__;s__
OTU_139	46	179	322	22	37	10	52	13	52	212	51	88	89	14	26	137	44	15	22	23	81	4	7	47	7	2	186	2	14	3	3	5	6	k__Bacteria;p__Proteobacteria;c__Betaproteobacteria
OTU_140	19	1	1	0	0	10	14	0	4	19	89	0	1	11	20	17	62	2	5	3	11	49	255	21	45	791	74	75	41	11	113	55	30	k__Bacteria;p__Bacteroidetes;c__Sphingobacteriia;o__Sphingobacteriales;f__Sphingobacteriaceae;g__;s__
OTU_141	0	2	0	0	0	0	0	0	0	0	0	1	0	0	0	1	0	226	3	4	0	0	1	0	0	0	2	0	4	0	14	14	2	k__Bacteria;p__Actinobacteria;c__Actinobacteria;o__Actinomycetales;f__Micrococcaceae;g__Rothia;s__amarae
OTU_142	9	19	0	0	129	3	0	211	1	4	2	2	31	7	0	1	2	0	4	0	0	0	0	0	0	0	0	8	0	2	7	0	16	k__Bacteria;p__Firmicutes;c__Clostridia;o__Clostridiales;f__Lachnospiraceae;g__[Ruminococcus];s__gnavus
OTU_143	11	93	139	265	19	8	114	6	143	37	24	9	196	5	4	80	58	0	6	5	84	1	2	13	3	3	49	1	2	0	0	0	0	k__Bacteria;p__Acidobacteria;c__iii1-8;o__SJA-36;f__;g__;s__
OTU_144	6	2	5	0	0	7	211	0	9	0	6	0	8	2	26	1	6	0	7	3	1	0	0	0	9	4	0	0	0	0	1	0	0	k__Bacteria;p__Proteobacteria;c__Gammaproteobacteria;o__Xanthomonadales;f__Xanthomonadaceae;g__Luteibacter;s__rhizovicinus
OTU_145	7	98	99	61	20	2	6	13	4	10	2	1	5	0	2	74	7	0	1	0	2	0	0	0	0	0	7	1	1	2	0	0	0	k__Bacteria;p__Acidobacteria;c__Acidobacteriia;o__Acidobacteriales;f__Koribacteraceae;g__;s__
OTU_146	5	45	77	1	4	25	22	5	27	15	58	82	0	9	27	8	7	0	64	1	18	0	5	10	4	2	18	0	1	1	0	0	0	k__Bacteria;p__Actinobacteria;c__Thermoleophilia;o__Gaiellales;f__;g__;s__
OTU_147	4	21	37	2	2	31	146	14	128	23	15	44	0	0	11	4	19	0	3	4	3	1	0	18	17	10	18	0	1	2	0	0	0	k__Bacteria;p__Proteobacteria;c__Alphaproteobacteria;o__Rhodospirillales;f__Acetobacteraceae;g__;s__
OTU_148	0	2	0	188	3	3	1	0	0	0	0	0	28	2	0	0	2	0	0	0	0	0	0	0	0	0	0	0	4	0	0	0	0	k__Bacteria;p__Nitrospirae;c__Nitrospira;o__Nitrospirales;f__Nitrospiraceae;g__JG37-AG-70;s__
OTU_149	10	1	0	0	3	0	4	10	0	0	0	0	0	1	8	1	4	0	6	0	1	0	21	0	111	296	6	0	2	3	0	0	0	k__Bacteria;p__Proteobacteria;c__Betaproteobacteria;o__Burkholderiales;f__Comamonadaceae;g__Ramlibacter;s__
OTU_150	5	3	1	1	0	26	0	3	0	4	1	5	4	113	37	7	10	0	63	8	2	31	13	14	5	3	46	1	4	2	62	49	34	k__Bacteria;p__Chloroflexi;c__Anaerolineae;o__A31;f__;g__;s__
OTU_151	5	16	0	213	7	3	1	6	0	1	2	5	502	8	0	3	3	0	0	1	1	0	0	0	0	0	1	1	0	0	0	0	0	k__Bacteria;p__Acidobacteria;c__iii1-8;o__32-20;f__;g__;s__
OTU_152	23	137	149	37	9	57	266	15	291	50	176	193	1	13	20	23	33	36	28	17	12	1	3	48	11	5	85	0	4	4	0	2	1	k__Bacteria;p__Actinobacteria;c__Acidimicrobiia;o__Acidimicrobiales;f__EB1017;g__;s__
OTU_153	2	2	1	0	0	1	2	0	4	4	1	3	5	27	8	4	1	1	5	4	0	78	6	45	3	0	29	0	1	7	46	40	88	k__Bacteria;p__Chlorobi;c__BSV26;o__VC38;f__;g__;s__
OTU_154	11	10	2	37	10	108	6	33	5	7	6	0	68	48	107	15	16	7	94	1	6	33	99	71	181	13	61	0	38	240	7	22	8	k__Bacteria;p__Proteobacteria;c__Alphaproteobacteria;o__Sphingomonadales;f__Sphingomonadaceae;g__Novosphingobium;s__
OTU_155	6	2	2	0	3	45	8	1	0	2	1	0	0	6	116	1	12	45	61	1	2	10	4	10	111	173	9	0	144	4	5	1	3	k__Bacteria;p__Proteobacteria;c__Alphaproteobacteria;o__Caulobacterales;f__Caulobacteraceae;g__Asticcacaulis;s__biprosthecium
OTU_156	0	0	3	1	6	21	6	1	4	0	4	0	0	0	2	3	331	0	2	2	2	0	3	0	8	0	1	1	0	0	0	0	0	k__Bacteria;p__Actinobacteria;c__Acidimicrobiia;o__Acidimicrobiales;f__;g__;s__
OTU_157	1	3	4	0	4	5	4	2	3	44	14	19	0	0	5	10	4	114	1	2	19	0	0	4	3	1	15	0	11	0	1	0	0	k__Bacteria;p__Proteobacteria;c__Alphaproteobacteria;o__Rhodospirillales;f__Rhodospirillaceae;g__;s__
OTU_158	40	4	1	1	1	3	2	2	0	1	12	0	0	0	1	1	4	0	1	18	2	0	3	3	1	2	3	179	65	45	0	0	0	k__Bacteria;p__Bacteroidetes;c__[Saprospirae];o__[Saprospirales];f__Chitinophagaceae;g__;s__
OTU_159	0	1	0	0	44	0	0	0	0	0	0	0	3	0	0	0	1	0	0	0	0	0	0	0	0	0	0	0	1	0	185	0	150	k__Bacteria;p__Firmicutes;c__Bacilli;o__Lactobacillales;f__Lactobacillaceae;g__Lactobacillus;s__salivarius
OTU_160	1	0	0	0	0	0	1	0	0	0	0	0	7	8	4	1	0	0	3	19	0	0	195	0	2	41	3	0	2	0	0	0	0	k__Bacteria;p__Proteobacteria;c__Deltaproteobacteria;o__Bdellovibrionales;f__Bdellovibrionaceae;g__Bdellovibrio
OTU_161	3	0	0	1	0	15	1	5	1	0	0	0	0	72	8	1	4	6	7	127	1	115	5	58	1	8	4	12	20	91	57	62	36	k__Bacteria;p__Proteobacteria;c__Betaproteobacteria;o__Burkholderiales;f__Comamonadaceae
OTU_162	20	3	4	2	0	28	2	0	0	41	23	3	2	61	25	12	4	1	28	7	101	59	3	71	4	0	6	1	18	3	54	64	35	k__Bacteria;p__Bacteroidetes;c__Bacteroidia;o__Bacteroidales;f__;g__;s__
OTU_163	9	10	30	19	8	64	54	9	52	16	9	38	3	10	55	15	124	0	65	4	40	1	12	21	53	7	16	0	26	3	0	0	0	k__Bacteria;p__Proteobacteria;c__Alphaproteobacteria;o__Rhodospirillales;f__Rhodospirillaceae;g__;s__
OTU_164	4	47	33	3	5	3	5	3	6	9	4	230	8	12	2	2	4	0	2	1	5	1	3	4	1	0	6	0	0	0	4	1	2	k__Bacteria;p__Acidobacteria;c__Solibacteres;o__Solibacterales;f__;g__;s__
OTU_165	5	152	247	0	18	9	8	6	5	3	12	6	0	8	0	2	13	0	0	5	6	0	0	0	0	0	4	0	1	0	1	0	0	k__Bacteria;p__Actinobacteria;c__MB-A2-108;o__0319-7L14;f__;g__;s__
OTU_166	5	63	63	80	8	0	0	5	1	0	2	3	155	3	0	0	2	0	0	3	1	0	1	0	0	0	0	1	0	0	0	0	0	k__Bacteria;p__Gemmatimonadetes;c__Gemmatimonadetes;o__N1423WL;f__;g__;s__
OTU_167	2	1	1	16	2	53	0	2	0	0	0	0	0	70	109	5	17	5	223	1	3	66	4	52	73	52	10	0	4	6	37	38	74	k__Bacteria;p__OP8;c__OP8_1;o__;f__;g__;s__
OTU_168	0	4	0	0	2	2	0	0	0	0	4	0	20	4	6	9	2	266	5	2	0	2	62	5	5	18	289	0	9	4	3	0	0	k__Bacteria;p__Proteobacteria;c__Betaproteobacteria;o__Burkholderiales;f__Comamonadaceae
OTU_169	1	5	0	0	0	0	0	0	0	0	0	0	0	16	3	6	2	2	14	1	0	25	352	12	0	0	132	0	2	0	3	4	8	k__Bacteria;p__Firmicutes;c__Bacilli;o__Bacillales;f__Alicyclobacillaceae;g__;s__
OTU_170	17	7	3	2	4	24	17	4	28	3	9	19	2	61	28	10	33	4	37	16	12	60	8	38	15	19	45	0	5	7	73	102	40	k__Bacteria;p__Acidobacteria;c__Solibacteres;o__Solibacterales;f__AKIW659;g__;s__
OTU_171	2	23	53	1	6	7	0	1	0	125	47	4	9	4	0	4	0	0	2	1	2	0	4	0	2	0	2	0	0	0	0	2	1	k__Bacteria;p__Proteobacteria;c__Betaproteobacteria;o__Ellin6067;f__;g__;s__
OTU_172	4	24	19	116	3	0	8	2	8	5	16	2	81	2	6	149	5	0	4	2	2	0	0	0	0	0	8	2	0	0	0	0	4	k__Bacteria;p__Chloroflexi;c__S085;o__;f__;g__;s__
OTU_173	8	12	38	5	9	6	73	4	67	6	3	14	0	0	5	2	2	0	2	2	0	0	0	0	2	2	4	0	2	0	0	0	0	k__Bacteria;p__Proteobacteria;c__Alphaproteobacteria;o__Rhodospirillales;f__Rhodospirillaceae;g__;s__
OTU_174	8	18	0	2	130	2	0	129	0	1	0	3	19	3	0	0	2	0	3	0	0	0	0	0	0	0	0	6	0	2	6	0	0	k__Bacteria;p__Firmicutes;c__Clostridia;o__Clostridiales;f__Lachnospiraceae;g__;s__
OTU_175	24	0	1	0	0	0	0	2	0	0	0	0	0	0	0	0	1	1	2	165	15	2	1	1	0	0	0	12	82	41	1	1	0	k__Bacteria;p__OP9;c__JS1;o__SB-45;f__;g__;s__
OTU_176	2	1	0	0	0	7	1	3	2	1	0	1	0	26	16	2	2	0	47	8	9	87	2	83	4	4	0	0	5	1	86	85	74	k__Bacteria;p__Chloroflexi;c__Dehalococcoidetes;o__Dehalococcoidales;f__Dehalococcoidaceae;g__;s__
OTU_177	19	1	3	2	1	25	14	1	5	2	3	0	0	10	77	7	58	2	45	3	4	5	16	13	268	487	19	0	31	9	0	2	5	k__Bacteria;p__Proteobacteria;c__Alphaproteobacteria;o__Caulobacterales;f__Caulobacteraceae;g__;s__
OTU_178	0	0	0	3	0	34	3	0	0	0	2	0	0	0	21	0	171	0	15	0	2	0	0	0	28	0	0	0	0	0	0	0	0	k__Bacteria;p__TM7;c__SC3;o__;f__;g__;s__
OTU_179	10	10	0	6	4	6	1	6	1	2	0	8	454	29	7	1	2	0	2	0	0	0	1	1	0	0	0	0	0	0	0	0	2	k__Bacteria;p__Chloroflexi;c__Anaerolineae;o__A31;f__;g__;s__
OTU_180	3	40	40	0	11	2	0	2	0	57	5	91	0	2	0	6	1	0	0	1	1	0	0	0	0	0	1	0	0	0	0	0	0	k__Bacteria;p__Acidobacteria;c__DA052;o__Ellin6513;f__;g__;s__
OTU_181	0	0	0	0	0	1	0	0	0	0	0	0	0	5	1	0	0	2	2	18	0	5	2	6	0	0	3	0	209	6	1	0	1	k__Bacteria;p__Proteobacteria;c__Alphaproteobacteria;o__Sphingomonadales;f__Sphingomonadaceae;g__Zymomonas;s__
OTU_182	22	12	11	9	2	52	5	7	2	78	116	2	0	16	29	11	12	1	62	24	11	16	111	22	13	22	30	16	9	4	1	6	7	k__Bacteria;p__Actinobacteria;c__Actinobacteria
OTU_183	0	0	0	0	3	17	1	1	0	0	0	4	0	9	2	1	1	18	8	17	2	72	170	43	10	10	17	20	2	5	82	46	96	k__Bacteria;p__Proteobacteria;c__Betaproteobacteria;o__Burkholderiales;f__Oxalobacteraceae;g__Janthinobacterium;s__
OTU_184	9	56	135	16	10	6	31	7	61	1	10	166	19	6	0	7	6	14	1	9	10	0	1	3	2	0	37	1	13	3	0	1	0	k__Bacteria;p__Actinobacteria;c__Actinobacteria;o__Actinomycetales;f__;g__;s__
OTU_185	4	42	68	0	9	0	18	3	14	69	1	5	0	0	3	3	2	0	0	4	1	0	0	0	0	0	7	0	0	0	0	0	0	k__Bacteria;p__Proteobacteria;c__Betaproteobacteria;o__SC-I-84;f__;g__;s__
OTU_186	19	31	13	78	5	13	45	6	51	16	58	102	116	14	14	15	42	8	15	2	44	3	58	17	29	28	126	6	45	6	1	1	1	k__Bacteria;p__Actinobacteria;c__Actinobacteria;o__Actinomycetales;f__Frankiaceae;g__;s__
OTU_187	4	0	0	0	0	26	2	0	1	1	0	1	0	18	54	0	2	19	35	3	15	32	3	22	11	1	4	0	19	2	17	8	37	k__Bacteria;p__Chlorobi;c__BSV26;o__PK329;f__;g__;s__
OTU_190	6	0	2	0	2	6	46	2	31	1	4	1	0	0	14	3	50	0	7	3	3	0	0	2	253	32	1	0	3	1	0	0	0	k__Bacteria;p__Proteobacteria;c__Alphaproteobacteria;o__Ellin329;f__;g__;s__
OTU_191	5	2	8	90	9	2	75	1	323	0	11	18	7	0	4	3	14	0	0	5	2	0	0	1	2	1	37	1	4	0	0	0	0	k__Bacteria;p__Actinobacteria;c__Actinobacteria;o__Actinomycetales
OTU_193	8	10	11	3	6	52	31	1	18	87	7	2	0	0	4	1	0	0	2	21	0	0	0	1	0	0	0	51	11	16	0	0	1	k__Bacteria;p__TM7;c__SC3;o__;f__;g__;s__
OTU_194	4	73	133	27	17	117	40	11	36	5	8	0	1	6	35	4	14	12	28	1	5	1	29	1	33	4	24	2	1	0	1	0	0	k__Bacteria;p__Proteobacteria;c__Alphaproteobacteria;o__Rhizobiales;f__Hyphomicrobiaceae;g__Rhodoplanes;s__
OTU_195	13	0	1	0	1	1	10	2	2	0	0	0	0	61	77	4	28	0	42	9	5	57	1	68	35	168	11	1	47	6	39	36	46	k__Bacteria;p__Chloroflexi;c__Dehalococcoidetes
OTU_196	9	3	2	0	2	5	5	2	3	7	5	3	0	0	23	0	14	1	19	2	0	0	3	1	68	49	2	0	83	1	0	0	0	k__Bacteria;p__Gemmatimonadetes;c__Gemmatimonadetes;o__Ellin5290;f__;g__;s__
OTU_197	0	13	11	0	1	6	14	0	16	29	4	55	0	3	6	5	10	31	10	0	5	1	2	23	2	4	72	0	1	0	0	0	0	k__Bacteria;p__Proteobacteria;c__Alphaproteobacteria;o__Rhizobiales;f__Methylocystaceae;g__;s__
OTU_198	7	29	15	79	6	4	15	29	23	69	11	13	152	4	3	62	5	0	1	0	0	1	0	0	1	0	10	0	1	0	1	0	3	k__Bacteria;p__Acidobacteria;c__Acidobacteriia;o__Acidobacteriales;f__Koribacteraceae;g__;s__
OTU_199	3	20	25	3	2	2	11	4	12	64	8	24	3	0	2	4	7	116	0	3	7	0	1	0	3	0	8	1	1	0	1	0	4	k__Bacteria;p__Acidobacteria;c__Acidobacteriia;o__Acidobacteriales;f__Acidobacteriaceae;g__;s__
OTU_201	3	6	15	0	2	0	1	4	0	40	37	40	0	0	1	3	1	0	3	0	120	0	0	0	0	0	1	0	9	0	0	0	1	k__Bacteria;p__Proteobacteria;c__Betaproteobacteria;o__Methylophilales;f__Methylophilaceae;g__;s__
OTU_202	5	9	5	0	2	2	5	6	11	25	2	353	0	5	0	0	2	0	0	0	0	0	0	4	0	0	2	0	0	0	0	3	1	k__Bacteria;p__Acidobacteria;c__Solibacteres;o__Solibacterales;f__;g__;s__
OTU_203	16	7	4	2	5	41	36	23	14	5	8	3	8	35	34	80	122	18	22	11	4	26	72	50	100	343	53	7	36	9	52	48	29	k__Bacteria;p__Proteobacteria;c__Alphaproteobacteria;o__Sphingomonadales;f__Sphingomonadaceae;g__Sphingomonas;s__wittichii
OTU_204	0	0	0	0	0	0	0	0	0	0	0	0	0	2	0	0	3	0	0	2	0	126	17	36	3	40	1	1	2	2	52	22	21	k__Bacteria;p__Bacteroidetes;c__Sphingobacteriia;o__Sphingobacteriales;f__Sphingobacteriaceae;g__;s__
OTU_205	8	2	0	59	1	20	1	1	0	0	2	1	0	0	37	3	21	0	16	0	0	0	20	0	21	10	28	0	10	0	0	0	0	k__Bacteria;p__Proteobacteria;c__Deltaproteobacteria;o__Myxococcales;f__0319-6G20;g__;s__
OTU_206	0	6	11	8	2	0	3	0	2	166	84	2	0	0	0	3	2	0	0	1	0	0	0	0	4	0	2	0	7	0	0	0	0	k__Bacteria;p__Gemmatimonadetes;c__Gemmatimonadetes;o__N1423WL;f__;g__;s__
OTU_207	5	18	0	0	179	0	0	77	0	6	0	6	35	2	0	0	2	0	0	2	0	0	0	0	0	0	0	13	1	0	47	0	78	k__Bacteria;p__Firmicutes;c__Clostridia;o__Clostridiales;f__Ruminococcaceae;g__Faecalibacterium;s__prausnitzii
OTU_208	2	73	50	17	16	1	5	1	8	43	8	58	25	1	0	79	2	2	2	0	3	0	0	2	2	0	40	1	0	0	0	0	1	k__Bacteria;p__Acidobacteria;c__DA052;o__Ellin6513;f__;g__;s__
OTU_209	9	8	1	0	2	8	4	1	2	11	9	1	0	12	15	40	37	3	18	9	2	71	32	47	6	2	36	0	10	2	113	128	96	k__Bacteria;p__Acidobacteria;c__Solibacteres;o__Solibacterales;f__AKIW659;g__;s__
OTU_211	5	2	46	1	73	1	0	92	0	0	0	2	5	4	0	0	2	0	2	1	1	0	0	0	0	0	0	0	0	0	0	0	0	k__Bacteria;p__Proteobacteria;c__Gammaproteobacteria;o__Enterobacteriales;f__Enterobacteriaceae;g__Buchnera;s__
OTU_212	3	74	56	3	15	39	10	2	5	175	20	29	0	27	4	2	4	0	11	0	0	1	0	1	1	0	1	0	1	0	1	0	1	k__Bacteria;p__Proteobacteria;c__Alphaproteobacteria;o__Rhizobiales;f__;g__;s__
OTU_213	5	1	0	0	1	4	0	1	0	1	0	2	2	38	41	2	0	0	19	5	12	37	0	27	3	5	4	0	14	7	47	33	24	k__Bacteria;p__Chlorobi;c__BSV26;o__C20;f__;g__;s__
OTU_214	0	0	2	154	2	2	0	0	0	0	0	0	4	0	0	0	3	0	0	0	0	0	0	1	0	0	0	0	0	0	0	0	0	k__Bacteria;p__Proteobacteria;c__Betaproteobacteria;o__A21b;f__EB1003;g__;s__
OTU_215	3	16	34	33	1	0	2	0	1	8	6	0	14	0	2	15	1	101	3	3	6	0	0	10	0	0	22	2	1	0	2	0	0	k__Bacteria;p__Chloroflexi;c__S085;o__;f__;g__;s__
OTU_216	4	7	16	1	1	2	18	0	18	30	14	9	3	0	5	22	7	33	0	1	22	0	0	4	4	0	51	0	3	0	0	1	0	k__Bacteria;p__Gemmatimonadetes;c__Gemmatimonadetes;o__KD8-87;f__;g__;s__
OTU_217	5	82	113	19	5	2	2	1	4	22	7	1	3	2	1	6	7	1	0	3	3	0	0	0	0	2	4	0	0	0	0	0	0	k__Bacteria;p__Actinobacteria;c__MB-A2-108;o__0319-7L14;f__;g__;s__
OTU_218	1	4	0	2	158	1	0	64	0	0	0	2	8	3	1	0	2	44	4	2	1	0	1	0	1	0	0	4	7	0	0	1	0	k__Bacteria;p__Cyanobacteria;c__Chloroplast;o__Streptophyta;f__;g__;s__
OTU_219	3	1	1	0	0	1	4	6	0	2	1	14	0	0	5	0	0	0	0	1	0	0	1	0	23	67	1	0	107	6	0	0	0	k__Bacteria;p__Cyanobacteria;c__ML635J-21;o__;f__;g__;s__
OTU_220	3	0	0	48	0	6	0	1	0	2	2	0	0	43	60	1	8	0	54	0	0	10	9	11	2	0	0	0	0	1	1	5	3	k__Bacteria;p__Proteobacteria;c__Deltaproteobacteria;o__Syntrophobacterales;f__Syntrophaceae;g__;s__
OTU_221	5	13	0	0	104	0	0	127	0	3	0	4	11	1	0	0	2	0	0	0	0	0	0	1	0	0	0	6	0	0	0	0	4	k__Bacteria;p__Firmicutes;c__Clostridia;o__Clostridiales;f__Lachnospiraceae;g__Blautia;s__
OTU_222	0	0	0	113	3	3	0	0	0	0	0	0	8	0	0	0	1	0	0	0	0	0	0	0	0	0	0	1	0	0	0	0	0	k__Bacteria;p__Chloroflexi;c__Anaerolineae;o__A31;f__;g__;s__
OTU_223	0	7	0	0	80	0	0	126	0	2	0	1	25	0	0	0	0	0	0	0	0	0	0	0	0	0	0	8	0	0	0	0	0	k__Bacteria;p__Proteobacteria;c__Epsilonproteobacteria;o__Campylobacterales;f__Helicobacteraceae;g__Sulfurimonas;s__
OTU_224	0	0	0	0	0	0	0	0	0	0	0	1	0	4	0	0	0	0	0	0	0	66	0	10	0	3	0	1	0	0	64	19	52	k__Bacteria;p__Bacteroidetes;c__Sphingobacteriia;o__Sphingobacteriales;f__Sphingobacteriaceae;g__;s__
OTU_225	2	10	0	0	76	2	0	144	0	2	0	4	11	2	0	0	2	1	4	0	0	0	0	0	0	0	0	7	0	0	10	0	23	k__Bacteria;p__Firmicutes;c__Clostridia;o__Clostridiales;f__Lachnospiraceae;g__Blautia;s__
OTU_226	11	7	12	2	1	25	2	13	0	2	11	0	0	47	43	14	7	3	157	16	25	34	33	15	0	1	3	5	9	6	19	17	30	k__Bacteria;p__Actinobacteria;c__MB-A2-108;o__0319-7L14;f__;g__;s__
OTU_227	3	3	8	0	1	18	26	2	15	1	2	2	0	27	32	2	14	0	17	4	0	65	1	56	71	43	0	0	2	5	19	26	20	k__Bacteria;p__Bacteroidetes;c__[Saprospirae];o__[Saprospirales];f__Chitinophagaceae;g__;s__
OTU_228	5	3	0	2	1	49	0	5	0	0	0	0	0	20	82	7	0	3	116	3	1	4	42	2	1	3	15	1	0	3	0	1	4	k__Bacteria;p__Firmicutes;c__Clostridia;o__Clostridiales;f__Clostridiaceae;g__Clostridium
OTU_229	209	8	2	1	2	51	11	5	0	2	14	1	0	14	56	2	36	6	66	399	1	4	75	6	17	38	47	62	59	2	7	0	0	k__Bacteria;p__Proteobacteria;c__Alphaproteobacteria;o__Rhizobiales
OTU_230	5	13	0	2	77	0	1	50	0	1	0	2	17	5	0	0	5	0	2	0	0	0	0	1	0	0	0	3	0	0	0	0	0	k__Bacteria;p__Actinobacteria;c__Coriobacteriia;o__Coriobacteriales;f__Coriobacteriaceae;g__Collinsella;s__aerofaciens
OTU_231	7	3	1	0	0	15	2	4	1	0	1	0	0	42	16	1	2	1	33	3	1	100	23	42	5	7	11	1	6	6	16	69	21	k__Bacteria;p__Chloroflexi;c__S085;o__;f__;g__;s__
OTU_232	3	0	0	0	0	0	2	1	0	2	0	0	0	62	20	1	0	1	13	4	1	38	6	36	1	1	0	0	0	0	68	32	46	k__Bacteria;p__Acidobacteria;c__DA052;o__Ellin6513;f__;g__;s__
OTU_233	0	0	0	126	1	0	0	0	0	0	0	1	0	0	0	9	2	67	0	3	1	0	0	0	3	1	48	1	1	3	1	0	0	k__Bacteria;p__Bacteroidetes;c__Sphingobacteriia;o__Sphingobacteriales;f__;g__;s__
OTU_234	0	0	0	1	0	2	0	0	0	93	50	3	0	0	0	0	2	0	0	0	0	0	0	2	1	0	1	0	0	0	0	0	0	k__Bacteria;p__TM7;c__SC3;o__;f__;g__;s__
OTU_236	2	41	14	31	5	0	0	3	4	2	8	2	23	0	3	148	3	0	3	1	0	0	0	0	0	0	5	0	0	0	0	0	1	k__Bacteria;p__Acidobacteria;c__Solibacteres;o__Solibacterales;f__Solibacteraceae;g__Candidatus Solibacter;s__
OTU_237	1	12	8	4	0	31	23	0	28	33	40	12	0	6	6	8	7	0	12	1	2	3	1	15	6	2	42	0	0	2	0	0	0	k__Bacteria;p__Actinobacteria;c__Acidimicrobiia;o__Acidimicrobiales;f__EB1017;g__;s__
OTU_238	11	41	41	9	19	34	73	9	130	39	23	82	12	84	40	161	65	14	29	5	14	19	10	31	16	6	52	2	4	0	12	32	22	k__Bacteria;p__Acidobacteria;c__Solibacteres;o__Solibacterales;f__Solibacteraceae;g__Candidatus Solibacter;s__
OTU_239	11	1	0	0	0	9	4	2	1	0	1	0	0	108	30	2	3	1	31	15	34	20	6	25	2	11	3	5	29	7	38	31	35	k__Bacteria;p__Chloroflexi;c__Dehalococcoidetes;o__Dehalococcoidales;f__Dehalococcoidaceae;g__;s__
OTU_240	0	2	1	18	0	21	3	0	3	0	0	0	10	51	29	7	2	1	33	1	1	39	8	28	9	4	3	0	3	2	21	18	31	k__Bacteria;p__Proteobacteria;c__Deltaproteobacteria;o__BPC076;f__;g__;s__
OTU_241	8	25	6	96	6	17	5	2	4	20	1	29	27	20	5	14	9	0	21	2	11	6	3	3	0	0	10	1	8	4	1	1	11	k__Bacteria;p__Chloroflexi;c__Ellin6529;o__;f__;g__;s__
OTU_242	3	14	2	349	6	5	0	5	0	0	0	5	305	2	0	10	4	1	1	0	0	0	0	0	0	0	3	1	0	0	0	0	1	k__Bacteria;p__Acidobacteria;c__iii1-8;o__32-20;f__;g__;s__
OTU_243	0	0	0	132	0	2	0	0	0	0	0	0	0	0	0	0	2	0	0	0	0	1	0	0	0	0	0	0	0	0	0	0	0	k__Bacteria;p__Actinobacteria;c__MB-A2-108;o__;f__;g__;s__
OTU_244	7	170	178	26	46	7	14	5	30	8	8	72	9	8	0	3	11	0	0	4	5	2	0	2	5	0	33	2	6	1	0	0	0	k__Bacteria;p__Acidobacteria;c__Acidobacteriia;o__Acidobacteriales;f__Koribacteraceae;g__;s__
OTU_245	6	18	24	1	2	1	17	1	59	2	6	16	0	0	1	4	1	0	0	1	1	0	0	2	0	0	0	0	0	0	0	0	0	k__Bacteria;p__Proteobacteria;c__Alphaproteobacteria;o__Rhodospirillales;f__Rhodospirillaceae;g__;s__
OTU_246	6	7	9	0	3	0	1	3	3	120	12	24	0	0	0	1	0	0	0	0	1	0	0	1	2	0	4	1	1	0	0	0	0	k__Bacteria;p__Acidobacteria;c__Solibacteres;o__Solibacterales;f__;g__;s__
OTU_247	3	47	14	0	6	1	14	4	9	23	12	200	9	6	1	3	3	0	1	0	10	0	0	0	1	0	16	0	3	0	0	0	0	k__Bacteria;p__Chloroflexi;c__Ellin6529;o__;f__;g__;s__
OTU_248	1	1	0	6	0	5	1	0	0	0	0	0	0	19	6	3	1	102	11	0	5	5	5	10	7	6	18	0	2	2	8	7	18	k__Bacteria;p__OP8;c__OP8_1;o__;f__;g__;s__
OTU_249	3	64	111	8	8	12	4	3	4	59	42	9	0	8	2	4	4	0	3	5	3	0	1	3	0	0	4	0	2	0	0	0	4	k__Bacteria;p__Actinobacteria;c__Acidimicrobiia;o__Acidimicrobiales;f__C111;g__;s__
OTU_250	32	3	0	1	2	1	4	0	4	13	8	0	1	4	10	2	46	0	3	7	30	1	15	8	5	2	22	2	88	5	0	0	0	k__Bacteria;p__Proteobacteria;c__Betaproteobacteria
OTU_251	12	1	0	0	0	28	5	4	1	0	2	0	0	71	53	6	2	1	84	16	18	91	15	51	10	16	11	2	25	17	44	40	87	k__Bacteria;p__Proteobacteria;c__Deltaproteobacteria;o__BPC076;f__;g__;s__
OTU_252	1	14	17	0	6	21	31	7	33	15	0	6	3	18	16	5	14	0	12	0	0	7	0	18	6	4	3	0	0	0	6	12	12	k__Bacteria;p__Chlorobi;c__BSV26;o__PK329;f__;g__;s__
OTU_253	0	5	0	0	1	1	0	2	0	9	1	28	4	0	0	4	0	0	2	2	19	0	0	0	0	0	4	0	124	0	0	0	0	k__Bacteria;p__Acidobacteria;c__iii1-8;o__DS-18;f__;g__;s__
OTU_254	2	15	7	18	5	1	21	1	89	0	7	14	75	1	2	26	2	0	0	2	0	0	0	0	1	0	5	1	0	0	2	0	2	k__Bacteria;p__Acidobacteria;c__Acidobacteriia;o__Acidobacteriales;f__Koribacteraceae;g__;s__
OTU_255	1	1	0	131	2	0	0	1	0	0	0	0	46	0	0	6	2	0	0	0	0	0	0	0	0	0	0	0	0	0	0	0	0	k__Bacteria;p__Proteobacteria;c__Betaproteobacteria;o__A21b;f__EB1003;g__;s__
OTU_256	0	2	0	2	0	2	0	1	0	9	43	0	0	1	20	0	0	0	11	1	69	0	2	2	104	11	3	0	28	20	0	0	1	k__Bacteria;p__Bacteroidetes;c__[Saprospirae];o__[Saprospirales];f__Chitinophagaceae;g__;s__
OTU_257	0	3	10	2	0	0	1	0	1	3	2	24	0	4	7	25	0	0	7	1	138	5	2	5	1	0	12	0	1	0	0	3	0	k__Bacteria;p__Proteobacteria;c__Gammaproteobacteria;o__Methylococcales;f__Crenotrichaceae;g__Crenothrix;s__
OTU_258	4	22	39	0	2	0	62	0	73	1	6	2	0	1	3	0	5	0	0	4	1	0	0	0	0	2	0	0	0	0	0	0	0	k__Bacteria;p__Actinobacteria;c__MB-A2-108;o__0319-7L14;f__;g__;s__
OTU_259	4	1	0	4	7	12	8	4	0	0	1	4	1	4	31	2	6	1	30	32	3	4	20	8	30	77	1	0	0	1	2	0	1	k__Bacteria;p__Proteobacteria;c__Alphaproteobacteria;o__Rhizobiales
OTU_260	5	3	2	18	0	44	9	5	7	1	2	1	2	39	65	6	16	1	91	0	3	27	8	38	5	5	2	0	0	2	9	17	5	k__Bacteria;p__Acidobacteria;c__OS-K;o__;f__;g__;s__
OTU_261	0	0	0	134	0	2	8	1	0	0	1	0	2	3	6	2	4	0	2	0	0	0	0	1	0	0	2	1	0	0	0	0	0	k__Bacteria;p__Proteobacteria;c__Deltaproteobacteria;o__Desulfuromonadales;f__Geobacteraceae;g__Geobacter;s__
OTU_262	3	0	0	0	0	25	0	0	0	0	0	0	0	17	75	2	0	0	157	0	0	2	4	0	0	0	0	0	0	0	0	0	0	k__Bacteria;p__Bacteroidetes;c__Bacteroidia;o__Bacteroidales;f__;g__;s__
OTU_263	3	1	0	1	0	0	8	0	3	0	1	0	0	3	5	53	14	0	4	0	0	56	5	71	3	59	7	1	0	0	1	5	4	k__Bacteria;p__Firmicutes;c__Bacilli;o__Bacillales;f__Alicyclobacillaceae;g__Alicyclobacillus;s__
OTU_264	2	14	22	0	4	0	3	0	12	16	3	49	0	0	1	83	1	0	0	0	1	0	0	0	0	0	4	0	1	0	0	0	0	k__Bacteria;p__Acidobacteria;c__DA052;o__Ellin6513;f__;g__;s__
OTU_265	6	18	13	2	3	0	14	3	17	7	31	40	6	2	4	15	23	38	0	7	16	2	2	7	5	3	80	3	34	2	0	0	0	k__Bacteria;p__Actinobacteria;c__Thermoleophilia;o__Gaiellales;f__;g__;s__
OTU_266	3	14	0	0	65	0	0	39	0	2	0	2	24	3	0	0	2	0	0	0	0	0	0	0	0	0	0	5	0	0	0	0	2	k__Bacteria;p__Firmicutes;c__Clostridia;o__Clostridiales;f__Ruminococcaceae;g__Ruminococcus;s__bromii
OTU_267	1	56	113	3	5	1	1	1	4	12	1	3	2	1	0	1	1	0	0	3	7	0	0	0	0	0	1	0	0	0	1	0	0	k__Bacteria;p__Proteobacteria;c__Alphaproteobacteria;o__Rhodospirillales;f__Rhodospirillaceae;g__;s__
OTU_268	3	6	24	1	0	24	13	4	21	8	14	33	0	1	13	3	0	0	30	0	2	0	6	1	2	0	1	0	2	0	0	0	0	k__Bacteria;p__Actinobacteria;c__Thermoleophilia;o__Gaiellales;f__;g__;s__
OTU_269	0	7	0	0	53	0	0	53	0	1	0	1	6	0	0	0	1	0	0	0	0	0	0	0	0	0	0	6	0	0	2	0	2	k__Bacteria;p__Firmicutes;c__Clostridia;o__Clostridiales;f__Lachnospiraceae;g__[Ruminococcus];s__gnavus
OTU_270	5	26	38	0	12	2	46	1	63	2	2	43	0	1	2	1	5	0	0	3	6	0	0	1	4	0	10	0	9	0	0	0	0	k__Bacteria;p__Proteobacteria;c__Gammaproteobacteria;o__Xanthomonadales;f__Sinobacteraceae;g__;s__
OTU_271	0	7	0	0	128	0	0	85	0	5	2	0	9	0	0	0	3	0	0	0	0	0	0	0	0	0	0	0	0	0	0	0	0	k__Bacteria;p__Bacteroidetes;c__Bacteroidia;o__Bacteroidales;f__Bacteroidaceae;g__Bacteroides;s__fragilis
OTU_272	4	0	1	3	0	3	25	3	37	1	4	4	0	16	12	12	74	0	10	4	2	67	2	53	46	31	15	1	3	2	55	123	52	k__Bacteria;p__Acidobacteria;c__TM1;o__;f__;g__;s__
OTU_273	2	6	10	0	3	2	3	2	0	65	28	2	0	1	1	1	1	0	0	4	0	0	0	0	2	1	6	0	20	0	0	0	0	k__Bacteria;p__Proteobacteria;c__Alphaproteobacteria;o__Rhodospirillales;f__Rhodospirillaceae;g__;s__
OTU_274	15	16	0	1	77	6	2	107	0	5	0	4	4	3	7	1	1	0	6	0	0	1	1	2	6	63	2	2	1	5	0	7	1	k__Bacteria;p__Proteobacteria;c__Alphaproteobacteria;o__Rhizobiales;f__Brucellaceae;g__Ochrobactrum;s__
OTU_275	1	6	2	0	0	0	4	0	0	27	68	0	4	4	0	8	6	0	0	3	0	0	0	0	0	0	9	0	0	0	0	0	0	k__Bacteria;p__Proteobacteria;c__Gammaproteobacteria;o__Xanthomonadales;f__Xanthomonadaceae;g__;s__
OTU_276	9	4	6	28	1	0	138	0	157	0	10	19	4	0	3	6	16	0	1	5	0	1	0	2	1	2	34	0	0	1	1	0	0	k__Bacteria;p__Actinobacteria;c__Thermoleophilia;o__Solirubrobacterales;f__Conexibacteraceae;g__;s__
OTU_277	5	136	124	2	16	4	47	6	47	9	9	197	13	3	0	19	6	0	2	4	5	3	2	8	1	1	26	0	2	0	0	0	0	k__Bacteria;p__Actinobacteria;c__Thermoleophilia;o__Solirubrobacterales;f__;g__;s__
OTU_278	24	113	21	21	14	21	3	12	1	93	12	146	56	17	9	11	1	0	23	5	23	0	1	2	1	1	10	1	2	0	3	2	6	k__Bacteria;p__Chloroflexi;c__Ellin6529;o__;f__;g__;s__
OTU_279	1	22	27	14	7	9	3	3	1	68	7	1	0	2	1	1	4	0	0	2	2	0	0	0	0	0	2	0	0	2	0	0	0	k__Bacteria;p__Actinobacteria;c__Acidimicrobiia;o__Acidimicrobiales;f__;g__;s__
OTU_280	0	0	0	0	0	0	0	0	0	0	0	0	0	0	2	0	0	95	1	2	0	0	1	0	0	0	0	0	0	0	0	0	0	k__Bacteria;p__Proteobacteria;c__Gammaproteobacteria;o__Pseudomonadales;f__Moraxellaceae;g__Enhydrobacter;s__
OTU_281	0	3	0	0	0	0	0	2	0	0	0	0	0	8	11	5	0	1	46	1	2	97	36	64	0	3	31	0	3	2	42	47	23	k__Bacteria;p__Firmicutes;c__Bacilli;o__Bacillales;f__Alicyclobacillaceae;g__;s__
OTU_282	2	3	1	16	1	10	6	4	1	0	3	0	0	41	9	3	5	1	18	0	2	61	24	39	4	4	77	1	4	7	36	61	43	k__Bacteria;p__Actinobacteria;c__Actinobacteria;o__Actinomycetales;f__Intrasporangiaceae
OTU_283	2	50	42	0	11	17	3	4	4	28	3	18	0	0	3	3	2	0	4	1	0	0	0	0	2	0	3	0	0	0	0	1	0	k__Bacteria;p__Proteobacteria;c__Alphaproteobacteria;o__;f__;g__;s__
OTU_284	4	2	0	0	2	9	1	1	0	0	0	0	0	25	8	0	6	2	7	2	7	23	1	17	6	1	2	0	1	2	31	34	34	k__Bacteria;p__Chloroflexi;c__Dehalococcoidetes;o__Dehalococcoidales;f__Dehalococcoidaceae;g__;s__
OTU_285	6	13	14	20	12	2	6	7	5	5	21	3	20	19	4	8	18	10	4	10	6	3	77	3	12	16	36	20	33	3	0	0	0	k__Bacteria;p__Actinobacteria;c__Actinobacteria;o__Actinomycetales;f__Nocardioidaceae
OTU_286	0	4	3	19	1	2	2	0	6	0	2	0	47	0	3	73	2	1	2	0	1	3	0	2	0	0	2	1	1	0	1	2	0	k__Bacteria;p__Actinobacteria;c__Thermoleophilia;o__Gaiellales;f__Gaiellaceae;g__;s__
OTU_287	4	3	2	0	2	0	1	0	1	42	19	46	0	2	2	5	2	1	3	0	35	0	0	0	1	0	0	0	4	0	0	0	0	k__Bacteria;p__Proteobacteria;c__Alphaproteobacteria;o__Rhodospirillales;f__Rhodospirillaceae
OTU_288	5	8	0	0	48	2	0	54	0	0	0	0	3	1	0	1	3	1	3	0	1	0	0	0	23	0	0	3	0	1	9	0	15	k__Bacteria;p__Proteobacteria;c__Gammaproteobacteria;o__Pseudomonadales;f__Pseudomonadaceae;g__Pseudomonas;s__stutzeri
OTU_289	0	0	0	0	0	0	0	3	0	0	0	0	0	0	1	1	0	95	0	2	0	0	0	0	0	0	0	0	0	0	0	0	0	k__Bacteria;p__Acidobacteria;c__Acidobacteriia;o__Acidobacteriales;f__Koribacteraceae;g__;s__
OTU_290	0	0	2	0	0	0	0	0	0	0	0	2	0	0	1	1	0	8	1	1	79	0	1	0	0	0	0	0	29	2	0	0	0	k__Bacteria;p__Actinobacteria;c__Actinobacteria;o__Actinomycetales;f__Nocardioidaceae;g__Nocardioides;s__
OTU_291	69	4	3	0	0	2	6	2	1	1	5	0	0	0	8	0	0	0	2	37	10	17	10	10	1	3	2	5	39	36	11	21	24	k__Bacteria;p__Chloroflexi;c__S085;o__;f__;g__;s__
OTU_293	0	3	2	0	0	0	2	0	5	0	0	0	0	0	2	1	0	82	0	0	0	0	0	1	1	0	3	0	0	0	0	0	0	k__Bacteria;p__Chlorobi;c__;o__;f__;g__;s__
OTU_294	8	0	0	2	0	31	3	6	2	2	0	0	0	8	65	8	0	1	105	0	2	30	41	18	1	3	5	0	0	3	1	16	26	k__Bacteria;p__Firmicutes;c__Clostridia;o__Clostridiales;f__Clostridiaceae;g__Clostridium
OTU_295	1	1	0	0	0	2	1	0	0	0	0	0	0	7	2	1	0	0	4	0	1	14	2	6	12	49	1	0	1	0	23	16	34	k__Bacteria;p__OP8;c__OP8_1;o__;f__;g__;s__
OTU_296	4	2	2	0	0	63	6	1	1	15	71	7	0	2	0	2	26	0	4	2	6	0	0	5	0	0	4	0	13	0	0	0	0	k__Bacteria;p__Proteobacteria;c__Alphaproteobacteria;o__Ellin329;f__;g__;s__
OTU_297	165	1	0	0	3	11	1	4	0	0	2	1	0	26	13	1	5	1	16	85	2	21	29	35	16	10	3	27	75	76	6	7	4	k__Bacteria;p__Proteobacteria;c__Betaproteobacteria;o__Burkholderiales;f__Comamonadaceae;g__Ramlibacter;s__
OTU_298	0	1	5	0	2	0	96	1	25	20	0	7	0	0	2	7	0	0	0	0	61	0	0	0	0	0	0	47	4	42	0	0	0	k__Bacteria;p__TM7;c__TM7-3;o__;f__;g__;s__
OTU_299	15	10	1	1	1	34	4	5	0	0	50	2	7	0	12	5	16	4	17	1	0	0	3	1	21	6	71	1	2	3	0	0	1	k__Bacteria;p__Actinobacteria;c__Acidimicrobiia;o__Acidimicrobiales;f__;g__;s__
OTU_300	0	30	26	120	2	3	10	1	13	11	3	24	11	1	1	60	3	0	1	0	1	0	0	1	0	0	5	0	0	0	0	0	4	k__Bacteria;p__Proteobacteria;c__Deltaproteobacteria;o__Syntrophobacterales;f__Syntrophobacteraceae;g__;s__
OTU_301	0	3	5	100	3	21	1	2	4	2	2	0	0	0	7	0	6	0	9	2	0	0	4	6	1	0	19	0	0	0	2	0	3	k__Bacteria;p__Actinobacteria;c__Acidimicrobiia;o__Acidimicrobiales;f__;g__;s__
OTU_302	5	2	2	11	29	1	42	33	24	0	3	4	5	22	5	7	93	0	19	2	3	28	27	26	13	79	8	2	0	6	13	15	12	k__Bacteria;p__Firmicutes;c__Bacilli;o__Bacillales
OTU_303	2	1	0	0	0	0	0	0	0	36	78	0	2	0	0	1	0	0	0	1	0	0	0	0	0	0	0	2	0	0	0	0	0	k__Bacteria;p__TM7;c__TM7-1;o__;f__;g__;s__
OTU_304	0	1	0	99	1	0	0	1	0	0	0	0	47	0	0	0	1	0	0	0	0	0	0	0	0	0	0	0	0	1	0	0	0	k__Bacteria;p__Acidobacteria;c__iii1-8;o__32-20;f__;g__;s__
OTU_305	1	1	0	0	0	9	0	2	0	0	2	0	0	38	13	3	0	0	30	2	0	19	25	11	1	2	19	0	0	1	4	7	11	k__Bacteria;p__Chloroflexi;c__Anaerolineae;o__SJA-15;f__;g__;s__
OTU_306	1	2	1	0	3	3	0	0	1	2	7	4	1	5	11	8	8	1	8	2	23	1	3	5	4	1	69	0	54	4	1	1	0	k__Bacteria;p__Proteobacteria;c__Alphaproteobacteria;o__Rhodospirillales;f__Acetobacteraceae;g__;s__
OTU_307	0	18	45	22	0	3	0	0	0	0	2	0	1	3	0	0	2	0	0	1	1	0	0	0	0	0	9	0	2	0	0	0	0	k__Bacteria;p__Actinobacteria;c__Acidimicrobiia;o__Acidimicrobiales
OTU_308	5	16	2	72	4	12	16	6	14	3	8	3	110	79	22	82	8	0	55	1	2	92	17	55	6	11	109	2	6	2	62	59	104	k__Bacteria;p__Chloroflexi;c__Anaerolineae;o__A31;f__;g__;s__
OTU_309	0	1	0	0	0	0	0	0	0	0	1	0	0	3	0	4	0	1	0	0	0	40	74	8	0	0	30	0	0	1	5	11	10	k__Bacteria;p__Firmicutes;c__Bacilli;o__Bacillales;f__Alicyclobacillaceae;g__;s__
OTU_310	2	47	43	0	6	0	2	3	1	27	16	8	0	0	0	0	4	0	0	0	1	0	0	0	0	0	2	0	0	0	0	0	1	k__Bacteria;p__Actinobacteria;c__Thermoleophilia;o__Gaiellales;f__;g__;s__
OTU_311	5	7	0	1	75	1	0	28	0	3	0	3	10	3	0	0	5	0	2	0	0	0	0	0	0	0	0	4	0	0	0	0	2	k__Bacteria;p__Firmicutes;c__Clostridia;o__Clostridiales
OTU_312	5	9	0	0	42	2	0	54	0	1	0	4	3	4	0	0	1	0	2	0	0	0	0	0	0	0	0	5	0	0	0	0	0	k__Bacteria;p__Proteobacteria;c__Alphaproteobacteria;o__Rhodospirillales;f__Acetobacteraceae;g__Acetobacter;s__
OTU_313	0	6	12	5	0	0	0	0	0	44	8	4	10	3	4	51	0	0	0	1	38	17	6	3	1	3	14	0	7	4	10	28	21	k__Bacteria;p__Acidobacteria;c__TM1;o__;f__;g__;s__
OTU_314	5	3	0	0	1	0	0	0	0	1	0	1	93	0	0	0	0	0	0	0	0	0	0	0	0	0	0	0	0	0	0	0	0	k__Bacteria;p__Acidobacteria;c__DA052;o__Ellin6513;f__;g__;s__
OTU_315	28	65	0	4	417	5	0	332	0	12	1	19	48	25	0	2	16	0	13	0	0	0	0	0	0	0	0	35	0	5	1	0	7	k__Bacteria;p__Firmicutes;c__Clostridia;o__Clostridiales;f__Ruminococcaceae;g__;s__
OTU_316	39	1	1	242	6	62	8	2	0	1	0	1	17	79	62	4	12	93	50	117	7	190	54	126	33	159	18	301	19	9	60	86	48	k__Bacteria;p__Proteobacteria;c__Betaproteobacteria;o__Burkholderiales;f__Comamonadaceae
OTU_317	10	4	6	9	4	1	1	1	1	0	13	0	7	1	1	6	0	0	5	25	40	14	6	6	0	2	1	3	84	56	30	34	46	k__Bacteria;p__Actinobacteria;c__Actinobacteria;o__Actinomycetales;f__Microbacteriaceae
OTU_318	0	2	0	0	0	1	2	1	0	0	0	2	6	8	2	0	0	1	0	1	0	9	1	11	0	0	0	0	2	0	92	34	24	k__Bacteria;p__Bacteroidetes;c__Sphingobacteriia;o__Sphingobacteriales;f__Sphingobacteriaceae;g__;s__
OTU_319	7	154	143	2	20	21	16	6	84	5	42	141	0	0	7	33	3	0	5	4	13	7	3	12	6	5	19	0	11	0	0	1	1	k__Bacteria;p__Actinobacteria;c__Thermoleophilia;o__Solirubrobacterales;f__;g__;s__
OTU_320	3	3	2	6	3	11	1	2	4	39	11	24	0	1	1	10	26	2	5	1	18	0	2	0	5	0	11	8	26	0	0	0	0	k__Bacteria;p__WPS-2;c__;o__;f__;g__;s__
OTU_322	3	6	6	1	3	6	5	2	15	49	20	30	3	6	4	5	6	0	4	1	29	7	2	10	6	0	10	0	116	0	0	2	1	k__Bacteria;p__Acidobacteria;c__Solibacteres;o__Solibacterales;f__Solibacteraceae;g__Candidatus Solibacter;s__
OTU_323	2	0	0	1	0	41	2	1	0	0	0	0	1	0	46	2	0	2	27	0	1	0	4	0	7	38	0	0	2	1	0	1	0	k__Bacteria;p__Proteobacteria;c__Alphaproteobacteria;o__Rhodospirillales;f__Rhodospirillaceae;g__Azospirillum;s__
OTU_324	0	1	0	0	0	0	5	0	4	0	0	0	0	34	7	1	31	0	9	0	0	30	1	25	38	12	3	0	2	0	9	18	17	k__Bacteria;p__Bacteroidetes;c__Bacteroidia;o__Bacteroidales;f__;g__;s__
OTU_325	1	0	0	50	0	146	3	5	2	0	2	1	0	163	32	5	0	1	22	0	1	29	25	17	0	0	4	0	1	2	15	18	38	k__Bacteria;p__Proteobacteria;c__Deltaproteobacteria;o__BPC076;f__;g__;s__
OTU_326	1	1	0	0	12	3	0	13	1	0	0	2	2	1	2	1	0	280	0	4	0	1	0	0	0	0	0	0	2	0	0	1	1	k__Bacteria;p__Proteobacteria;c__Gammaproteobacteria;o__Pseudomonadales;f__Moraxellaceae;g__Acinetobacter;s__johnsonii
OTU_327	7	1	0	0	2	23	1	2	1	2	4	0	5	47	19	1	2	1	43	2	18	54	14	34	17	15	44	0	24	5	27	32	26	k__Bacteria;p__Chloroflexi;c__Anaerolineae;o__envOPS12;f__;g__;s__
OTU_328	0	4	0	15	0	0	0	2	2	0	1	2	23	1	2	51	0	4	0	0	1	0	1	0	0	0	5	0	1	0	1	0	0	k__Bacteria;p__Actinobacteria;c__Acidimicrobiia;o__Acidimicrobiales;f__;g__;s__
OTU_329	0	4	3	0	0	0	1	3	6	9	29	105	0	10	3	1	2	0	0	2	26	10	0	29	0	0	3	0	6	15	68	24	10	k__Bacteria;p__Actinobacteria;c__Actinobacteria;o__Actinomycetales;f__Micrococcaceae;g__Arthrobacter;s__psychrolactophilus
OTU_330	3	25	33	4	8	0	33	6	55	6	8	12	3	1	8	11	17	0	6	2	2	0	2	0	79	0	15	0	2	0	0	0	0	k__Bacteria;p__Proteobacteria;c__Gammaproteobacteria;o__Xanthomonadales;f__Xanthomonadaceae;g__;s__
OTU_331	1	10	0	0	187	0	0	185	0	4	0	0	7	0	0	0	0	0	0	0	0	0	0	0	0	0	1	2	0	1	13	0	25	k__Bacteria;p__Bacteroidetes;c__Bacteroidia;o__Bacteroidales;f__Bacteroidaceae;g__Bacteroides;s__
OTU_332	0	0	0	0	0	0	0	4	0	0	0	0	4	0	0	0	0	69	0	0	0	4	0	0	5	0	0	0	0	0	0	0	0	k__Bacteria;p__Proteobacteria;c__Gammaproteobacteria;o__Pseudomonadales;f__Moraxellaceae;g__Acinetobacter;s__lwoffii
OTU_333	12	41	58	9	17	7	42	9	62	53	10	57	2	1	4	4	24	0	4	2	5	0	2	8	12	0	11	1	2	0	0	2	0	k__Bacteria;p__Acidobacteria;c__Acidobacteriia;o__Acidobacteriales;f__Acidobacteriaceae;g__;s__
OTU_334	29	26	53	9	7	54	24	12	20	113	130	21	6	17	37	14	72	2	39	35	153	7	7	14	22	29	49	2	248	3	1	8	3	k__Bacteria;p__Proteobacteria;c__Alphaproteobacteria;o__Rhizobiales;f__Hyphomicrobiaceae;g__Devosia;s__
OTU_335	4	36	112	0	8	7	13	8	21	58	16	10	0	5	1	4	7	0	2	0	2	0	0	1	1	0	3	0	0	1	3	0	0	k__Bacteria;p__Proteobacteria;c__Alphaproteobacteria;o__Ellin329;f__;g__;s__
OTU_336	13	10	20	73	8	5	2	0	12	8	6	6	0	0	0	1	2	0	0	1	4	0	0	0	20	0	2	0	2	0	0	0	1	k__Bacteria;p__Bacteroidetes;c__[Saprospirae];o__[Saprospirales];f__Chitinophagaceae;g__;s__
OTU_337	0	0	0	0	0	0	0	0	0	0	0	0	0	0	0	0	0	78	2	0	0	0	0	0	0	0	0	0	0	0	0	0	0	k__Bacteria;p__Bacteroidetes;c__[Saprospirae];o__[Saprospirales];f__Chitinophagaceae;g__;s__
OTU_338	7	8	4	3	21	36	7	27	3	4	3	5	7	37	16	27	8	0	46	1	1	43	28	20	2	28	11	3	2	3	11	42	33	k__Bacteria;p__Firmicutes;c__Clostridia;o__Clostridiales;f__Clostridiaceae;g__Clostridium
OTU_339	1	10	5	16	1	1	2	1	3	19	0	7	85	15	2	9	0	1	3	0	1	14	1	18	0	1	11	1	0	0	16	14	27	k__Bacteria;p__Chlorobi;c__BSV26;o__C20;f__;g__;s__
OTU_340	0	3	1	58	1	1	1	0	3	0	0	2	42	1	0	8	0	0	0	0	0	0	0	0	0	0	1	0	0	0	0	0	0	k__Bacteria;p__Nitrospirae;c__Nitrospira;o__Nitrospirales;f__[Thermodesulfovibrionaceae];g__GOUTA19;s__
OTU_341	0	3	2	14	1	3	0	9	0	1	5	2	5	1	0	18	0	35	1	0	12	0	1	1	0	2	24	0	1	0	0	0	0	k__Bacteria;p__Proteobacteria;c__Deltaproteobacteria;o__Myxococcales;f__;g__;s__
OTU_342	5	16	0	0	89	0	0	128	0	4	0	4	21	4	0	0	6	0	8	0	0	0	0	0	0	0	0	5	0	2	0	0	2	k__Bacteria;p__Firmicutes;c__Clostridia;o__Clostridiales;f__Lachnospiraceae;g__;s__
OTU_343	23	5	6	0	2	9	1	12	0	6	17	0	0	21	24	1	1	0	11	0	3	5	5	8	73	6	0	0	3	0	0	0	0	k__Bacteria;p__Bacteroidetes;c__[Saprospirae];o__[Saprospirales];f__Chitinophagaceae;g__;s__
OTU_344	5	1	0	0	1	10	1	3	0	3	2	0	0	26	12	0	0	0	24	1	21	26	5	25	1	2	4	0	48	4	20	16	26	k__Bacteria;p__OP8;c__OP8_1;o__;f__;g__;s__
OTU_345	2	1	5	13	0	0	40	1	38	1	4	14	0	0	2	1	4	0	2	0	0	0	0	0	0	0	10	0	0	2	0	0	0	k__Bacteria;p__Actinobacteria;c__Thermoleophilia;o__Gaiellales;f__;g__;s__
OTU_346	2	7	0	0	0	2	7	0	12	0	5	2	0	18	1	49	1	0	10	8	4	3	4	2	3	2	13	14	0	3	4	0	9	k__Bacteria;p__Firmicutes;c__Clostridia;o__Clostridiales;f__Clostridiaceae;g__Clostridium
OTU_347	16	0	0	0	1	3	0	0	0	1	0	0	0	17	2	0	0	0	11	10	2	40	0	17	1	3	2	0	4	7	23	24	9	k__Bacteria;p__Chloroflexi;c__Anaerolineae;o__H39;f__;g__;s__
OTU_348	1	1	9	6	0	13	11	0	17	9	4	10	13	20	18	26	19	0	17	0	6	35	2	20	35	9	8	0	0	0	7	10	3	k__Bacteria;p__Verrucomicrobia;c__[Pedosphaerae];o__[Pedosphaerales];f__Ellin515;g__;s__
OTU_349	2	20	41	1	2	2	31	1	31	4	22	87	0	1	3	3	4	0	2	3	4	0	0	9	1	1	21	0	0	1	0	1	0	k__Bacteria;p__Actinobacteria;c__Thermoleophilia;o__Solirubrobacterales;f__;g__;s__
OTU_350	1	0	0	0	0	0	0	2	0	1	0	0	0	5	0	0	0	1	0	9	2	19	2	7	1	2	0	3	2	19	15	48	41	k__Bacteria;p__Acidobacteria;c__TM1;o__;f__;g__;s__
OTU_351	2	0	0	0	0	5	1	1	0	0	1	0	0	1	97	0	2	0	31	0	0	0	1	0	1	0	0	0	2	0	0	0	0	k__Bacteria;p__Bacteroidetes;c__[Saprospirae];o__[Saprospirales];f__Chitinophagaceae;g__Sediminibacterium;s__
OTU_352	6	3	4	6	1	24	15	3	8	5	9	2	4	67	27	7	9	1	72	1	3	45	11	35	3	7	2	0	0	2	12	26	14	k__Bacteria;p__Actinobacteria;c__Thermoleophilia;o__Gaiellales;f__;g__;s__
OTU_353	23	4	8	2	5	1	5	1	2	41	15	2	37	1	3	4	43	0	4	8	55	5	3	1	6	0	4	34	29	0	0	0	1	k__Bacteria;p__Acidobacteria;c__Acidobacteriia;o__Acidobacteriales;f__Acidobacteriaceae;g__;s__
OTU_354	0	0	0	0	1	1	2	0	0	4	0	0	20	20	2	9	5	99	6	0	3	24	4	12	1	2	30	1	1	0	17	19	28	k__Bacteria;p__Chlorobi;c__BSV26;o__C20;f__;g__;s__
OTU_355	4	2	3	3	2	13	43	2	18	33	13	93	1	0	2	1	15	0	0	0	30	1	0	0	2	0	0	0	0	0	0	0	0	k__Bacteria;p__TM7;c__SC3;o__;f__;g__;s__
OTU_356	2	12	0	0	126	0	0	141	0	2	0	0	12	1	0	0	3	0	1	0	0	0	0	0	0	0	0	6	0	0	1	0	1	k__Bacteria;p__Bacteroidetes;c__Bacteroidia;o__Bacteroidales;f__Bacteroidaceae;g__5-7N15;s__
OTU_357	7	20	29	3	4	13	16	40	21	39	11	9	3	3	13	7	21	0	6	2	0	9	1	6	36	42	20	2	15	1	1	2	1	k__Bacteria;p__Proteobacteria;c__Alphaproteobacteria;o__Rhodospirillales;f__Rhodospirillaceae;g__;s__
OTU_358	0	0	0	0	0	0	2	0	4	1	0	0	0	0	4	2	0	2	3	2	0	25	2	7	2	3	0	0	3	2	21	46	7	k__Bacteria;p__Acidobacteria;c__TM1;o__;f__;g__;s__
OTU_359	2	1	1	1	0	10	6	1	6	0	3	3	1	47	8	1	3	0	9	2	0	58	3	37	1	3	11	0	2	3	13	36	17	k__Bacteria;p__Acidobacteria;c__BPC102;o__MVS-40;f__;g__;s__
OTU_360	10	1	0	0	0	0	0	3	0	0	0	0	0	0	2	0	0	0	2	21	1	1	0	0	0	1	0	0	53	27	0	0	1	k__Bacteria;p__Chloroflexi
OTU_362	2	0	1	0	8	0	3	0	2	0	4	0	0	0	0	2	173	0	0	1	0	0	0	2	0	0	17	1	0	0	0	0	0	k__Bacteria;p__Actinobacteria;c__Acidimicrobiia;o__Acidimicrobiales;f__;g__;s__
OTU_364	2	3	0	6	0	0	0	1	0	0	0	2	82	1	0	0	0	0	0	0	0	0	0	0	0	0	0	0	0	0	0	0	0	k__Bacteria;p__Acidobacteria;c__DA052;o__Ellin6513;f__;g__;s__
OTU_365	0	4	3	1	0	0	1	4	5	1	3	1	0	2	2	73	0	0	5	0	0	0	1	0	1	0	1	0	0	0	0	0	0	k__Bacteria;p__Proteobacteria;c__Alphaproteobacteria;o__Rhodospirillales;f__Acetobacteraceae;g__;s__
OTU_366	35	264	278	50	34	89	95	63	107	449	179	104	6	11	34	40	20	114	28	11	22	1	10	21	32	12	276	2	14	4	2	0	6	k__Bacteria;p__Proteobacteria;c__Alphaproteobacteria;o__Rhizobiales;f__Hyphomicrobiaceae;g__Rhodoplanes;s__
OTU_368	7	5	1	4	4	5	5	0	2	34	12	13	9	8	16	9	3	0	9	5	9	5	5	4	0	1	13	0	0	1	7	5	10	k__Bacteria;p__Acidobacteria;c__Solibacteres;o__Solibacterales
OTU_369	7	2	0	43	1	2	0	0	0	2	1	0	23	6	4	5	1	33	7	6	2	4	0	5	0	1	1	0	11	6	6	5	0	k__Bacteria;p__Proteobacteria;c__Deltaproteobacteria;o__BPC076;f__;g__;s__
OTU_370	0	1	0	126	3	1	2	0	0	0	0	0	0	0	4	31	1	0	8	0	0	0	2	0	0	0	0	1	0	0	0	0	0	k__Bacteria;p__Proteobacteria;c__Betaproteobacteria;o__SC-I-84;f__;g__;s__
OTU_371	3	0	0	0	1	1	2	0	0	0	1	0	0	2	2	0	11	0	1	2	0	5	8	10	26	57	1	0	4	1	2	0	3	k__Bacteria;p__Bacteroidetes;c__[Saprospirae];o__[Saprospirales];f__Chitinophagaceae;g__;s__
OTU_372	5	3	3	7	5	47	15	1	5	16	9	1	0	40	22	10	35	1	77	1	2	26	7	27	9	4	14	0	1	2	7	40	9	k__Bacteria;p__Actinobacteria;c__Thermoleophilia;o__Gaiellales;f__;g__;s__
OTU_373	0	2	2	0	49	0	0	40	0	3	0	0	4	0	2	0	1	0	0	0	0	0	0	0	0	0	0	2	0	2	0	0	1	k__Bacteria;p__Firmicutes;c__Bacilli;o__Lactobacillales;f__Streptococcaceae;g__Lactococcus;s__
OTU_374	4	37	48	0	20	11	24	2	22	2	4	22	0	2	3	4	7	0	1	0	2	0	0	2	2	0	1	4	0	0	0	0	0	k__Bacteria;p__Proteobacteria;c__Alphaproteobacteria;o__Ellin329;f__;g__;s__
OTU_375	1	0	3	0	0	5	3	0	2	0	2	1	0	26	15	1	7	0	2	3	1	16	1	4	100	55	2	0	7	4	7	6	3	k__Bacteria;p__Bacteroidetes;c__[Saprospirae];o__[Saprospirales];f__Chitinophagaceae;g__;s__
OTU_376	5	3	5	0	0	4	64	0	87	0	5	7	0	8	3	0	17	0	0	1	0	0	0	3	1	0	13	0	0	1	1	0	0	k__Bacteria;p__Actinobacteria;c__Thermoleophilia;o__Gaiellales;f__;g__;s__
OTU_377	50	8	3	2	2	55	13	1	3	16	36	8	0	3	78	3	16	11	90	3	13	0	7	1	39	19	29	0	50	3	0	0	0	k__Bacteria;p__Proteobacteria;c__Alphaproteobacteria;o__Rhizobiales;f__Hyphomicrobiaceae;g__Rhodoplanes;s__
OTU_378	5	15	20	31	5	2	8	7	14	9	5	5	30	0	4	49	5	10	3	1	30	3	1	3	2	0	28	1	1	0	0	0	0	k__Bacteria;p__Proteobacteria;c__Betaproteobacteria;o__;f__;g__;s__
OTU_379	3	1	1	5	0	0	6	1	1	1	1	3	17	2	4	6	4	0	0	0	0	23	0	15	14	25	5	0	1	2	6	17	21	k__Bacteria;p__Gemmatimonadetes;c__Gemm-1;o__;f__;g__;s__
OTU_380	4	24	43	0	2	0	6	2	5	0	1	2	0	0	0	0	2	0	3	3	1	0	0	0	0	0	2	0	2	0	0	0	0	k__Bacteria;p__Actinobacteria;c__MB-A2-108;o__0319-7L14;f__;g__;s__
OTU_381	0	20	67	0	4	5	5	1	4	1	8	1	0	1	4	1	7	0	0	1	1	6	0	5	6	0	7	0	10	1	2	1	0	k__Bacteria;p__Actinobacteria;c__Actinobacteria;o__Actinomycetales;f__Nocardioidaceae;g__Nocardioides;s__
OTU_382	2	58	29	0	5	2	1	2	0	0	1	0	0	6	14	1	3	0	24	0	0	3	2	8	12	2	7	0	4	1	1	1	2	k__Bacteria;p__Proteobacteria;c__Alphaproteobacteria;o__Rhizobiales;f__;g__;s__
OTU_383	0	0	2	0	2	0	8	0	6	0	0	5	1	8	1	2	12	0	4	1	0	42	113	39	1	0	9	0	1	0	20	19	3	k__Bacteria;p__Firmicutes;c__Bacilli;o__Bacillales
OTU_384	3	1	4	2	0	10	19	0	24	8	8	14	0	0	3	5	32	0	1	0	9	0	0	8	28	1	34	0	2	0	0	0	0	k__Bacteria;p__Proteobacteria;c__Alphaproteobacteria;o__Caulobacterales;f__Caulobacteraceae;g__;s__
OTU_385	5	5	2	34	1	47	14	3	16	1	1	4	25	54	14	56	5	18	23	1	0	46	8	23	8	18	29	1	4	3	5	31	11	k__Bacteria;p__Proteobacteria;c__Deltaproteobacteria;o__;f__;g__;s__
OTU_386	2	4	0	0	26	0	0	120	0	0	0	0	12	2	0	0	0	0	4	0	0	0	0	0	0	0	0	1	0	1	1	0	4	k__Bacteria;p__Bacteroidetes;c__[Saprospirae];o__[Saprospirales];f__Chitinophagaceae;g__Sediminibacterium;s__
OTU_387	12	0	1	0	4	15	2	6	1	1	0	0	1	0	3	0	1	1	8	58	0	2	1	0	12	1	0	0	8	1	1	0	0	k__Bacteria;p__Proteobacteria;c__Alphaproteobacteria;o__Sphingomonadales;f__Sphingomonadaceae
OTU_388	0	0	0	62	2	0	0	0	3	0	0	0	0	0	0	2	2	0	0	0	0	0	0	0	0	0	1	0	0	0	0	0	0	k__Bacteria;p__Acidobacteria;c__Solibacteres;o__Solibacterales
OTU_389	3	4	1	0	53	0	0	41	0	1	0	3	7	4	0	0	2	0	2	0	0	0	0	0	0	0	0	4	0	0	0	1	0	k__Bacteria;p__Firmicutes;c__Clostridia;o__Clostridiales;f__Ruminococcaceae
OTU_390	3	3	4	0	0	26	0	0	0	12	11	0	0	0	18	0	1	0	6	0	0	1	1	1	37	3	0	0	0	2	0	0	0	k__Bacteria;p__Bacteroidetes;c__[Saprospirae];o__[Saprospirales];f__Chitinophagaceae;g__;s__
OTU_391	4	0	0	0	0	57	1	4	0	0	2	0	0	21	66	5	0	0	56	4	7	53	33	42	3	1	0	4	1	2	6	39	33	k__Bacteria;p__Chloroflexi;c__S085;o__;f__;g__;s__
OTU_392	0	0	0	0	0	0	0	0	0	0	0	0	0	7	1	0	0	0	0	0	0	15	1	6	1	4	0	0	3	3	34	15	30	k__Bacteria;p__Bacteroidetes;c__Bacteroidia;o__Bacteroidales;f__;g__;s__
OTU_393	1	2	1	14	0	1	2	0	0	0	1	4	6	5	3	12	0	63	2	3	5	1	2	3	0	0	3	0	0	0	1	1	0	k__Bacteria;p__Nitrospirae;c__Nitrospira;o__Nitrospirales;f__FW;g__4-29;s__
OTU_394	7	0	0	0	1	0	0	0	0	0	0	0	32	0	0	1	3	0	0	6	5	0	0	0	0	0	4	0	14	1	7	0	2	k__Bacteria;p__Actinobacteria;c__Actinobacteria;o__Actinomycetales;f__Nocardiaceae;g__;s__
OTU_395	4	16	7	0	9	7	13	1	16	44	10	21	1	4	2	3	1	37	5	1	6	0	0	13	3	0	10	0	0	0	0	0	0	k__Bacteria;p__Acidobacteria;c__Solibacteres;o__Solibacterales;f__Solibacteraceae;g__Candidatus Solibacter;s__
OTU_396	0	24	41	0	7	0	0	2	0	21	2	3	0	0	0	1	0	0	0	5	1	0	0	0	0	0	1	0	0	0	0	0	0	k__Bacteria;p__Actinobacteria;c__MB-A2-108;o__0319-7L14;f__;g__;s__
OTU_397	0	1	0	0	0	0	0	0	0	0	0	0	0	0	0	0	0	83	0	0	0	0	0	0	0	0	2	0	0	0	0	0	0	k__Bacteria;p__Proteobacteria;c__Gammaproteobacteria;o__Pseudomonadales;f__Moraxellaceae
OTU_398	0	5	1	99	1	1	0	0	2	1	0	0	13	3	1	18	0	0	0	0	1	1	1	0	0	0	3	0	0	0	0	0	0	k__Bacteria;p__Proteobacteria;c__Betaproteobacteria;o__SC-I-84;f__;g__;s__
OTU_399	0	3	3	109	3	1	0	1	0	4	0	0	39	0	0	1	3	0	0	0	0	0	0	0	0	0	0	0	0	0	0	0	0	k__Bacteria;p__Gemmatimonadetes;c__Gemmatimonadetes;o__N1423WL;f__;g__;s__
OTU_400	0	0	0	0	0	0	0	0	0	0	0	0	0	0	0	0	0	0	3	0	47	0	0	0	0	0	0	0	32	4	0	0	0	k__Bacteria;p__TM7;c__TM7-1;o__;f__;g__;s__
OTU_401	2	0	0	0	0	0	0	0	0	0	0	0	0	5	1	0	0	0	0	4	0	16	0	15	0	3	2	0	1	0	23	18	21	k__Bacteria;p__Chloroflexi;c__Dehalococcoidetes;o__Dehalococcoidales
OTU_402	1	0	0	0	2	5	1	1	0	0	1	0	0	1	10	0	118	0	4	0	0	0	0	2	4	0	0	1	0	0	6	0	0	k__Bacteria;p__Bacteroidetes;c__Sphingobacteriia;o__Sphingobacteriales;f__Sphingobacteriaceae;g__;s__
OTU_403	0	0	0	0	0	0	0	0	0	0	2	0	0	0	0	1	0	0	0	0	26	0	0	0	0	0	2	0	65	0	0	0	0	k__Bacteria;p__TM7;c__TM7-1;o__;f__;g__;s__
OTU_404	3	0	0	3	0	10	0	1	0	0	0	0	0	0	34	1	2	0	70	0	2	0	0	0	0	0	0	0	0	0	0	0	0	k__Bacteria;p__Proteobacteria;c__Betaproteobacteria;o__Neisseriales;f__Neisseriaceae
OTU_405	16	11	11	5	3	16	8	2	3	18	37	27	1	30	17	5	23	2	17	9	30	13	5	13	6	0	6	0	4	1	8	10	6	k__Bacteria;p__Actinobacteria;c__Thermoleophilia;o__;f__;g__;s__
OTU_406	2	9	16	8	3	14	3	13	4	35	7	9	6	3	2	23	0	1	4	0	0	1	1	5	7	0	15	2	3	0	1	1	2	k__Bacteria;p__Proteobacteria;c__Alphaproteobacteria;o__Rhodospirillales;f__Rhodospirillaceae;g__;s__
OTU_407	3	7	0	0	91	2	0	120	0	4	0	3	10	6	0	0	3	0	3	0	0	0	0	0	0	0	0	3	0	2	0	0	0	k__Bacteria;p__Firmicutes;c__Clostridia;o__Clostridiales;f__Lachnospiraceae;g__Dorea;s__
OTU_408	0	1	0	0	0	0	0	0	0	0	0	0	0	0	0	1	0	0	0	1	0	10	0	6	0	0	19	0	0	0	8	31	25	k__Bacteria;p__Acidobacteria;c__TM1;o__;f__;g__;s__
OTU_409	5	4	3	0	0	18	3	0	2	5	9	7	11	2	21	6	1	0	52	2	2	0	7	1	2	3	17	0	5	0	0	0	1	k__Bacteria;p__Actinobacteria;c__Thermoleophilia;o__Gaiellales;f__Gaiellaceae;g__;s__
OTU_410	28	0	1	0	0	8	1	3	0	0	1	1	0	5	82	2	0	0	41	10	18	6	9	4	1	2	0	4	12	5	3	1	2	k__Bacteria;p__Proteobacteria;c__Betaproteobacteria;o__Burkholderiales;f__Comamonadaceae
OTU_411	4	0	0	0	0	10	0	0	0	0	1	0	0	13	8	1	5	0	5	0	1	54	16	27	3	3	10	0	0	2	4	23	5	k__Bacteria;p__Proteobacteria;c__Alphaproteobacteria;o__Rhodospirillales;f__Acetobacteraceae
OTU_412	3	2	0	0	0	2	3	0	2	3	0	1	0	17	4	0	0	0	14	2	1	24	6	18	1	5	0	0	5	3	5	15	7	k__Bacteria;p__Proteobacteria;c__Deltaproteobacteria;o__;f__;g__;s__
OTU_413	5	39	29	154	7	5	41	5	97	4	7	39	26	9	13	86	16	16	8	3	1	5	2	10	4	1	27	1	3	3	2	6	4	k__Bacteria;p__Acidobacteria;c__Solibacteres;o__Solibacterales;f__Solibacteraceae;g__Candidatus Solibacter;s__
OTU_414	0	0	0	0	0	0	0	0	0	0	0	0	0	0	0	0	4	0	0	0	0	0	0	0	33	9	0	0	38	6	0	0	0	k__Bacteria;p__Gemmatimonadetes;c__Gemmatimonadetes;o__Gemmatimonadales;f__Ellin5301;g__;s__
OTU_415	0	7	0	0	36	0	0	56	0	3	1	1	6	0	0	0	1	0	0	0	0	0	0	0	0	0	0	2	0	0	0	0	1	k__Bacteria;p__Firmicutes;c__Clostridia;o__Clostridiales;f__Lachnospiraceae;g__Lachnospira;s__
OTU_416	2	2	0	33	3	8	1	2	1	0	0	0	52	14	2	2	0	0	3	1	0	7	1	2	0	0	0	1	2	2	3	2	10	k__Bacteria;p__NC10;c__12-24;o__JH-WHS47;f__;g__;s__
OTU_418	3	2	1	79	1	13	1	4	1	0	0	2	41	6	8	15	4	0	17	28	2	47	2	23	2	10	28	18	56	249	1	3	4	k__Bacteria;p__Proteobacteria;c__Betaproteobacteria;o__Burkholderiales;f__Oxalobacteraceae
OTU_419	3	2	8	36	3	29	25	10	19	5	14	15	17	27	6	2	33	13	15	1	0	18	101	53	7	27	87	0	13	3	9	22	13	k__Bacteria;p__Actinobacteria;c__Actinobacteria;o__Actinomycetales;f__Mycobacteriaceae;g__Mycobacterium;s__
OTU_420	18	183	113	51	34	55	65	11	87	759	25	301	9	17	16	72	9	22	14	11	45	0	1	9	18	0	55	0	9	2	0	0	8	k__Bacteria;p__Acidobacteria;c__Solibacteres;o__Solibacterales;f__;g__;s__
OTU_421	0	0	1	58	1	1	2	0	8	1	1	6	0	0	0	1	1	0	0	0	2	0	0	1	1	0	0	0	0	0	0	0	0	k__Bacteria;p__Actinobacteria;c__Acidimicrobiia;o__Acidimicrobiales;f__;g__;s__
OTU_423	0	0	0	1	0	0	1	0	0	3	13	0	0	0	0	0	0	58	0	1	0	0	0	4	0	0	1	0	0	0	0	0	0	k__Bacteria;p__TM7;c__SC3;o__;f__;g__;s__
OTU_424	5	3	0	9	0	49	8	3	5	1	3	2	1	121	28	6	14	0	39	16	6	59	36	56	18	6	11	1	20	12	18	48	42	k__Bacteria;p__Chloroflexi;c__S085;o__;f__;g__;s__
OTU_425	0	1	0	1	0	0	9	0	7	0	0	0	0	18	3	4	2	0	4	2	0	25	58	28	0	0	14	0	1	3	13	9	16	k__Bacteria;p__Firmicutes;c__Bacilli;o__Bacillales
OTU_426	0	0	0	0	0	0	0	0	0	0	0	0	0	0	0	0	0	0	0	0	0	19	2	10	0	0	0	0	2	0	7	31	8	k__Bacteria;p__AC1;c__SHA-114;o__;f__;g__;s__
OTU_427	0	0	0	0	0	0	0	0	0	0	0	0	0	0	2	0	0	59	0	2	0	0	0	0	0	0	0	0	2	0	0	0	0	k__Bacteria;p__Proteobacteria;c__Alphaproteobacteria;o__Rhodobacterales;f__Rhodobacteraceae;g__Rhodobacter;s__
OTU_428	12	6	5	3	2	110	1	7	0	5	22	0	3	1	2	7	5	1	23	12	1	2	2	6	0	1	14	3	4	2	1	5	2	k__Bacteria;p__Actinobacteria;c__Actinobacteria;o__Actinomycetales;f__Cellulomonadaceae
OTU_429	2	44	36	118	7	15	23	11	42	21	17	8	32	4	4	25	4	0	10	5	2	1	1	1	4	0	13	1	4	2	0	1	1	k__Bacteria;p__Actinobacteria;c__Thermoleophilia;o__Gaiellales;f__Gaiellaceae;g__;s__
OTU_430	0	0	0	1	0	0	9	4	148	0	0	3	0	0	0	0	0	0	0	0	0	0	0	0	0	0	6	0	0	0	0	0	0	k__Bacteria;p__Chloroflexi;c__Ktedonobacteria;o__Thermogemmatisporales;f__Thermogemmatisporaceae;g__;s__
OTU_431	0	0	0	0	1	0	0	0	0	0	0	0	0	0	0	0	0	0	0	0	0	2	0	1	0	0	0	77	0	1	0	1	0	k__Bacteria;p__Proteobacteria;c__Betaproteobacteria;o__Gallionellales;f__Gallionellaceae;g__Gallionella;s__
OTU_433	1	8	6	0	5	0	24	1	30	4	3	4	0	2	2	1	0	0	0	1	0	0	0	0	1	0	1	0	0	0	0	0	0	k__Bacteria;p__Proteobacteria;c__Alphaproteobacteria;o__Rhodospirillales;f__Rhodospirillaceae
OTU_434	0	2	0	0	63	0	0	8	0	1	0	0	2	0	0	0	0	0	0	0	0	0	0	0	0	0	0	5	0	0	0	0	0	k__Bacteria;p__Firmicutes;c__Bacilli;o__Lactobacillales;f__Lactobacillaceae;g__Lactobacillus;s__
OTU_435	5	0	0	0	0	4	0	0	0	0	0	0	0	1	2	0	0	0	0	64	1	2	0	1	0	0	0	5	9	2	1	1	0	k__Bacteria;p__Actinobacteria;c__Actinobacteria;o__WCHB1-81;f__At425_EubF1;g__;s__
OTU_436	2	12	14	0	0	2	11	1	22	9	6	11	0	7	1	12	5	48	2	0	6	9	0	5	1	0	0	1	3	0	5	3	1	k__Bacteria;p__Acidobacteria;c__TM1;o__;f__;g__;s__
OTU_437	1	2	0	42	0	2	0	1	0	1	0	0	46	0	0	0	1	0	0	0	0	0	0	0	0	0	0	0	0	0	0	0	0	k__Bacteria;p__Actinobacteria;c__Thermoleophilia;o__Gaiellales;f__Gaiellaceae;g__;s__
OTU_438	1	3	0	0	35	1	0	31	0	1	0	0	3	0	0	0	0	0	0	0	0	0	0	0	0	0	0	2	0	0	0	0	0	k__Bacteria;p__Firmicutes;c__Clostridia;o__Clostridiales;f__Lachnospiraceae;g__;s__
OTU_439	4	52	64	0	5	7	5	17	1	5	3	3	0	0	1	1	2	0	1	0	0	0	0	0	1	0	4	0	1	0	1	0	1	k__Bacteria;p__Proteobacteria;c__Alphaproteobacteria;o__Rhizobiales;f__Rhodobiaceae;g__Afifella;s__
OTU_440	0	0	0	2	24	0	0	65	0	0	0	0	3	0	0	0	0	0	1	1	0	0	0	1	0	0	0	4	0	0	16	0	22	k__Bacteria;p__Firmicutes;c__Bacilli;o__Lactobacillales;f__Streptococcaceae;g__Streptococcus
OTU_441	0	0	0	0	0	2	0	0	0	0	0	0	0	8	2	0	0	0	1	0	0	4	0	3	35	54	4	0	0	0	13	3	4	k__Bacteria;p__OP8;c__OP8_1;o__;f__;g__;s__
OTU_442	0	2	0	0	25	0	0	44	0	4	0	1	7	2	0	0	0	0	2	0	0	0	0	0	0	0	0	1	0	1	5	0	6	k__Bacteria;p__Firmicutes;c__Clostridia;o__Clostridiales;f__Lachnospiraceae;g__Coprococcus;s__
OTU_443	0	0	0	0	1	0	0	0	0	0	0	0	1	0	0	0	0	54	0	0	1	0	0	0	0	0	0	0	1	0	0	0	0	k__Bacteria;p__Proteobacteria;c__Gammaproteobacteria;o__Xanthomonadales;f__Xanthomonadaceae;g__Stenotrophomonas;s__
OTU_444	0	0	0	0	21	0	0	59	1	0	0	1	2	0	0	1	2	0	0	0	0	0	0	0	0	0	0	0	0	0	0	0	0	k__Bacteria;p__Firmicutes;c__Bacilli;o__Lactobacillales;f__Lactobacillaceae;g__;s__
OTU_445	2	4	2	3	2	0	0	0	0	1	1	1	1	0	1	2	23	0	0	3	2	0	1	1	29	0	23	6	0	1	0	0	0	k__Bacteria;p__Actinobacteria;c__Actinobacteria;o__Actinomycetales;f__Nocardioidaceae;g__;s__
OTU_446	4	14	17	11	2	15	33	0	25	12	13	52	0	12	20	10	24	54	23	73	4	3	13	10	42	99	83	0	73	7	0	4	4	k__Bacteria;p__Proteobacteria;c__Alphaproteobacteria;o__Rhizobiales;f__Methylocystaceae;g__;s__
OTU_447	4	18	6	35	8	14	24	2	26	6	3	4	4	9	11	18	4	0	10	0	1	0	4	7	3	0	14	0	0	0	0	0	1	k__Bacteria;p__Acidobacteria;c__Solibacteres;o__Solibacterales;f__;g__;s__
OTU_448	0	0	0	0	0	0	0	0	0	0	0	0	0	0	0	0	0	0	0	0	0	16	0	13	0	0	0	0	1	0	32	17	1	k__Bacteria;p__OD1;c__;o__;f__;g__;s__
OTU_449	12	14	0	0	87	0	0	120	0	6	1	3	13	7	0	0	3	0	3	0	0	0	0	0	0	0	0	6	0	0	1	0	0	k__Bacteria;p__Firmicutes;c__Clostridia;o__Clostridiales
OTU_450	2	3	6	1	1	27	3	0	0	0	1	0	0	0	12	0	33	0	8	0	0	0	7	0	35	8	2	0	0	0	0	2	0	k__Bacteria;p__Proteobacteria;c__Alphaproteobacteria;o__Rhizobiales;f__;g__;s__
OTU_451	1	0	2	42	1	5	17	0	10	0	2	0	0	1	3	4	6	29	1	2	1	0	47	1	7	12	19	3	11	10	1	0	1	k__Bacteria;p__Actinobacteria;c__Actinobacteria;o__Actinomycetales;f__Geodermatophilaceae;g__;s__
OTU_452	0	0	1	0	0	0	0	0	0	0	0	0	1	6	0	2	0	50	1	0	0	2	0	3	3	0	0	0	0	0	0	0	1	k__Bacteria;p__Actinobacteria;c__Actinobacteria;o__Actinomycetales;f__Propionibacteriaceae;g__Propionibacterium;s__acnes
OTU_453	0	0	0	0	0	5	0	0	0	0	0	0	0	10	6	1	0	1	9	0	1	19	3	8	1	0	0	0	0	0	5	18	15	k__Bacteria;p__Acidobacteria;c__Solibacteres;o__Solibacterales;f__;g__;s__
OTU_454	11	174	221	272	33	10	101	7	178	14	17	146	6	4	4	4	19	2	1	3	6	1	2	1	2	2	17	4	5	1	0	1	2	k__Bacteria;p__Acidobacteria;c__Acidobacteriia;o__Acidobacteriales;f__Koribacteraceae;g__;s__
OTU_456	0	1	3	5	6	6	27	1	21	0	6	53	0	2	5	1	100	0	5	4	2	1	3	6	8	0	2	0	2	0	0	0	1	k__Bacteria;p__Actinobacteria;c__Acidimicrobiia;o__Acidimicrobiales;f__;g__;s__
OTU_458	4	6	0	1	0	5	5	3	0	1	1	2	0	31	7	5	4	1	31	1	3	16	17	13	4	15	9	0	2	2	6	15	11	k__Bacteria;p__Firmicutes;c__Clostridia;o__Clostridiales;f__Clostridiaceae
OTU_459	3	0	0	2	0	4	3	7	1	0	0	1	0	1	6	1	2	13	2	0	0	2	5	3	25	70	9	0	3	2	0	1	0	k__Bacteria;p__Proteobacteria;c__Betaproteobacteria;o__Burkholderiales;f__Comamonadaceae
OTU_460	0	3	0	17	0	3	0	0	0	0	1	0	2	18	6	5	0	0	11	0	0	0	3	1	0	1	32	0	0	1	1	0	0	k__Bacteria;p__Proteobacteria;c__Deltaproteobacteria;o__Desulfuromonadales;f__Geobacteraceae;g__Geobacter;s__
OTU_461	0	1	1	1	0	0	2	2	5	0	0	108	2	0	0	0	1	0	0	2	3	0	0	0	0	0	1	0	0	1	0	0	0	k__Bacteria;p__Proteobacteria;c__Betaproteobacteria;o__SC-I-84;f__;g__;s__
OTU_463	0	0	1	1	0	15	2	0	0	0	0	0	0	0	57	0	0	0	25	0	0	0	0	0	0	2	0	0	0	0	0	0	0	k__Bacteria;p__TM7;c__SC3;o__;f__;g__;s__
OTU_464	3	51	38	0	1	0	3	0	0	1	2	1	0	3	0	2	0	0	0	2	1	0	0	0	0	0	0	0	0	0	0	0	0	k__Bacteria;p__Gemmatimonadetes;c__Gemm-1;o__;f__;g__;s__
OTU_465	5	6	9	0	6	8	2	2	1	2	4	3	0	30	83	1	2	0	33	2	2	11	2	15	1	2	0	0	14	6	4	2	1	k__Bacteria;p__Proteobacteria;c__Alphaproteobacteria;o__Sphingomonadales
OTU_466	0	0	0	0	0	3	0	0	0	0	0	0	0	16	6	0	0	0	4	0	0	8	3	20	0	0	0	0	3	0	6	9	23	k__Bacteria;p__Chloroflexi;c__Dehalococcoidetes
OTU_467	3	22	28	5	3	0	5	0	12	2	0	54	0	0	0	3	1	0	0	2	1	0	2	0	0	0	0	2	1	0	0	0	0	k__Bacteria;p__Proteobacteria;c__Gammaproteobacteria;o__Xanthomonadales;f__Sinobacteraceae;g__;s__
OTU_468	2	4	15	1	0	6	5	0	4	1	1	29	0	0	0	3	2	0	0	1	14	1	1	0	1	0	4	0	2	0	0	0	0	k__Bacteria;p__Proteobacteria;c__Gammaproteobacteria;o__Xanthomonadales;f__Sinobacteraceae;g__;s__
OTU_469	0	0	0	0	0	0	0	0	0	0	0	1	0	0	2	0	0	0	0	0	0	0	0	1	56	0	0	0	0	0	0	0	0	k__Bacteria;p__Proteobacteria;c__Alphaproteobacteria;o__;f__;g__;s__
OTU_470	0	9	8	0	1	5	11	0	3	2	7	21	0	6	10	1	0	0	12	1	3	0	4	3	0	0	1	0	2	0	0	0	0	k__Bacteria;p__Actinobacteria;c__Thermoleophilia;o__Gaiellales;f__;g__;s__
OTU_471	0	0	0	0	0	0	0	0	0	0	0	0	0	5	0	1	0	0	0	0	0	16	5	19	1	0	0	0	1	6	10	7	24	k__Bacteria;p__Firmicutes;c__Bacilli;o__Bacillales;f__Paenibacillaceae;g__Paenibacillus;s__
OTU_472	0	0	0	0	0	15	1	0	1	1	4	0	0	0	6	0	18	1	4	0	2	0	1	0	5	0	2	0	11	2	0	0	0	k__Bacteria;p__Proteobacteria;c__Alphaproteobacteria;o__Rhodospirillales;f__Acetobacteraceae
OTU_473	3	1	0	1	0	1	1	0	0	1	0	2	0	8	6	1	0	0	5	0	4	18	1	10	1	1	0	0	2	0	10	9	9	k__Bacteria;p__Chloroflexi;c__Dehalococcoidetes;o__Dehalococcoidales;f__Dehalococcoidaceae
OTU_474	1	28	42	0	4	15	13	1	57	25	10	19	1	1	5	5	6	0	8	2	1	0	1	1	22	0	3	0	2	0	0	0	0	k__Bacteria;p__Gemmatimonadetes;c__Gemm-1;o__;f__;g__;s__
OTU_475	1	9	0	0	108	0	0	69	0	4	0	0	8	0	0	0	0	0	0	0	0	0	0	0	0	0	0	12	0	0	1	0	0	k__Bacteria;p__Bacteroidetes;c__Bacteroidia;o__Bacteroidales;f__;g__;s__
OTU_476	1	2	0	3	1	6	0	0	0	4	0	0	5	31	5	2	8	0	10	1	1	6	0	10	10	0	9	4	1	4	7	3	21	k__Bacteria;p__Acidobacteria;c__Acidobacteria-6;o__iii1-15;f__;g__;s__
OTU_477	11	0	0	0	0	0	7	0	0	0	0	0	0	0	10	0	1	0	0	0	0	0	0	1	14	414	9	0	13	7	0	0	0	k__Bacteria;p__Proteobacteria;c__Betaproteobacteria;o__Burkholderiales;f__Comamonadaceae
OTU_478	2	0	1	3	0	13	3	1	2	0	0	1	1	0	50	2	4	2	27	0	1	4	1	0	16	0	0	0	0	1	0	0	0	k__Bacteria;p__Proteobacteria;c__Alphaproteobacteria;o__;f__;g__;s__
OTU_479	3	28	29	0	10	42	16	4	21	26	5	9	0	2	29	4	33	0	25	1	2	0	0	0	168	14	4	0	11	1	0	0	0	k__Bacteria;p__Proteobacteria;c__Alphaproteobacteria;o__Ellin329;f__;g__;s__
OTU_480	0	3	0	0	42	0	0	42	0	4	0	0	1	0	0	0	0	0	0	0	0	0	0	0	0	0	0	2	0	0	0	0	0	k__Bacteria;p__Bacteroidetes;c__Bacteroidia;o__Bacteroidales;f__Bacteroidaceae;g__;s__
OTU_481	0	1	0	0	43	0	0	15	0	0	0	0	5	0	0	0	0	0	0	0	0	0	0	0	0	0	0	0	0	0	0	0	0	k__Bacteria;p__Bacteroidetes;c__Bacteroidia;o__Bacteroidales;f__;g__;s__
OTU_482	0	33	14	0	22	0	0	1	0	3	0	0	0	1	0	0	0	0	0	0	0	0	0	0	0	0	0	0	0	0	0	0	0	k__Bacteria;p__Proteobacteria;c__Alphaproteobacteria;o__Rhodobacterales;f__Hyphomonadaceae;g__;s__
OTU_483	0	7	4	6	4	0	0	0	0	2	0	3	48	0	1	41	1	0	3	0	0	0	1	6	0	0	5	1	0	0	0	0	0	k__Bacteria;p__Proteobacteria;c__Deltaproteobacteria;o__Syntrophobacterales;f__Syntrophobacteraceae;g__;s__
OTU_484	0	0	0	46	0	3	1	0	2	0	0	0	0	0	1	2	0	0	1	0	0	1	0	0	2	0	2	0	0	0	0	0	1	k__Bacteria;p__Proteobacteria;c__Betaproteobacteria;o__Rhodocyclales;f__Rhodocyclaceae
OTU_485	5	14	0	2	79	0	0	110	0	4	0	1	21	4	0	2	3	0	3	0	0	0	0	0	0	0	0	4	0	2	0	0	0	k__Bacteria;p__Firmicutes;c__Clostridia;o__Clostridiales;f__Ruminococcaceae;g__;s__
OTU_486	0	7	1	13	0	3	1	1	1	0	4	0	5	1	0	58	1	2	3	0	0	1	1	0	1	0	2	0	0	1	1	1	1	k__Bacteria;p__Acidobacteria;c__iii1-8;o__SJA-36;f__;g__;s__
OTU_487	29	5	0	3	2	94	10	6	3	0	5	6	2	210	225	19	17	90	179	14	19	222	45	145	111	50	95	2	25	17	51	156	316	k__Bacteria;p__Proteobacteria;c__Deltaproteobacteria;o__BPC076;f__;g__;s__
OTU_488	1	1	0	6	1	1	1	0	2	0	3	0	7	18	4	6	1	3	15	0	0	60	27	38	0	8	37	0	1	1	38	39	13	k__Bacteria;p__Firmicutes;c__Bacilli;o__Bacillales;f__Alicyclobacillaceae;g__Alicyclobacillus;s__pomorum
OTU_489	1	0	0	4	0	1	3	0	1	0	0	0	3	0	11	6	4	0	1	0	0	0	0	0	35	42	15	0	2	0	0	0	0	k__Bacteria;p__Proteobacteria;c__Alphaproteobacteria;o__Caulobacterales;f__Caulobacteraceae
OTU_490	0	4	0	0	79	0	0	39	0	1	0	0	3	1	0	0	2	0	2	0	0	0	0	0	0	0	0	6	0	0	0	0	0	k__Bacteria;p__Firmicutes;c__Clostridia;o__Clostridiales;f__Clostridiaceae;g__Clostridium;s__
OTU_491	0	0	0	0	0	0	0	0	0	0	2	0	0	1	0	0	0	40	0	3	0	1	11	0	0	0	29	0	3	0	1	1	3	k__Bacteria;p__Firmicutes;c__Clostridia;o__Clostridiales;f__Peptococcaceae;g__Pelotomaculum;s__
OTU_492	1	1	0	0	2	0	0	1	0	0	0	2	0	4	0	0	0	0	0	0	0	3	0	9	0	0	0	0	56	0	0	0	0	k__Bacteria;p__Proteobacteria;c__Alphaproteobacteria;o__Rhodobacterales;f__Rhodobacteraceae;g__Rhodobacter;s__
OTU_493	0	0	0	0	0	0	0	0	0	0	0	0	0	0	0	0	0	0	0	1	0	21	0	8	0	0	0	0	2	1	12	18	4	k__Bacteria
OTU_494	3	32	41	4	10	0	27	1	43	22	6	244	5	3	2	12	6	0	0	1	1	0	0	0	3	0	5	0	0	0	0	0	0	k__Bacteria;p__Acidobacteria;c__Acidobacteriia;o__Acidobacteriales;f__Koribacteraceae;g__;s__
OTU_495	14	0	0	0	2	6	3	0	0	0	0	3	0	15	10	1	2	1	21	12	2	54	4	30	1	1	0	4	11	16	16	26	31	k__Bacteria;p__Proteobacteria;c__Deltaproteobacteria;o__BPC076;f__;g__;s__
OTU_496	11	2	2	3	1	14	6	0	4	4	7	3	2	16	10	3	4	0	16	11	7	6	3	3	1	2	15	0	0	1	1	1	3	k__Bacteria;p__Actinobacteria;c__OPB41;o__;f__;g__;s__
OTU_497	0	1	1	21	0	4	1	0	1	0	0	0	42	6	6	1	0	0	8	1	0	0	0	1	0	0	0	0	0	0	0	0	2	k__Bacteria;p__Chlorobi;c__BSV26;o__PK329;f__;g__;s__
OTU_498	0	0	1	1	0	6	3	0	0	1	0	0	0	2	10	0	27	0	5	0	11	0	1	2	1	0	0	0	2	0	0	0	0	k__Bacteria;p__Proteobacteria;c__Gammaproteobacteria;o__Xanthomonadales;f__Sinobacteraceae;g__;s__
OTU_499	0	19	25	2	2	5	7	0	15	1	0	6	0	0	0	1	1	0	0	0	0	0	0	1	2	0	0	0	0	0	0	1	0	k__Bacteria;p__Proteobacteria;c__Alphaproteobacteria;o__Ellin329;f__;g__;s__
OTU_500	1	0	1	0	2	2	0	0	0	20	25	0	0	0	10	0	0	0	6	0	0	0	0	0	0	0	0	0	0	0	0	0	0	k__Bacteria;p__Bacteroidetes;c__[Saprospirae];o__[Saprospirales];f__Saprospiraceae;g__;s__
OTU_501	0	3	0	0	0	46	3	9	0	0	0	0	0	0	102	2	0	0	72	4	1	0	5	0	3	0	0	0	0	2	0	0	0	k__Bacteria;p__Proteobacteria;c__Betaproteobacteria;o__Burkholderiales;f__Oxalobacteraceae
OTU_502	16	160	197	260	22	62	251	7	318	35	55	98	49	21	40	457	128	2	70	13	8	7	8	35	19	2	68	4	2	3	11	6	11	k__Bacteria;p__Actinobacteria;c__Thermoleophilia;o__Gaiellales;f__Gaiellaceae;g__;s__
OTU_503	1	23	11	51	3	0	1	0	3	0	2	1	4	1	0	0	3	0	0	0	0	1	0	0	0	0	2	0	0	0	0	0	0	k__Bacteria;p__Proteobacteria
OTU_504	5	2	0	0	1	7	1	2	1	11	1	4	0	26	2	1	6	0	11	0	1	4	3	2	2	4	4	2	2	0	13	4	20	k__Bacteria;p__NC10;c__12-24;o__JH-WHS47;f__;g__;s__
OTU_505	9	28	22	33	6	20	17	2	11	27	8	12	19	23	29	68	7	1	19	3	5	26	2	17	9	3	19	1	2	2	7	21	11	k__Bacteria;p__Acidobacteria;c__TM1;o__;f__;g__;s__
OTU_506	0	0	0	2	0	10	19	1	22	0	1	1	0	23	2	0	0	0	7	0	0	2	3	2	0	0	3	0	0	0	1	3	0	k__Bacteria;p__Actinobacteria;c__Thermoleophilia;o__Gaiellales;f__Gaiellaceae;g__;s__
OTU_507	4	2	1	1	2	21	3	1	2	0	0	2	0	78	11	4	12	2	34	1	0	15	13	13	2	2	3	0	2	2	6	6	9	k__Bacteria;p__Actinobacteria;c__;o__;f__;g__;s__
OTU_508	0	11	22	0	0	1	3	0	1	10	1	4	0	0	0	0	0	0	0	0	0	0	0	1	0	0	1	0	0	0	0	0	0	k__Bacteria;p__Proteobacteria;c__Gammaproteobacteria;o__Xanthomonadales;f__Sinobacteraceae;g__;s__
OTU_509	1	0	1	0	3	0	0	3	1	0	0	0	0	1	0	1	3	0	1	1	112	10	6	5	2	0	0	0	2	5	0	53	0	k__Bacteria;p__Firmicutes;c__Bacilli;o__Bacillales;f__Bacillaceae;g__Bacillus
OTU_510	3	21	6	3	3	0	5	1	7	12	5	107	3	10	1	9	4	41	3	3	3	4	1	4	1	1	69	2	1	1	3	2	3	k__Bacteria;p__Chloroflexi;c__Ellin6529;o__;f__;g__;s__
OTU_511	0	0	0	0	35	0	0	68	0	0	0	1	4	3	0	0	0	0	0	0	0	0	0	0	0	0	0	1	1	0	9	0	11	k__Bacteria;p__Firmicutes;c__Bacilli;o__Lactobacillales;f__Lactobacillaceae;g__Lactobacillus;s__
OTU_512	1	9	20	0	0	10	3	1	4	0	4	48	0	0	0	0	2	0	4	1	1	1	0	5	2	0	2	0	0	0	0	1	0	k__Bacteria;p__Actinobacteria;c__Actinobacteria;o__Actinomycetales
OTU_513	19	0	0	0	0	0	0	0	0	0	0	0	0	2	2	2	1	0	2	29	8	7	0	18	0	2	2	49	6	0	0	1	0	k__Bacteria;p__Bacteroidetes;c__[Saprospirae];o__[Saprospirales];f__Chitinophagaceae;g__Sediminibacterium;s__
OTU_514	0	0	0	40	1	2	0	0	0	0	0	0	2	0	0	0	0	0	0	0	0	0	0	0	0	0	0	0	0	0	0	0	0	k__Bacteria;p__AD3;c__JG37-AG-4;o__;f__;g__;s__
OTU_515	2	0	0	0	0	1	0	0	0	0	0	0	0	7	4	0	0	1	11	0	0	19	3	17	0	0	0	0	0	0	2	15	5	k__Bacteria;p__Acidobacteria;c__PAUC37f;o__;f__;g__;s__
OTU_516	2	0	0	0	1	14	3	4	4	0	1	1	0	29	10	2	18	0	23	1	1	18	6	13	4	0	4	0	2	0	11	10	5	k__Bacteria;p__Actinobacteria;c__;o__;f__;g__;s__
OTU_517	2	0	0	2	0	3	0	0	1	0	0	0	0	0	15	1	0	0	8	0	0	0	18	0	12	16	1	0	5	2	0	0	0	k__Bacteria;p__Proteobacteria;c__Deltaproteobacteria;o__Bdellovibrionales;f__Bdellovibrionaceae;g__Bdellovibrio;s__
OTU_518	0	0	0	0	0	0	0	0	0	0	0	0	0	5	1	0	0	0	0	2	0	6	1	12	0	0	0	0	0	0	42	4	11	k__Bacteria;p__Bacteroidetes;c__Bacteroidia;o__Bacteroidales;f__;g__;s__
OTU_519	0	1	0	0	0	0	2	0	2	0	1	1	0	0	1	1	47	0	0	0	0	0	0	5	7	0	12	0	0	0	0	0	0	k__Bacteria;p__Actinobacteria;c__Acidimicrobiia;o__Acidimicrobiales;f__;g__;s__
OTU_520	4	0	0	0	0	0	0	0	0	0	0	0	0	0	6	1	0	0	4	0	0	5	0	10	1	2	0	0	1	3	13	8	19	k__Bacteria;p__NC10;c__12-24;o__JH-WHS47;f__;g__;s__
OTU_521	0	2	0	0	22	0	0	35	0	0	0	0	4	0	0	0	0	0	0	0	0	0	0	0	0	0	0	1	0	0	0	0	0	k__Bacteria;p__Firmicutes;c__Erysipelotrichi;o__Erysipelotrichales;f__Erysipelotrichaceae;g__RFN20;s__
OTU_522	1	12	21	9	2	16	3	0	17	1	0	0	0	1	2	1	2	2	4	0	0	0	3	2	3	0	9	0	1	0	0	1	0	k__Bacteria;p__Proteobacteria;c__Betaproteobacteria
OTU_523	0	0	2	27	1	0	0	0	0	0	0	0	5	0	0	1	2	39	0	0	0	0	0	0	0	0	0	0	1	0	1	0	0	k__Bacteria;p__Proteobacteria;c__Deltaproteobacteria;o__Myxococcales;f__Myxococcaceae;g__;s__
OTU_524	0	34	24	1	3	0	0	0	0	1	0	1	1	1	0	1	0	0	0	2	1	0	0	0	0	0	0	0	0	0	0	0	4	k__Bacteria;p__Acidobacteria;c__DA052;o__Ellin6513;f__;g__;s__
OTU_526	1	0	0	31	0	0	0	0	0	0	0	0	15	2	0	0	0	0	0	0	0	0	0	0	0	0	0	0	0	0	0	0	0	k__Bacteria;p__Gemmatimonadetes;c__Gemm-1;o__;f__;g__;s__
OTU_527	0	0	0	0	0	22	2	0	0	0	0	0	0	29	53	1	0	0	33	3	0	18	5	10	8	3	8	0	3	2	24	17	21	k__Bacteria;p__Chlorobi;c__BSV26;o__PK329;f__;g__;s__
OTU_528	1	0	0	0	3	3	0	0	0	0	0	0	0	7	1	0	24	1	5	4	0	4	1	4	1	0	5	0	3	2	17	9	4	k__Bacteria;p__Acidobacteria;c__Acidobacteria-6;o__iii1-15;f__;g__;s__
OTU_529	1	1	0	41	1	1	0	0	0	0	2	0	0	0	0	0	4	0	0	0	0	0	0	0	0	0	0	0	0	0	0	0	0	k__Bacteria;p__Actinobacteria;c__MB-A2-108;o__0319-7L14;f__;g__;s__
OTU_531	0	0	0	0	0	0	0	0	0	0	0	0	0	0	1	1	0	36	0	0	0	0	0	0	0	0	3	0	1	0	0	0	0	k__Bacteria;p__Proteobacteria;c__Gammaproteobacteria;o__Pseudomonadales;f__Moraxellaceae;g__Perlucidibaca;s__
OTU_532	6	2	0	3	1	0	8	0	2	0	1	0	0	4	10	40	31	0	3	2	1	0	6	5	66	105	21	1	4	2	3	3	0	k__Bacteria;p__Proteobacteria;c__Alphaproteobacteria;o__Caulobacterales;f__Caulobacteraceae;g__Phenylobacterium;s__
OTU_533	0	0	1	0	0	7	1	0	1	4	0	1	6	15	6	2	0	1	4	6	3	11	7	14	4	3	1	0	0	1	9	12	4	k__Bacteria;p__Gemmatimonadetes;c__Gemm-1;o__;f__;g__;s__
OTU_534	0	1	0	1	0	4	0	0	0	1	0	2	31	11	7	2	0	0	4	0	0	1	1	2	0	0	0	0	0	0	0	0	0	k__Bacteria;p__Nitrospirae;c__Nitrospira;o__Nitrospirales;f__[Thermodesulfovibrionaceae];g__;s__
OTU_535	0	0	0	42	1	0	4	2	11	0	2	2	4	1	0	1	5	0	0	0	1	1	0	2	4	0	3	0	2	0	0	4	0	k__Bacteria;p__Acidobacteria;c__Acidobacteriia;o__Acidobacteriales;f__Koribacteraceae;g__Candidatus Koribacter;s__
OTU_536	0	2	0	0	0	0	0	0	0	0	0	0	41	0	0	3	0	0	0	0	0	0	0	0	0	0	0	0	0	0	0	0	1	k__Bacteria
OTU_537	0	2	0	0	0	1	106	3	3	0	0	0	0	9	4	0	2	0	2	2	0	5	1	1	2	6	0	0	0	0	2	0	0	k__Bacteria;p__Bacteroidetes;c__Sphingobacteriia;o__Sphingobacteriales;f__Sphingobacteriaceae;g__Pedobacter;s__
OTU_538	0	0	0	0	0	0	0	0	0	0	0	0	0	5	4	0	0	0	4	1	0	7	6	8	0	1	0	0	0	0	8	12	20	k__Bacteria;p__Acidobacteria;c__Acidobacteria-6;o__iii1-15;f__;g__;s__
OTU_539	0	0	0	0	0	0	0	0	0	0	0	0	1	0	0	0	0	36	1	1	0	1	0	0	0	0	0	0	2	0	0	0	1	k__Bacteria;p__Actinobacteria;c__Actinobacteria;o__Actinomycetales;f__Corynebacteriaceae;g__Corynebacterium;s__
OTU_540	0	0	0	0	0	1	4	1	0	0	0	0	0	0	23	1	0	0	50	0	0	0	1	0	0	0	0	0	0	0	0	0	0	k__Bacteria;p__Proteobacteria;c__Gammaproteobacteria;o__Legionellales;f__Legionellaceae;g__;s__
OTU_541	0	1	0	2	0	5	0	1	2	0	0	4	1	29	14	1	0	1	6	0	1	21	0	18	7	4	1	0	31	5	29	32	16	k__Bacteria;p__Chlorobi;c__BSV26;o__C20;f__;g__;s__
OTU_542	2	7	6	21	3	0	5	0	13	4	4	5	0	0	0	9	2	0	0	0	1	0	0	0	0	0	3	0	0	0	0	0	1	k__Bacteria;p__Acidobacteria;c__TM1;o__;f__;g__;s__
OTU_543	4	1	0	50	1	88	3	2	2	1	0	0	0	145	86	23	23	0	84	4	1	42	7	17	23	5	11	0	6	1	11	25	20	k__Bacteria;p__Proteobacteria;c__Deltaproteobacteria;o__Syntrophobacterales;f__Syntrophaceae;g__;s__
OTU_544	0	0	0	0	0	0	0	0	0	0	0	0	0	0	0	1	0	0	0	0	0	0	0	0	0	0	74	0	0	0	0	0	0	k__Bacteria;p__Firmicutes;c__Bacilli;o__Bacillales;f__Alicyclobacillaceae
OTU_545	0	1	2	38	3	1	2	0	1	0	1	0	13	3	2	3	13	0	3	0	0	5	2	6	0	0	1	1	1	0	3	4	0	k__Bacteria;p__Acidobacteria;c__OS-K;o__;f__;g__;s__
OTU_546	4	0	1	0	0	0	10	2	12	0	0	2	11	0	0	0	4	0	1	0	0	0	0	1	7	0	6	0	0	0	0	0	0	k__Bacteria;p__Proteobacteria;c__Gammaproteobacteria;o__Xanthomonadales;f__Xanthomonadaceae;g__;s__
OTU_547	0	3	1	53	0	0	0	0	0	0	0	0	46	0	0	0	0	0	0	0	0	0	0	0	0	0	0	0	2	0	0	0	0	k__Bacteria;p__Verrucomicrobia;c__[Spartobacteria];o__[Chthoniobacterales];f__[Chthoniobacteraceae];g__DA101;s__
OTU_548	0	0	0	0	46	0	0	22	0	0	0	0	3	0	0	0	0	0	0	0	0	0	0	0	0	0	0	1	0	0	0	0	0	k__Bacteria;p__Tenericutes;c__RF3;o__ML615J-28;f__;g__;s__
OTU_549	1	1	7	0	0	6	0	0	0	17	17	0	0	10	12	0	0	0	2	1	1	1	0	5	0	0	0	0	0	0	0	1	3	k__Bacteria;p__Bacteroidetes;c__[Saprospirae];o__[Saprospirales];f__Chitinophagaceae;g__;s__
OTU_550	3	1	3	1	0	1	14	0	16	0	0	4	0	0	3	3	0	0	1	2	0	0	1	0	2	0	4	0	1	0	0	0	0	k__Bacteria;p__Proteobacteria;c__Deltaproteobacteria;o__Myxococcales
OTU_551	1	40	45	3	1	13	7	1	5	10	45	12	0	0	2	4	6	0	5	2	0	2	1	4	2	0	11	1	3	2	0	2	0	k__Bacteria;p__Actinobacteria;c__Acidimicrobiia;o__Acidimicrobiales;f__EB1017;g__;s__
OTU_552	2	5	0	0	65	0	0	48	0	0	0	0	5	0	0	0	0	0	0	0	0	0	0	0	0	0	0	1	0	1	0	0	0	k__Bacteria;p__Bacteroidetes;c__Bacteroidia;o__Bacteroidales;f__Bacteroidaceae;g__Bacteroides;s__uniformis
OTU_553	5	71	23	2	16	7	7	3	2	24	5	56	0	14	2	1	5	1	8	2	1	0	1	0	0	1	7	0	0	0	0	0	0	k__Bacteria;p__Chloroflexi;c__Ellin6529;o__;f__;g__;s__
OTU_554	2	19	20	0	3	7	2	10	4	12	0	3	4	0	3	0	2	0	1	0	0	0	0	0	0	0	2	1	2	0	0	0	0	k__Bacteria;p__Acidobacteria;c__Solibacteres;o__Solibacterales;f__Solibacteraceae;g__Candidatus Solibacter;s__
OTU_555	56	0	0	0	2	1	0	1	0	0	1	0	0	0	4	5	1	32	2	0	1	0	0	1	3	4	31	0	3	0	0	0	0	k__Bacteria;p__Verrucomicrobia;c__Verrucomicrobiae;o__Verrucomicrobiales;f__Verrucomicrobiaceae;g__;s__
OTU_556	5	1	0	0	0	5	3	0	1	0	1	1	0	20	3	0	0	2	3	6	2	36	4	32	3	4	1	1	21	9	26	34	26	k__Bacteria;p__Proteobacteria;c__Deltaproteobacteria;o__Syntrophobacterales;f__Syntrophaceae;g__;s__
OTU_557	0	0	0	39	0	0	0	0	0	0	0	0	2	0	0	0	1	0	0	0	0	0	0	0	0	0	0	0	0	0	0	0	0	k__Bacteria;p__Proteobacteria;c__Alphaproteobacteria;o__Rhodospirillales;f__Acetobacteraceae
OTU_558	0	0	2	19	0	28	3	3	0	3	0	1	0	16	11	0	0	0	10	0	1	1	2	2	2	0	0	0	0	0	0	1	1	k__Bacteria;p__Proteobacteria;c__Deltaproteobacteria;o__Syntrophobacterales;f__Syntrophaceae;g__;s__
OTU_559	0	1	0	0	2	0	0	0	0	0	2	1	0	0	0	1	0	0	0	8	0	0	3	0	2	0	0	51	0	3	0	0	1	k__Bacteria;p__Firmicutes;c__Bacilli;o__Bacillales;f__Paenibacillaceae;g__Paenibacillus;s__chondroitinus
OTU_560	0	2	4	2	4	18	0	0	2	0	1	0	0	2	1	0	5	0	3	0	0	3	2	1	33	0	6	2	3	0	0	1	0	k__Bacteria;p__Bacteroidetes;c__[Saprospirae];o__[Saprospirales];f__Chitinophagaceae;g__;s__
OTU_561	0	0	0	1	0	1	0	0	0	0	0	0	0	0	0	0	0	0	1	0	0	19	0	26	3	0	0	0	0	0	6	18	4	k__Bacteria
OTU_562	0	1	1	0	4	3	4	0	6	6	2	2	0	8	6	0	3	0	5	0	8	6	0	9	2	0	2	0	4	1	3	2	1	k__Bacteria;p__Verrucomicrobia;c__[Pedosphaerae];o__[Pedosphaerales];f__auto67_4W;g__;s__
OTU_563	0	1	0	0	3	0	0	0	0	2	0	0	0	0	5	0	0	0	1	0	0	0	2	0	29	1	1	0	0	0	0	0	0	k__Bacteria;p__Proteobacteria;c__Alphaproteobacteria;o__Rickettsiales;f__mitochondria;g__Malawimonas;s__jakobiformis
OTU_564	1	1	0	0	0	1	0	0	0	0	0	0	0	10	3	0	0	1	11	0	0	45	1	22	0	1	1	0	2	0	12	21	20	k__Bacteria;p__Chloroflexi;c__Anaerolineae;o__GCA004;f__;g__;s__
OTU_565	0	0	0	1	0	0	1	0	0	0	0	0	0	0	2	1	7	0	0	0	0	0	3	0	47	3	0	0	0	0	0	0	0	k__Bacteria;p__Proteobacteria;c__Betaproteobacteria;o__Burkholderiales;f__Burkholderiaceae;g__Burkholderia;s__
OTU_566	0	4	10	10	0	2	1	1	4	12	5	0	21	4	11	18	5	0	4	1	1	23	0	31	0	0	10	0	0	2	9	47	9	k__Bacteria;p__Gemmatimonadetes;c__Gemm-5;o__;f__;g__;s__
OTU_567	0	4	0	0	0	0	0	0	0	0	1	0	0	8	1	1	0	0	8	0	0	28	25	15	0	0	39	0	2	2	12	13	32	k__Bacteria;p__Firmicutes;c__Bacilli;o__Bacillales;f__Alicyclobacillaceae
OTU_568	0	0	0	0	0	0	0	0	0	0	1	0	1	1	0	2	0	0	1	0	0	21	9	17	1	0	2	0	2	0	4	7	0	k__Bacteria;p__Firmicutes;c__Bacilli;o__Bacillales;f__Alicyclobacillaceae
OTU_569	6	0	0	0	1	0	0	0	0	0	0	0	0	1	2	0	0	0	1	5	1	0	1	0	0	1	0	26	3	16	0	0	0	k__Bacteria;p__OP8;c__OP8_1;o__;f__;g__;s__
OTU_570	0	0	0	0	0	3	5	1	6	0	0	3	0	0	6	0	0	0	6	0	0	16	0	5	2	0	0	0	0	0	12	12	0	k__Bacteria;p__Verrucomicrobia;c__[Pedosphaerae];o__[Pedosphaerales]
OTU_572	0	3	0	0	0	0	0	0	0	0	3	0	0	0	0	5	0	0	0	0	0	0	2	0	0	2	130	0	1	1	0	0	0	k__Bacteria;p__Firmicutes;c__Bacilli;o__Bacillales;f__Alicyclobacillaceae;g__;s__
OTU_573	0	0	0	0	1	0	0	0	0	0	0	0	0	0	0	0	0	0	0	1	0	0	0	0	0	0	0	88	0	0	0	2	0	k__Bacteria;p__Firmicutes;c__Bacilli;o__Bacillales;f__Paenibacillaceae
OTU_574	0	3	0	4	2	12	2	5	1	0	0	1	0	47	12	26	10	0	39	5	2	26	25	18	6	3	9	0	1	3	3	7	7	k__Bacteria;p__Firmicutes;c__Clostridia;o__Clostridiales;f__Clostridiaceae;g__Clostridium;s__pasteurianum
OTU_575	0	0	0	0	0	3	1	0	0	0	0	0	0	0	32	1	0	0	13	0	1	0	0	1	0	0	2	0	71	0	0	0	0	k__Bacteria;p__Proteobacteria;c__Alphaproteobacteria;o__BD7-3;f__;g__;s__
OTU_577	1	11	23	2	3	8	6	3	6	20	12	10	0	0	5	4	2	0	10	0	3	0	2	1	6	0	10	0	0	2	0	0	0	k__Bacteria;p__Proteobacteria;c__Alphaproteobacteria;o__Rhizobiales;f__Hyphomicrobiaceae;g__Rhodoplanes
OTU_578	6	3	0	1	0	2	1	4	0	3	0	3	41	22	5	2	0	0	16	2	1	17	5	8	2	4	7	3	4	1	10	12	15	k__Bacteria;p__Chloroflexi;c__Anaerolineae;o__A31;f__;g__;s__
OTU_579	1	31	5	67	12	1	1	2	1	1	1	0	2	2	0	5	2	0	0	0	0	0	0	0	0	0	1	0	0	0	0	0	0	k__Bacteria;p__Chloroflexi;c__Gitt-GS-136;o__;f__;g__;s__
OTU_580	3	0	1	6	0	12	2	4	0	1	1	1	6	32	10	1	1	0	38	1	2	42	11	29	4	3	9	0	0	1	6	25	17	k__Bacteria;p__Proteobacteria;c__Deltaproteobacteria;o__;f__;g__;s__
OTU_581	1	1	1	37	1	2	3	1	3	0	1	5	0	2	1	3	0	20	1	1	0	0	0	3	5	1	6	2	1	0	1	0	0	k__Bacteria;p__Proteobacteria;c__Deltaproteobacteria;o__Bdellovibrionales;f__Bdellovibrionaceae;g__Bdellovibrio;s__
OTU_582	0	0	0	0	0	0	0	0	0	0	0	0	0	0	0	2	0	0	0	0	3	1	2	3	0	1	4	0	0	0	12	20	15	k__Bacteria;p__Acidobacteria;c__TM1;o__;f__;g__;s__
OTU_583	0	3	4	37	0	0	0	0	0	1	0	0	1	1	0	0	1	0	0	0	0	0	0	0	2	0	0	0	0	0	0	0	0	k__Bacteria;p__Proteobacteria;c__Betaproteobacteria;o__A21b;f__UD5;g__;s__
OTU_584	0	1	0	0	30	0	0	22	0	0	0	0	4	0	0	0	0	0	0	0	0	0	0	0	0	0	0	1	0	0	0	0	0	k__Bacteria;p__Bacteroidetes;c__Bacteroidia;o__Bacteroidales;f__Bacteroidaceae;g__5-7N15;s__
OTU_585	0	4	1	0	0	0	0	0	0	0	0	0	0	0	0	1	0	0	0	0	0	0	0	0	0	0	138	0	1	0	0	0	0	k__Bacteria;p__Firmicutes;c__Bacilli;o__Bacillales;f__Alicyclobacillaceae
OTU_586	2	0	3	29	1	1	8	0	3	0	0	0	12	4	1	4	0	0	0	3	0	0	0	1	0	0	1	0	0	0	0	0	0	k__Bacteria;p__Proteobacteria;c__Deltaproteobacteria;o__Myxococcales;f__Myxococcaceae;g__Anaeromyxobacter;s__
OTU_587	0	0	0	2	0	4	0	0	0	0	0	0	0	0	33	0	2	0	16	0	0	0	0	0	14	0	0	0	0	11	0	0	0	k__Bacteria;p__Proteobacteria;c__Deltaproteobacteria;o__Bdellovibrionales;f__Bdellovibrionaceae;g__Bdellovibrio
OTU_588	0	0	0	0	0	0	0	0	0	0	0	0	0	0	0	0	0	1	0	0	0	0	0	0	0	0	0	0	53	0	0	0	0	k__Bacteria;p__Bacteroidetes;c__Sphingobacteriia;o__Sphingobacteriales;f__Sphingobacteriaceae;g__;s__
OTU_589	4	0	0	0	0	5	2	0	0	0	0	0	0	0	28	0	0	0	22	0	0	0	0	0	1	0	2	0	29	3	0	0	0	k__Bacteria;p__Bacteroidetes;c__Sphingobacteriia;o__Sphingobacteriales;f__;g__;s__
OTU_590	0	3	6	0	0	1	0	0	0	4	2	0	0	1	24	9	0	0	22	0	1	0	2	0	1	0	0	0	0	0	0	0	0	k__Bacteria;p__Proteobacteria;c__Betaproteobacteria;o__SC-I-84;f__;g__;s__
OTU_592	0	8	12	36	1	1	1	3	1	6	0	0	15	0	0	11	0	0	0	0	1	0	0	0	0	0	5	1	0	0	0	1	0	k__Bacteria;p__Proteobacteria;c__Betaproteobacteria;o__A21b;f__UD5;g__;s__
OTU_593	3	1	0	2	0	27	1	1	0	0	1	0	11	36	79	2	0	0	80	1	4	7	5	2	0	0	0	0	9	0	2	1	4	k__Bacteria;p__Chlorobi;c__BSV26;o__PK329;f__;g__;s__
OTU_594	0	0	0	31	0	0	0	0	0	0	0	0	0	0	0	0	1	0	0	0	0	0	0	0	0	0	0	0	0	0	0	0	0	k__Bacteria;p__Proteobacteria;c__Deltaproteobacteria;o__Myxococcales
OTU_595	0	0	0	0	0	0	0	0	0	0	0	0	0	0	0	1	0	0	0	2	0	27	13	2	0	0	0	0	0	0	6	9	12	k__Bacteria;p__Firmicutes;c__Bacilli;o__Bacillales;f__Paenibacillaceae;g__Paenibacillus;s__
OTU_596	1	0	0	0	0	0	0	0	0	0	4	1	0	0	1	1	0	0	0	0	29	0	0	0	0	1	0	0	10	0	0	0	0	k__Bacteria;p__Proteobacteria;c__Alphaproteobacteria;o__Rhizobiales;f__Hyphomicrobiaceae;g__Parvibaculum;s__
OTU_597	0	1	0	0	32	0	0	16	0	0	0	1	0	0	0	0	0	0	0	0	0	0	0	0	0	0	0	0	0	0	0	0	0	k__Bacteria;p__Bacteroidetes;c__Bacteroidia;o__Bacteroidales;f__S24-7;g__;s__
OTU_598	0	0	0	0	0	0	0	0	0	0	0	0	0	0	0	0	0	38	0	0	0	0	0	0	0	0	0	0	0	0	0	0	0	k__Bacteria;p__Firmicutes;c__Bacilli;o__Bacillales;f__;g__;s__
OTU_599	3	4	0	0	21	1	0	29	0	0	0	0	5	1	0	0	2	0	2	0	0	0	0	0	0	0	0	0	0	1	0	0	0	k__Bacteria;p__Firmicutes;c__Clostridia;o__SHA-98;f__;g__;s__
OTU_600	0	0	0	0	0	2	0	0	0	0	0	0	3	0	2	1	9	0	3	0	0	0	1	0	56	0	0	1	0	0	0	0	0	k__Bacteria;p__Proteobacteria;c__Alphaproteobacteria;o__Sphingomonadales;f__Sphingomonadaceae;g__Sphingomonas;s__wittichii
OTU_601	3	3	0	0	1	1	9	0	2	0	0	0	0	5	3	7	6	0	8	2	0	63	34	48	1	40	2	3	1	4	11	26	6	k__Bacteria;p__Firmicutes;c__Bacilli;o__Bacillales;f__Paenibacillaceae;g__Ammoniphilus;s__
OTU_602	1	24	23	0	0	0	8	1	13	0	1	0	0	0	0	0	2	0	0	0	0	0	0	0	0	0	1	0	0	0	0	0	0	k__Bacteria;p__Proteobacteria;c__Alphaproteobacteria;o__Rhizobiales
OTU_603	2	7	14	7	0	29	6	3	3	1	5	2	0	41	12	4	3	0	51	0	3	3	2	3	1	1	7	0	0	0	0	2	2	k__Bacteria;p__Actinobacteria;c__Thermoleophilia;o__Gaiellales;f__;g__;s__
OTU_605	3	17	11	0	4	0	5	3	12	2	1	34	0	3	0	2	1	0	0	1	0	0	0	0	1	0	0	0	0	0	0	0	0	k__Bacteria;p__Proteobacteria;c__Alphaproteobacteria
OTU_606	1	0	2	13	3	2	22	4	22	1	1	9	2	0	4	5	11	0	0	2	0	0	1	0	23	1	0	21	4	1	0	0	0	k__Bacteria;p__Acidobacteria;c__Acidobacteriia;o__Acidobacteriales;f__Acidobacteriaceae;g__;s__
OTU_607	0	1	0	21	0	8	0	1	0	2	0	0	2	15	10	1	1	0	10	0	0	10	9	15	0	0	3	0	0	0	10	8	11	k__Bacteria;p__Acidobacteria;c__Acidobacteria-6;o__iii1-15;f__;g__;s__
OTU_608	5	0	0	0	1	0	5	0	0	0	1	0	0	1	4	0	20	0	3	0	1	0	0	1	8	1	0	0	36	0	0	0	0	k__Bacteria;p__Proteobacteria;c__Alphaproteobacteria;o__;f__;g__;s__
OTU_610	0	1	0	0	0	13	2	1	0	0	0	0	0	8	4	2	4	0	7	2	0	6	9	26	4	2	41	0	1	0	6	5	17	k__Bacteria;p__Proteobacteria;c__Alphaproteobacteria;o__Rhizobiales;f__Methylocystaceae;g__;s__
OTU_611	0	1	1	0	0	0	0	0	0	12	1	0	0	0	0	0	0	0	0	0	1	0	0	0	0	0	0	0	39	0	0	0	0	k__Bacteria;p__Proteobacteria;c__Deltaproteobacteria;o__MIZ46;f__;g__;s__
OTU_612	0	5	11	5	1	7	5	1	3	6	30	4	2	0	2	5	1	0	4	0	2	0	3	4	2	1	7	0	0	1	0	0	0	k__Bacteria;p__Actinobacteria;c__Acidimicrobiia;o__Acidimicrobiales;f__EB1017;g__;s__
OTU_613	0	0	0	0	0	0	0	3	0	0	0	0	0	0	0	0	0	32	1	0	0	0	0	0	0	0	0	0	1	0	0	0	0	k__Bacteria;p__Proteobacteria;c__Gammaproteobacteria;o__Xanthomonadales;f__Xanthomonadaceae;g__Thermomonas;s__
OTU_614	0	0	0	1	0	1	1	0	2	1	1	0	1	7	2	0	1	0	2	0	1	18	0	11	1	0	0	1	0	0	11	15	14	k__Bacteria;p__Acidobacteria;c__BPC102;o__MVS-40;f__;g__;s__
OTU_615	3	92	80	7	23	4	16	6	29	13	1	19	1	1	0	12	4	0	3	0	3	0	0	10	1	0	7	2	1	0	0	0	0	k__Bacteria;p__Acidobacteria;c__Acidobacteriia;o__Acidobacteriales;f__Koribacteraceae;g__;s__
OTU_616	0	2	0	5	0	0	1	2	3	0	1	4	17	0	0	11	1	0	0	0	0	0	0	0	0	0	1	1	0	1	0	0	0	k__Bacteria;p__Actinobacteria;c__Actinobacteria;o__Actinomycetales;f__;g__;s__
OTU_617	0	0	0	0	0	0	0	0	0	0	0	0	0	0	0	0	0	30	0	0	0	0	0	0	0	0	0	0	0	0	0	0	0	k__Bacteria;p__Actinobacteria;c__Actinobacteria;o__Actinomycetales;f__Propionibacteriaceae;g__Propionibacterium;s__granulosum
OTU_618	0	1	3	0	0	0	5	2	3	8	3	16	0	1	1	4	0	0	1	0	3	0	0	8	1	0	13	0	0	0	0	0	0	k__Bacteria;p__Proteobacteria;c__Alphaproteobacteria;o__Rhodospirillales;f__Rhodospirillaceae;g__;s__
OTU_619	4	11	5	0	2	0	4	0	6	0	31	0	0	0	0	1	4	0	0	0	0	0	0	0	11	0	12	0	0	0	0	0	0	k__Bacteria;p__Proteobacteria;c__Gammaproteobacteria;o__Xanthomonadales;f__Xanthomonadaceae;g__;s__
OTU_620	2	1	0	0	0	0	2	1	1	1	0	0	4	11	4	0	0	0	9	0	0	5	8	3	6	5	4	2	1	2	9	9	11	k__Bacteria;p__Chloroflexi;c__Anaerolineae;o__envOPS12;f__;g__;s__
OTU_621	0	1	0	0	27	0	0	10	0	0	0	0	2	1	0	0	0	0	0	0	0	0	0	0	0	0	0	0	0	0	0	0	0	k__Bacteria;p__Actinobacteria;c__Coriobacteriia;o__Coriobacteriales;f__Coriobacteriaceae;g__Collinsella;s__stercoris
OTU_622	0	0	2	0	3	7	0	2	2	0	0	0	0	3	32	0	1	0	11	0	0	0	0	2	17	0	1	0	0	0	0	1	0	k__Bacteria;p__Bacteroidetes;c__[Saprospirae];o__[Saprospirales];f__Chitinophagaceae;g__;s__
OTU_623	0	4	0	9	0	1	1	1	0	4	0	7	2	8	2	7	0	0	1	0	0	5	5	4	0	0	41	1	2	1	2	3	3	k__Bacteria;p__Chloroflexi;c__Anaerolineae;o__SJA-15;f__;g__;s__
OTU_624	0	6	3	3	1	2	2	1	0	0	3	0	41	0	0	34	0	0	0	0	0	0	0	0	1	0	3	0	2	0	1	0	0	k__Bacteria;p__Proteobacteria;c__Deltaproteobacteria;o__Syntrophobacterales;f__Syntrophobacteraceae;g__;s__
OTU_625	0	0	0	0	0	0	0	0	1	0	0	2	5	0	0	0	0	0	0	1	0	0	1	0	0	0	0	0	0	0	22	2	32	k__Bacteria;p__Actinobacteria;c__Actinobacteria;o__Actinomycetales;f__Micrococcaceae;g__Rothia;s__mucilaginosa
OTU_626	3	0	0	1	0	20	6	0	0	0	0	0	0	10	10	1	9	0	14	3	1	17	34	37	5	74	2	0	5	3	9	2	9	k__Bacteria;p__Proteobacteria;c__Alphaproteobacteria;o__Rhizobiales;f__Rhizobiaceae;g__Kaistia;s__
OTU_627	1	0	0	0	0	5	0	0	0	0	0	0	0	25	4	0	0	0	7	6	0	3	1	2	0	0	0	0	4	1	3	5	3	k__Bacteria;p__Bacteroidetes;c__Bacteroidia;o__Bacteroidales;f__;g__;s__
OTU_628	4	2	0	0	0	5	0	2	1	0	1	1	0	17	8	0	0	0	11	3	2	4	12	3	6	0	0	3	8	28	3	0	8	k__Bacteria;p__Chloroflexi;c__Anaerolineae;o__A31;f__;g__;s__
OTU_629	0	0	0	0	1	0	0	0	0	0	0	0	0	2	0	0	0	0	4	3	0	0	7	1	0	0	0	53	4	6	0	1	0	k__Bacteria;p__Firmicutes;c__Bacilli;o__Bacillales;f__Paenibacillaceae;g__Paenibacillus;s__
OTU_630	0	2	0	1	22	0	0	12	0	0	0	0	0	0	0	0	0	0	2	0	0	0	0	0	0	0	0	3	0	0	0	0	2	k__Bacteria;p__Firmicutes;c__Bacilli;o__Lactobacillales;f__Leuconostocaceae
OTU_631	2	45	10	6	10	0	5	2	9	18	5	7	4	0	0	14	16	0	0	1	1	0	0	1	3	3	21	0	4	0	0	0	0	k__Bacteria;p__Acidobacteria;c__Acidobacteria-6;o__iii1-15;f__;g__;s__
OTU_632	0	0	0	0	0	0	0	0	0	0	0	0	0	0	1	0	0	0	0	1	0	2	0	6	0	0	0	0	0	0	16	16	4	k__Bacteria;p__Chlorobi;c__Ignavibacteria;o__Ignavibacteriales;f__Ignavibacteriaceae;g__;s__
OTU_634	10	121	124	3	21	17	29	5	36	46	22	86	0	5	3	5	5	0	0	3	10	0	1	1	0	0	11	0	4	0	0	0	0	k__Bacteria;p__Proteobacteria;c__Alphaproteobacteria;o__Rhizobiales;f__Hyphomicrobiaceae;g__Pedomicrobium;s__
OTU_635	0	0	0	0	1	1	1	0	0	0	0	0	0	0	0	0	21	0	0	4	0	0	0	0	7	17	4	0	45	2	0	0	1	k__Bacteria;p__Proteobacteria;c__Alphaproteobacteria;o__Rhizobiales;f__Xanthobacteraceae;g__Labrys;s__
OTU_636	0	2	1	0	0	2	1	1	1	0	0	2	0	11	2	0	4	0	9	1	0	9	5	8	1	5	3	0	1	0	4	3	6	k__Bacteria;p__Firmicutes;c__Clostridia;o__Clostridiales;f__Clostridiaceae;g__Clostridium
OTU_637	0	3	0	0	36	0	0	16	0	1	0	1	0	0	0	0	0	0	0	0	0	0	0	0	0	0	0	3	0	0	0	0	0	k__Bacteria;p__Firmicutes;c__Clostridia;o__Clostridiales;f__;g__;s__
OTU_638	0	22	15	0	6	0	1	1	0	12	2	2	0	0	0	1	2	0	0	0	2	0	0	0	1	0	0	0	0	0	0	0	0	k__Bacteria;p__Proteobacteria;c__Alphaproteobacteria;o__Ellin329;f__;g__;s__
OTU_639	9	0	0	0	0	0	3	0	0	0	0	0	0	0	1	0	0	2	0	23	1	4	0	5	2	7	1	0	3	10	8	7	18	k__Bacteria;p__Chloroflexi;c__Dehalococcoidetes;o__Dehalococcoidales;f__Dehalococcoidaceae;g__;s__
OTU_640	0	3	6	0	0	0	1	0	1	41	2	7	0	0	0	0	0	0	0	0	0	0	0	0	0	0	0	0	0	0	0	0	0	k__Bacteria;p__TM7;c__TM7-1;o__;f__;g__;s__
OTU_641	3	40	41	1	9	9	14	2	17	15	5	4	3	3	12	0	3	0	14	1	1	10	0	8	1	0	5	0	1	0	6	6	1	k__Bacteria;p__Actinobacteria;c__Thermoleophilia;o__Gaiellales;f__Gaiellaceae;g__;s__
OTU_642	0	0	0	0	0	27	0	2	1	0	0	0	0	1	13	2	0	0	11	0	0	0	8	1	1	0	1	0	0	0	0	1	0	k__Bacteria;p__Actinobacteria;c__Actinobacteria;o__Actinomycetales
OTU_643	0	10	8	0	0	6	4	0	0	7	0	1	1	0	1	0	2	0	4	0	1	0	0	0	12	0	0	0	3	0	0	0	0	k__Bacteria;p__Bacteroidetes;c__[Saprospirae];o__[Saprospirales];f__Chitinophagaceae;g__;s__
OTU_644	0	1	0	28	0	0	0	3	0	0	0	0	2	0	0	0	0	0	2	0	0	0	0	0	0	0	0	0	0	0	0	0	0	k__Bacteria;p__Gemmatimonadetes;c__Gemm-1;o__;f__;g__;s__
OTU_645	0	0	0	0	0	3	0	0	1	0	0	2	0	7	4	1	0	0	3	0	0	9	8	3	0	1	4	0	0	0	3	5	1	k__Bacteria;p__Actinobacteria;c__OPB41;o__;f__;g__;s__
OTU_646	4	8	17	0	1	26	5	7	9	0	1	3	0	1	8	2	3	0	4	0	1	0	0	2	20	6	3	0	0	2	1	0	0	k__Bacteria;p__Proteobacteria;c__Alphaproteobacteria;o__Rhodospirillales;f__Rhodospirillaceae;g__;s__
OTU_647	0	2	0	4	0	0	0	1	0	0	0	0	50	2	0	0	0	0	0	0	0	0	0	0	0	0	0	0	0	0	0	0	0	k__Bacteria
OTU_648	2	12	0	45	2	2	0	2	0	0	0	0	42	7	0	4	0	0	1	3	1	1	1	0	1	0	2	1	2	5	2	1	0	k__Bacteria;p__NC10;c__12-24;o__JH-WHS47;f__;g__;s__
OTU_649	0	1	0	41	0	0	0	6	0	0	1	0	0	0	0	0	1	0	0	0	0	1	0	0	0	0	0	0	1	0	0	0	3	k__Bacteria;p__Proteobacteria;c__Betaproteobacteria;o__SC-I-84;f__;g__;s__
OTU_651	0	0	0	2	0	0	0	0	0	0	0	0	0	2	3	1	0	0	12	0	0	21	9	11	0	0	7	0	0	0	7	12	5	k__Bacteria;p__Firmicutes;c__Bacilli;o__Bacillales;f__Alicyclobacillaceae;g__Alicyclobacillus;s__
OTU_652	3	1	0	0	0	0	0	0	0	0	0	2	28	0	1	0	3	0	0	0	0	0	0	0	1	0	0	0	0	0	0	0	0	k__Bacteria;p__Proteobacteria;c__Gammaproteobacteria;o__Xanthomonadales;f__Xanthomonadaceae
OTU_653	1	0	0	0	0	0	1	0	1	1	0	1	0	14	1	1	0	1	4	1	1	10	7	6	0	0	6	0	0	1	30	4	6	k__Bacteria;p__Firmicutes;c__Clostridia;o__Clostridiales
OTU_654	2	1	0	0	0	5	5	0	1	0	1	4	0	13	2	7	4	0	11	1	2	7	22	8	1	3	15	5	0	1	5	7	5	k__Bacteria;p__Firmicutes;c__Clostridia;o__Clostridiales;f__Clostridiaceae;g__Caloramator;s__
OTU_655	0	0	0	0	0	0	0	0	0	0	0	0	0	5	0	0	0	0	0	0	0	11	0	13	0	0	0	0	0	0	3	20	23	k__Bacteria;p__Proteobacteria;c__Epsilonproteobacteria;o__Campylobacterales;f__Campylobacteraceae;g__Arcobacter;s__
OTU_656	0	0	0	0	4	0	0	31	0	0	0	1	1	0	0	0	0	0	0	0	0	0	0	0	0	0	0	0	0	0	0	0	0	k__Bacteria;p__Firmicutes;c__Clostridia;o__Clostridiales;f__Lachnospiraceae;g__Coprococcus;s__catus
OTU_657	17	3	1	0	1	13	2	3	0	0	1	2	0	42	19	3	3	0	24	17	9	5	3	2	5	7	0	2	29	15	6	6	4	k__Bacteria;p__Actinobacteria;c__;o__;f__;g__;s__
OTU_658	0	2	3	31	4	0	7	0	12	4	0	13	0	0	1	20	0	0	0	0	0	0	1	2	1	0	2	0	0	0	0	0	0	k__Bacteria;p__Actinobacteria;c__Acidimicrobiia;o__Acidimicrobiales;f__;g__;s__
OTU_659	0	0	0	0	0	56	0	1	0	0	0	0	0	0	0	0	0	0	0	0	0	0	0	0	0	0	0	0	0	0	0	0	0	k__Bacteria;p__TM6;c__SJA-4;o__;f__;g__;s__
OTU_660	2	2	0	12	1	0	0	5	0	5	1	5	39	0	0	7	0	0	1	0	1	11	1	6	1	1	3	0	0	0	2	19	10	k__Bacteria;p__Acidobacteria;c__TM1;o__;f__;g__;s__
OTU_661	13	0	0	0	0	0	0	1	0	3	0	0	0	2	1	0	0	0	1	16	2	0	0	0	0	0	2	5	51	16	0	0	0	k__Bacteria;p__OP8;c__OP8_1;o__;f__;g__;s__
OTU_662	0	12	6	1	7	1	9	0	11	0	1	0	2	1	0	0	1	0	0	0	0	0	0	0	1	0	1	0	0	0	0	0	0	k__Bacteria;p__Proteobacteria;c__Alphaproteobacteria;o__Rhodospirillales;f__Rhodospirillaceae
OTU_663	0	0	0	0	0	0	0	0	0	0	0	0	0	0	0	0	0	30	0	3	0	0	0	0	0	0	0	0	0	0	0	0	0	k__Bacteria;p__Elusimicrobia;c__Elusimicrobia;o__IIb;f__;g__;s__
OTU_664	1	0	0	1	0	1	0	0	1	0	0	0	0	5	2	0	1	0	3	1	0	15	0	8	0	4	1	0	1	1	2	10	4	k__Bacteria;p__Acidobacteria;c__BPC102;o__MVS-40;f__;g__;s__
OTU_665	0	0	0	5	0	0	0	0	1	0	1	0	1	0	0	0	0	0	0	0	0	0	0	1	10	10	0	38	0	0	0	2	0	k__Bacteria;p__Proteobacteria;c__Betaproteobacteria;o__Burkholderiales;f__Oxalobacteraceae;g__Cupriavidus;s__
OTU_666	1	4	9	2	1	3	13	0	11	6	7	14	0	1	3	1	4	0	0	3	2	0	0	2	4	0	3	0	0	1	0	0	0	k__Bacteria;p__Proteobacteria;c__Alphaproteobacteria;o__Rhodospirillales;f__Rhodospirillaceae;g__;s__
OTU_667	1	0	0	0	11	1	0	17	0	0	0	0	2	0	0	0	0	0	0	0	0	0	0	0	0	0	0	0	0	1	0	0	1	k__Bacteria;p__Firmicutes;c__Clostridia;o__Clostridiales;f__Ruminococcaceae;g__;s__
OTU_668	2	0	0	0	0	5	1	0	0	0	0	0	0	5	8	0	4	0	8	0	1	0	22	0	6	46	6	0	1	0	0	0	0	k__Bacteria;p__Proteobacteria;c__Alphaproteobacteria;o__Rhizobiales
OTU_669	2	0	1	3	4	6	10	2	11	3	1	1	1	0	5	1	67	0	0	1	0	0	0	0	24	2	1	2	16	1	0	0	0	k__Bacteria;p__Acidobacteria;c__Acidobacteriia;o__Acidobacteriales;f__Acidobacteriaceae;g__;s__
OTU_670	2	15	3	45	3	3	3	3	1	4	1	2	207	5	1	76	2	0	0	0	0	0	0	0	0	0	3	0	0	1	0	0	2	k__Bacteria;p__Acidobacteria;c__iii1-8;o__DS-18;f__;g__;s__
OTU_671	1	0	3	6	0	1	1	2	2	4	1	3	7	2	2	5	0	0	0	0	1	0	0	3	1	0	34	0	0	0	0	0	2	k__Bacteria;p__Nitrospirae;c__Nitrospira;o__Nitrospirales;f__[Thermodesulfovibrionaceae];g__GOUTA19;s__
OTU_672	0	8	12	5	3	0	1	0	0	0	0	0	3	0	0	0	0	0	0	0	1	0	0	0	0	0	0	0	0	0	0	0	0	k__Bacteria;p__Gemmatimonadetes;c__Gemm-1;o__;f__;g__;s__
OTU_673	13	42	76	2	19	13	40	6	48	100	22	191	1	4	10	50	1	0	5	4	3	0	0	5	2	1	18	1	2	0	1	0	0	k__Bacteria;p__Proteobacteria;c__Alphaproteobacteria;o__Rhodospirillales;f__Acetobacteraceae;g__;s__
OTU_675	0	4	0	0	12	0	0	47	0	0	0	0	4	0	0	0	0	0	0	0	0	0	0	0	0	0	0	1	0	1	0	0	0	k__Bacteria;p__Firmicutes;c__Clostridia;o__Clostridiales;f__Lachnospiraceae;g__Roseburia;s__
OTU_676	0	1	0	0	0	0	0	0	0	0	0	0	0	3	0	1	1	0	0	0	0	15	30	11	0	0	6	0	0	0	1	6	2	k__Bacteria;p__Firmicutes;c__Clostridia;o__Clostridiales;f__Peptococcaceae;g__Desulfosporosinus;s__
OTU_677	1	2	0	0	28	0	0	3	0	2	0	3	7	4	0	0	1	0	0	0	0	0	0	0	0	0	0	3	0	0	0	0	2	k__Bacteria;p__Firmicutes;c__Clostridia;o__Clostridiales;f__Clostridiaceae;g__Clostridium;s__
OTU_679	0	1	0	0	19	0	0	22	0	0	0	2	0	0	0	0	0	0	0	0	0	0	0	0	0	0	0	0	0	0	0	0	0	k__Bacteria;p__Firmicutes;c__Clostridia;o__Clostridiales;f__Ruminococcaceae;g__;s__
OTU_680	0	0	0	0	0	0	0	0	0	0	0	0	0	0	0	0	0	28	0	0	0	6	0	1	1	0	0	0	0	0	1	2	1	k__Bacteria;p__Proteobacteria;c__Betaproteobacteria;o__Burkholderiales;f__Comamonadaceae;g__Acidovorax;s__
OTU_681	2	0	0	16	0	7	1	0	0	0	0	2	6	16	9	1	1	0	16	2	2	7	1	9	0	0	0	0	2	1	8	8	8	k__Bacteria;p__Proteobacteria;c__Deltaproteobacteria;o__BPC076;f__;g__;s__
OTU_682	1	41	37	0	9	36	1	1	0	3	16	4	0	3	0	1	2	1	14	0	2	4	3	2	0	0	7	0	0	1	1	1	1	k__Bacteria;p__Actinobacteria;c__Thermoleophilia;o__Gaiellales;f__Gaiellaceae;g__;s__
OTU_683	1	0	0	11	0	25	0	1	1	4	0	0	0	71	16	2	1	0	5	0	1	9	1	9	0	0	0	0	5	4	1	3	6	k__Bacteria;p__Proteobacteria;c__Deltaproteobacteria
OTU_684	0	0	0	0	0	0	0	0	0	0	0	0	0	3	2	0	2	0	5	0	0	22	0	8	1	0	0	0	0	1	0	6	0	k__Bacteria;p__Chloroflexi;c__Anaerolineae;o__SB-34;f__;g__;s__
OTU_685	0	1	0	17	0	1	5	0	3	0	0	0	12	6	4	0	0	0	1	0	0	0	0	0	0	0	0	0	0	0	0	0	0	k__Bacteria;p__Chlorobi;c__BSV26;o__PK329;f__;g__;s__
OTU_686	0	0	0	0	0	0	0	0	0	1	0	0	0	0	1	0	0	26	0	2	0	0	0	0	1	0	3	0	1	1	0	0	0	k__Bacteria;p__Proteobacteria;c__Gammaproteobacteria;o__Xanthomonadales;f__Sinobacteraceae;g__Nevskia;s__
OTU_687	0	1	0	0	25	0	0	17	0	0	0	0	5	0	0	0	0	0	1	0	0	0	0	0	0	0	0	1	0	0	0	0	0	k__Bacteria;p__Firmicutes;c__Clostridia;o__Clostridiales;f__Lachnospiraceae
OTU_688	0	17	36	20	1	20	1	1	1	7	15	0	0	0	13	2	9	2	8	0	4	1	2	1	7	0	7	1	2	0	0	0	0	k__Bacteria;p__Actinobacteria;c__Acidimicrobiia;o__Acidimicrobiales;f__C111;g__;s__
OTU_689	0	1	9	0	0	5	0	0	0	4	3	0	0	1	8	1	0	0	2	0	0	0	0	0	5	41	0	0	1	2	0	0	0	k__Bacteria;p__Bacteroidetes;c__[Saprospirae];o__[Saprospirales];f__Chitinophagaceae;g__;s__
OTU_690	1	0	0	6	6	0	2	2	6	0	0	0	0	1	1	4	6	0	1	1	2	0	15	0	7	11	12	2	8	11	1	0	0	k__Bacteria;p__Actinobacteria;c__Actinobacteria;o__Actinomycetales
OTU_691	0	7	3	8	1	3	2	3	1	6	7	5	3	11	11	41	2	0	7	3	5	3	1	7	1	0	22	1	1	0	4	2	5	k__Bacteria;p__Acidobacteria;c__Solibacteres;o__Solibacterales
OTU_692	6	2	0	2	0	8	0	0	0	0	2	0	0	18	4	0	0	0	8	0	2	4	6	12	0	4	40	2	12	3	6	7	11	k__Bacteria;p__OP8;c__OP8_1;o__;f__;g__;s__
OTU_693	1	2	0	11	0	20	0	0	0	0	0	0	23	14	6	3	3	0	10	0	0	0	1	5	2	0	0	0	0	0	0	0	0	k__Bacteria;p__Acidobacteria;c__Acidobacteria-6;o__CCU21;f__;g__;s__
OTU_694	0	0	0	3	0	0	0	0	0	0	0	1	29	0	0	0	0	0	0	0	0	0	0	0	0	0	0	1	0	0	0	0	0	k__Bacteria;p__Proteobacteria;c__Deltaproteobacteria;o__Syntrophobacterales;f__Syntrophobacteraceae;g__;s__
OTU_695	0	16	13	0	5	0	0	0	2	0	0	0	0	0	0	0	0	0	0	1	0	0	0	0	0	0	0	0	0	0	0	0	0	k__Bacteria;p__Proteobacteria;c__Deltaproteobacteria;o__Myxococcales;f__;g__;s__
OTU_696	1	2	1	15	3	9	21	2	29	2	4	8	0	4	2	7	12	0	0	4	1	2	3	2	7	1	22	2	2	1	1	1	0	k__Bacteria;p__Actinobacteria;c__Actinobacteria;o__Actinomycetales;f__Frankiaceae;g__;s__
OTU_697	4	0	1	0	0	5	0	0	0	2	0	0	0	29	1	0	2	0	5	3	16	0	2	1	0	0	0	3	3	3	0	0	2	k__Bacteria;p__Firmicutes;c__Bacilli;o__Bacillales;f__Bacillaceae;g__Bacillus
OTU_698	2	0	4	1	0	3	0	1	0	2	2	0	2	5	3	0	4	0	5	0	2	3	0	10	0	0	4	0	0	0	9	11	5	k__Bacteria;p__Bacteroidetes
OTU_699	0	0	0	14	0	1	0	0	0	0	0	0	0	2	0	2	2	0	0	0	1	0	0	1	1	0	7	0	0	0	0	0	0	k__Bacteria;p__Actinobacteria;c__Acidimicrobiia;o__Acidimicrobiales;f__;g__;s__
OTU_700	0	1	0	0	0	0	0	0	0	1	3	0	1	5	2	1	0	1	0	0	0	11	18	3	0	0	16	0	0	1	0	11	2	k__Bacteria;p__Firmicutes;c__Bacilli;o__Bacillales;f__Alicyclobacillaceae;g__;s__
OTU_701	0	25	23	1	7	1	2	0	7	7	1	2	0	1	0	5	2	0	1	1	1	0	0	0	0	0	2	0	0	0	0	0	1	k__Bacteria;p__Acidobacteria;c__DA052;o__Ellin6513;f__;g__;s__
OTU_702	0	0	0	0	17	0	0	9	0	0	0	0	0	0	0	0	0	0	2	0	0	0	0	0	0	0	0	1	0	0	0	0	0	k__Bacteria;p__Firmicutes;c__Bacilli;o__Lactobacillales;f__Lactobacillaceae;g__Lactobacillus;s__brevis
OTU_703	3	0	0	0	0	0	0	0	0	0	2	51	0	0	0	0	0	0	0	0	0	0	0	0	0	0	0	0	0	0	0	0	0	k__Bacteria
OTU_704	0	0	1	0	0	2	0	0	0	1	0	0	0	0	0	1	0	0	0	0	27	0	1	0	0	0	0	0	0	0	0	0	0	k__Bacteria;p__Nitrospirae;c__Nitrospira;o__Nitrospirales;f__[Thermodesulfovibrionaceae];g__;s__
OTU_705	4	1	0	0	0	0	0	7	0	0	0	0	0	0	1	0	0	0	0	0	0	0	0	1	2	34	0	0	2	1	0	0	0	k__Bacteria;p__Proteobacteria;c__Betaproteobacteria;o__Methylophilales;f__Methylophilaceae;g__Methylovorus;s__glucosotrophus
OTU_706	2	0	1	0	0	7	2	0	2	0	0	0	4	0	7	1	2	22	3	0	0	0	7	2	6	7	3	2	0	0	0	0	0	k__Bacteria;p__Verrucomicrobia;c__[Spartobacteria];o__[Chthoniobacterales];f__[Chthoniobacteraceae];g__Chthoniobacter;s__
OTU_707	2	0	0	0	4	0	0	22	0	0	0	0	1	0	0	0	3	0	0	0	0	0	0	0	0	0	0	3	0	2	0	0	0	k__Bacteria;p__Firmicutes;c__Clostridia;o__Clostridiales
OTU_708	0	21	21	0	4	4	0	0	0	1	0	0	0	3	0	0	0	0	0	2	0	0	0	0	0	0	0	0	0	0	0	0	0	k__Bacteria;p__Gemmatimonadetes;c__Gemm-1;o__;f__;g__;s__
OTU_709	0	0	1	24	0	3	0	0	0	0	0	0	0	6	2	0	6	0	0	0	0	1	0	1	14	6	4	0	0	1	0	0	0	k__Bacteria;p__TM7;c__TM7-1;o__;f__;g__;s__
OTU_710	3	0	0	0	0	3	0	0	0	0	0	0	0	2	28	0	0	0	24	0	7	0	0	1	0	0	0	0	4	3	0	0	0	k__Bacteria;p__Proteobacteria;c__Deltaproteobacteria;o__Bdellovibrionales;f__Bacteriovoracaceae;g__;s__
OTU_711	1	1	2	1	0	4	4	1	3	0	6	0	0	9	0	2	2	0	1	1	2	3	2	5	2	1	12	2	12	3	3	1	1	k__Bacteria;p__Actinobacteria;c__Actinobacteria;o__Actinomycetales;f__Nocardioidaceae;g__;s__
OTU_712	0	0	0	0	26	0	0	0	0	0	0	0	0	0	0	0	0	0	0	0	0	0	0	0	1	0	0	0	0	0	0	0	0	Unclassified
OTU_713	0	0	0	0	0	2	1	0	1	0	0	0	0	2	0	1	6	0	4	0	0	11	2	5	1	0	2	0	0	0	0	3	0	k__Bacteria;p__Firmicutes;c__Clostridia;o__Clostridiales
OTU_714	0	3	3	95	1	6	5	2	11	2	2	4	17	9	6	13	3	0	6	0	0	3	1	6	2	0	3	0	0	0	2	7	2	k__Bacteria;p__Proteobacteria;c__Deltaproteobacteria;o__Syntrophobacterales;f__Syntrophorhabdaceae;g__;s__
OTU_715	5	12	14	0	4	13	2	0	0	9	2	7	0	26	11	1	1	0	9	9	10	28	5	14	1	0	7	0	7	4	6	11	7	k__Bacteria;p__Bacteroidetes;c__Bacteroidia;o__Bacteroidales;f__;g__;s__
OTU_716	2	0	0	0	0	18	0	1	1	2	19	0	0	2	2	3	0	0	8	0	2	0	2	1	1	1	2	1	11	0	0	0	0	k__Bacteria;p__Gemmatimonadetes;c__Gemmatimonadetes;o__Gemmatimonadales;f__Ellin5301;g__;s__
OTU_717	3	4	0	0	46	0	0	73	0	1	0	3	6	0	0	0	2	0	2	0	0	0	0	0	0	0	0	4	0	0	0	0	0	k__Bacteria;p__Firmicutes;c__Clostridia;o__Clostridiales;f__Lachnospiraceae;g__Anaerostipes;s__
OTU_718	0	2	3	0	6	8	0	3	2	17	0	2	0	1	0	0	1	0	0	0	0	0	0	0	0	0	0	0	0	0	0	0	0	k__Bacteria;p__Acidobacteria;c__[Chloracidobacteria];o__RB41;f__Ellin6075;g__;s__
OTU_719	0	0	0	0	2	0	0	30	0	0	0	0	2	0	0	0	0	0	0	0	0	0	0	0	0	0	0	0	0	0	0	0	0	k__Bacteria;p__Firmicutes;c__Bacilli;o__Lactobacillales;f__Lactobacillaceae;g__Lactobacillus;s__delbrueckii
OTU_720	7	1	0	0	0	10	2	3	1	0	0	2	0	15	8	5	3	0	9	5	2	21	10	10	6	3	1	1	3	2	15	10	23	k__Bacteria;p__Acidobacteria;c__BPC102;o__MVS-40;f__;g__;s__
OTU_721	2	4	7	146	2	2	1	1	0	1	0	0	26	0	0	10	4	0	0	0	0	0	0	4	1	0	0	1	0	0	0	0	1	k__Bacteria;p__Proteobacteria;c__Betaproteobacteria;o__SC-I-84;f__;g__;s__
OTU_722	1	5	14	1	0	0	1	0	0	3	1	2	0	10	0	3	4	1	5	0	0	26	69	20	2	7	71	0	2	0	7	18	12	k__Bacteria;p__Firmicutes;c__Clostridia;o__Clostridiales;f__Peptococcaceae;g__Desulfosporosinus;s__meridiei
OTU_723	2	2	3	5	2	23	7	0	6	4	8	5	2	0	4	4	18	0	5	0	9	0	1	5	9	7	17	1	13	2	0	0	0	k__Bacteria;p__Proteobacteria;c__Alphaproteobacteria;o__Rhodospirillales;f__Rhodospirillaceae;g__;s__
OTU_724	0	3	3	0	29	0	0	34	0	2	0	0	3	1	0	0	1	0	1	0	0	0	0	0	0	0	0	3	0	0	0	0	0	k__Bacteria;p__Firmicutes;c__Clostridia;o__Clostridiales;f__Lachnospiraceae
OTU_725	0	1	0	0	24	0	0	7	0	0	0	0	4	0	0	0	2	0	0	0	0	0	0	0	0	0	0	3	0	0	0	0	0	k__Bacteria;p__Firmicutes;c__Clostridia;o__Clostridiales;f__Ruminococcaceae;g__;s__
OTU_726	0	0	0	0	0	1	0	0	0	0	2	0	0	0	4	0	0	0	3	0	0	1	6	1	22	0	0	0	0	5	0	0	0	k__Bacteria;p__Proteobacteria;c__Deltaproteobacteria;o__Bdellovibrionales;f__Bdellovibrionaceae;g__Bdellovibrio;s__
OTU_727	0	0	0	0	0	0	0	0	0	0	0	0	0	0	0	0	0	29	0	0	0	0	0	0	0	0	0	0	0	0	0	0	0	k__Bacteria;p__Proteobacteria;c__Deltaproteobacteria;o__Bdellovibrionales;f__Bdellovibrionaceae;g__Bdellovibrio;s__
OTU_728	0	0	0	0	0	0	0	0	0	0	0	0	0	0	0	0	0	0	0	2	0	0	0	0	0	0	0	0	38	2	0	0	0	k__Bacteria;p__Proteobacteria;c__Deltaproteobacteria;o__MIZ46;f__;g__;s__
OTU_729	0	0	0	0	0	0	0	0	0	0	1	0	0	4	1	0	2	0	5	0	0	2	15	4	0	0	0	0	0	0	3	1	2	k__Bacteria;p__Firmicutes;c__Bacilli;o__Bacillales;f__Bacillaceae;g__Geobacillus;s__
OTU_730	8	3	0	0	26	15	3	3	0	0	0	1	3	22	17	2	2	0	24	0	4	2	10	2	10	12	2	0	2	3	0	1	0	k__Bacteria;p__Firmicutes;c__Clostridia;o__Clostridiales
OTU_731	16	1	1	0	0	7	1	3	1	0	6	1	0	8	2	1	0	2	15	53	17	4	7	3	0	2	4	4	36	37	1	2	0	k__Bacteria;p__Chloroflexi;c__S085;o__;f__;g__;s__
OTU_732	0	0	0	0	0	0	0	0	0	0	0	0	0	0	0	0	0	0	0	0	0	11	0	5	0	0	0	0	0	0	4	10	9	k__Bacteria;p__OD1;c__;o__;f__;g__;s__
OTU_733	0	11	15	0	2	2	1	0	1	1	0	0	0	0	0	0	1	0	0	3	0	0	0	0	0	0	1	0	1	0	0	0	0	k__Bacteria;p__Nitrospirae;c__Nitrospira;o__Nitrospirales;f__Nitrospiraceae;g__Nitrospira;s__
OTU_734	4	8	11	5	17	3	17	9	26	0	4	21	11	0	2	5	2	0	2	1	0	0	0	0	0	0	8	4	1	0	2	0	1	k__Bacteria;p__Actinobacteria;c__Actinobacteria;o__Actinomycetales;f__Streptomycetaceae
OTU_735	1	8	11	0	9	22	0	0	0	18	2	7	0	0	2	0	3	0	0	0	11	0	0	0	1	0	0	0	0	0	0	0	1	k__Bacteria;p__TM7;c__SC3;o__;f__;g__;s__
OTU_736	3	3	0	0	15	0	0	43	0	1	0	0	0	2	0	0	0	0	2	0	0	0	0	0	0	0	0	3	2	0	0	0	5	k__Bacteria;p__Firmicutes;c__Clostridia;o__Clostridiales;f__Lachnospiraceae;g__[Ruminococcus];s__
OTU_737	3	0	0	0	5	0	0	0	0	0	0	0	7	0	0	0	2	0	0	0	0	0	0	0	2	0	9	18	1	0	0	0	0	k__Bacteria;p__Actinobacteria;c__Actinobacteria;o__Actinomycetales;f__Williamsiaceae;g__Williamsia;s__
OTU_738	0	0	0	0	1	0	0	0	0	0	0	0	0	0	1	1	0	1	0	0	0	24	0	3	5	0	0	0	0	0	0	9	0	k__Bacteria;p__Proteobacteria;c__Betaproteobacteria;o__Burkholderiales;f__Alcaligenaceae;g__Achromobacter;s__
OTU_739	0	0	0	0	0	3	2	0	1	0	1	0	0	0	2	0	5	0	0	0	0	10	1	5	8	20	0	0	0	1	2	4	2	k__Bacteria;p__Bacteroidetes;c__[Saprospirae];o__[Saprospirales];f__Chitinophagaceae;g__;s__
OTU_740	0	12	0	9	0	0	0	0	0	0	9	0	8	0	1	18	0	0	0	0	0	0	0	0	0	0	9	1	0	0	5	0	5	k__Bacteria;p__Chloroflexi;c__Ktedonobacteria;o__Thermogemmatisporales;f__Thermogemmatisporaceae;g__;s__
OTU_741	0	0	0	0	0	0	0	0	0	0	0	0	0	0	0	0	0	25	1	0	0	0	0	0	0	0	0	0	0	0	0	0	0	k__Bacteria;p__Firmicutes;c__Bacilli;o__Bacillales;f__Bacillaceae;g__Geobacillus;s__
OTU_742	0	1	0	3	1	0	0	0	0	0	0	0	24	0	0	0	0	0	0	0	0	0	0	0	0	0	0	0	0	0	0	0	0	k__Bacteria;p__Chloroflexi;c__Anaerolineae;o__A31;f__;g__;s__
OTU_743	0	1	0	0	7	0	0	21	0	1	0	0	0	0	0	0	0	0	0	0	0	0	0	0	0	0	0	0	0	1	0	0	3	k__Bacteria;p__Bacteroidetes;c__Bacteroidia;o__Bacteroidales;f__Porphyromonadaceae;g__;s__
OTU_744	0	1	0	0	0	0	0	0	0	0	1	0	0	0	0	3	0	1	2	0	1	4	13	5	0	1	31	0	1	0	4	2	1	k__Bacteria;p__Firmicutes;c__Clostridia;o__Clostridiales;f__Peptococcaceae;g__Pelotomaculum;s__
OTU_745	0	0	0	0	0	0	0	0	0	0	0	0	0	1	0	1	0	0	0	0	0	9	33	1	0	0	0	0	0	0	1	0	0	k__Bacteria;p__Firmicutes;c__Bacilli;o__Bacillales;f__Paenibacillaceae
OTU_746	0	1	1	12	3	37	1	0	2	3	0	2	0	4	11	2	0	0	4	2	0	0	1	0	0	0	0	0	0	0	0	0	0	k__Bacteria;p__Proteobacteria;c__Betaproteobacteria;o__SC-I-84;f__;g__;s__
OTU_747	2	0	0	0	0	17	0	0	0	0	0	0	0	0	12	0	0	1	13	0	0	0	0	1	6	0	0	0	0	0	0	0	0	k__Bacteria;p__Proteobacteria;c__Alphaproteobacteria;o__;f__;g__;s__
OTU_748	0	0	0	0	0	0	0	0	0	0	0	0	0	0	0	0	0	0	0	0	0	7	0	8	1	1	2	0	0	0	5	9	4	k__Bacteria;p__Spirochaetes;c__Spirochaetes;o__Spirochaetales;f__Spirochaetaceae;g__;s__
OTU_749	0	2	0	0	7	0	0	28	0	0	0	0	8	1	0	0	0	0	0	0	0	0	0	0	0	0	0	0	0	2	0	0	0	k__Bacteria;p__Firmicutes;c__Clostridia;o__Clostridiales
OTU_750	3	6	0	0	15	2	0	15	0	0	0	1	6	2	0	0	0	0	0	0	0	0	0	0	0	0	0	2	0	0	0	0	0	k__Bacteria;p__Firmicutes;c__Clostridia;o__Clostridiales;f__Ruminococcaceae;g__;s__
OTU_751	0	0	0	0	0	10	0	0	0	0	0	0	0	32	10	2	0	0	11	0	0	1	2	1	0	0	0	0	0	1	0	1	0	k__Bacteria;p__Chloroflexi;c__Anaerolineae
OTU_752	0	11	11	3	0	4	2	0	0	6	1	9	5	1	0	8	0	0	0	0	1	0	0	1	0	0	3	0	0	0	0	1	0	k__Bacteria;p__Chloroflexi;c__S085;o__;f__;g__;s__
OTU_753	0	0	0	1	3	0	2	0	0	0	0	0	0	0	0	0	29	0	0	1	0	0	0	0	0	0	0	0	0	0	0	0	0	k__Bacteria;p__Proteobacteria
OTU_754	3	1	0	44	1	24	2	1	4	0	1	0	10	29	10	12	3	0	17	2	0	16	3	15	4	0	3	1	0	1	9	18	13	k__Bacteria;p__Proteobacteria;c__Deltaproteobacteria;o__BPC076;f__;g__;s__
OTU_755	0	8	1	14	1	1	1	0	2	3	5	6	10	0	0	66	2	2	4	0	1	0	2	3	3	0	10	1	0	0	0	0	0	k__Bacteria;p__Proteobacteria;c__Deltaproteobacteria;o__Syntrophobacterales;f__Syntrophobacteraceae;g__;s__
OTU_756	0	0	0	0	0	0	0	0	0	0	0	0	0	0	0	0	0	23	0	0	0	0	0	0	0	0	0	0	1	0	0	0	0	k__Bacteria;p__Proteobacteria;c__Gammaproteobacteria;o__Alteromonadales;f__Alteromonadaceae;g__Cellvibrio;s__
OTU_757	0	0	0	0	17	0	0	6	0	0	0	2	2	0	0	0	0	0	0	0	0	0	0	0	0	0	0	1	0	0	0	0	0	k__Bacteria;p__Firmicutes;c__Bacilli;o__Lactobacillales;f__Lactobacillaceae;g__Lactobacillus;s__paralimentarius
OTU_758	0	0	0	0	0	0	0	0	0	30	0	0	0	0	0	0	0	0	0	0	0	0	0	0	0	0	0	0	0	0	0	0	0	k__Bacteria;p__TM7;c__SC3;o__;f__;g__;s__
OTU_759	0	6	12	0	0	0	1	0	2	10	1	4	0	0	0	0	0	0	0	0	0	0	0	0	0	0	2	0	0	0	0	0	0	k__Bacteria;p__Chlorobi;c__SJA-28;o__;f__;g__;s__
OTU_760	0	0	0	0	0	1	0	1	0	1	0	0	3	6	2	0	0	0	4	0	0	28	3	17	3	0	1	0	0	5	7	22	18	k__Bacteria;p__Acidobacteria;c__Solibacteres;o__JH-WHS99;f__;g__;s__
OTU_761	1	1	5	0	0	0	0	0	0	0	1	10	0	0	7	0	0	0	5	0	3	0	0	0	0	0	2	0	0	0	0	0	0	k__Bacteria;p__Bacteroidetes;c__Sphingobacteriia;o__Sphingobacteriales;f__;g__;s__
OTU_762	5	4	0	0	34	0	0	25	0	1	0	0	0	0	0	0	1	0	0	0	0	0	0	0	0	0	0	0	0	0	0	0	0	k__Bacteria;p__Firmicutes;c__Clostridia;o__Clostridiales;f__Ruminococcaceae
OTU_763	0	1	3	1	0	3	0	1	3	3	0	14	0	0	1	4	3	0	1	0	4	0	1	1	2	0	0	0	0	0	0	0	0	k__Bacteria;p__Proteobacteria;c__Alphaproteobacteria;o__Rhodospirillales;f__Rhodospirillaceae;g__;s__
OTU_764	1	0	0	36	1	0	0	0	0	0	0	1	20	0	0	0	0	0	0	0	0	0	0	0	0	0	0	0	1	0	0	0	0	k__Bacteria;p__Proteobacteria;c__Betaproteobacteria;o__SC-I-84;f__;g__;s__
OTU_765	0	27	0	0	13	2	1	0	1	5	1	4	0	3	0	3	0	0	0	0	0	0	0	0	0	0	0	0	0	0	0	0	0	k__Bacteria;p__TM7;c__TM7-1;o__;f__;g__;s__
OTU_766	0	0	0	25	0	0	0	0	0	0	0	0	0	0	0	0	0	0	0	0	0	0	0	0	0	0	0	0	0	0	0	0	0	k__Bacteria;p__Chloroflexi;c__Anaerolineae;o__A31;f__;g__;s__
OTU_767	1	5	2	7	1	1	0	2	0	1	0	0	41	2	0	28	0	0	0	0	0	0	0	0	0	0	0	0	0	0	0	0	0	k__Bacteria;p__Acidobacteria;c__iii1-8;o__DS-18;f__;g__;s__
OTU_769	0	0	0	0	13	0	0	14	0	0	0	0	0	0	0	0	0	0	0	0	0	0	0	0	0	0	0	0	0	0	0	0	0	k__Bacteria
OTU_770	0	0	0	1	0	5	1	1	0	1	0	0	0	10	1	1	0	0	2	0	0	15	1	17	0	4	0	0	0	0	4	10	7	k__Bacteria;p__OP8;c__OP8_1;o__;f__;g__;s__
OTU_771	0	0	0	0	1	0	0	0	0	0	0	0	27	0	0	0	0	0	0	0	0	0	0	0	0	0	0	0	0	0	0	0	0	k__Bacteria;p__NC10;c__12-24;o__Methylomirabiliales;f__Methylomirabiliaceae;g__Candidatus Methylomirabilis;s__
OTU_772	10	6	4	6	0	0	2	1	3	15	5	2	4	5	2	20	1	7	1	1	4	0	1	3	0	5	22	0	2	0	0	0	0	k__Bacteria;p__Proteobacteria;c__Betaproteobacteria;o__;f__;g__;s__
OTU_773	0	0	0	0	0	0	0	0	0	0	0	0	0	0	0	1	0	0	0	0	0	8	3	5	0	0	10	0	0	0	1	5	0	k__Bacteria;p__Firmicutes;c__Bacilli;o__Bacillales;f__Alicyclobacillaceae;g__;s__
OTU_774	0	2	0	0	22	0	0	11	0	0	0	0	3	0	0	0	1	0	1	0	0	0	0	0	0	0	0	0	0	0	3	0	4	k__Bacteria;p__Firmicutes;c__Clostridia;o__Clostridiales;f__Ruminococcaceae
OTU_775	14	1	0	0	1	39	0	3	0	0	0	0	0	73	20	0	0	0	8	17	7	3	8	6	1	0	0	2	28	1	1	2	4	k__Bacteria;p__Bacteroidetes;c__Bacteroidia;o__Bacteroidales;f__;g__;s__
OTU_776	0	0	1	0	0	3	0	0	0	0	0	0	0	0	2	0	0	0	0	1	15	0	0	0	0	0	0	0	13	1	2	0	0	k__Bacteria;p__Actinobacteria;c__Actinobacteria;o__Actinomycetales;f__Nocardioidaceae
OTU_777	0	0	0	36	0	1	0	0	0	0	0	0	9	0	0	0	2	0	0	0	0	0	0	0	0	0	0	0	0	0	0	0	0	k__Bacteria;p__Gemmatimonadetes;c__Gemm-1;o__;f__;g__;s__
OTU_778	3	0	0	1	0	13	0	0	1	3	0	0	0	9	8	0	0	0	11	5	7	4	3	2	4	3	1	0	16	0	0	1	16	k__Bacteria;p__OP8;c__OP8_1;o__SHA-124;f__;g__;s__
OTU_780	0	18	5	18	4	2	1	0	0	3	1	0	0	0	0	0	0	0	0	0	0	1	2	2	1	0	1	0	0	0	0	3	0	k__Bacteria;p__Proteobacteria;c__Betaproteobacteria;o__SC-I-84;f__;g__;s__
OTU_781	3	0	0	0	0	0	0	0	0	0	6	0	0	1	0	2	1	0	1	0	10	0	0	0	0	0	0	0	13	0	0	0	0	k__Bacteria;p__Actinobacteria;c__Acidimicrobiia;o__Acidimicrobiales;f__;g__;s__
OTU_782	0	0	1	9	0	0	0	1	0	1	0	0	28	0	0	0	0	0	0	0	0	0	0	0	0	0	0	0	0	0	0	0	0	k__Bacteria;p__Acidobacteria;c__[Chloracidobacteria];o__RB41;f__;g__;s__
OTU_783	0	2	0	1	1	2	2	1	4	0	0	46	0	0	0	1	0	1	0	0	0	0	0	0	1	0	3	0	0	0	0	0	0	k__Bacteria;p__Gemmatimonadetes;c__Gemmatimonadetes;o__;f__;g__;s__
OTU_784	0	1	0	1	0	0	0	0	0	0	0	0	0	0	0	32	0	0	2	0	0	0	0	0	0	0	0	0	0	0	0	0	0	k__Bacteria;p__Proteobacteria;c__Deltaproteobacteria;o__Myxococcales;f__Haliangiaceae;g__;s__
OTU_785	2	5	0	0	24	0	0	53	0	1	0	0	3	3	0	0	0	0	3	0	0	0	0	0	0	0	0	6	0	0	0	0	5	k__Bacteria;p__Firmicutes;c__Clostridia;o__Clostridiales;f__Ruminococcaceae;g__;s__
OTU_786	0	0	0	0	0	0	0	0	0	0	0	0	0	0	0	0	0	0	0	0	0	10	0	15	0	0	0	0	6	0	0	3	2	k__Bacteria;p__Bacteroidetes;c__Sphingobacteriia;o__Sphingobacteriales;f__;g__;s__
OTU_787	63	0	2	0	1	0	2	5	0	0	13	0	0	4	0	0	17	0	0	3	0	1	6	0	6	51	0	3	0	4	0	0	0	k__Bacteria;p__Bacteroidetes;c__Sphingobacteriia;o__Sphingobacteriales;f__Sphingobacteriaceae;g__;s__
OTU_789	0	2	0	1	4	0	0	22	0	0	0	1	0	0	0	0	0	0	0	0	0	0	0	0	0	0	0	1	0	0	0	0	0	k__Bacteria;p__Firmicutes;c__Clostridia;o__Clostridiales;f__Lachnospiraceae
OTU_790	0	4	5	1	0	6	2	0	2	2	0	0	15	0	6	4	0	0	4	0	0	1	1	1	0	3	4	1	0	0	0	0	3	k__Bacteria;p__Actinobacteria;c__Actinobacteria;o__Actinomycetales;f__Nocardioidaceae;g__Propionicimonas;s__
OTU_791	2	2	2	0	0	0	1	0	1	0	31	1	0	0	0	1	0	0	0	4	3	0	0	0	1	0	3	5	12	1	0	0	0	k__Bacteria;p__Actinobacteria;c__Thermoleophilia;o__Solirubrobacterales;f__Patulibacteraceae;g__;s__
OTU_792	0	3	0	36	1	0	0	2	0	0	0	0	74	0	0	0	0	0	0	0	0	0	0	0	0	0	0	0	0	0	0	0	0	k__Bacteria;p__Acidobacteria;c__iii1-8;o__DS-18;f__;g__;s__
OTU_793	29	0	0	0	0	4	1	0	0	0	0	0	0	0	1	1	0	0	3	0	17	0	6	3	3	0	0	0	14	2	0	0	2	k__Bacteria;p__Proteobacteria;c__Betaproteobacteria;o__Methylophilales;f__Methylophilaceae;g__;s__
OTU_794	0	13	7	0	9	0	0	0	1	0	0	0	0	0	0	0	0	0	0	1	1	0	0	0	5	0	0	0	2	0	0	0	0	k__Bacteria;p__Chlorobi;c__;o__;f__;g__;s__
OTU_795	0	1	0	1	0	10	0	0	1	3	1	0	1	0	5	0	2	0	0	0	1	0	1	1	24	5	3	0	2	1	0	0	0	k__Bacteria;p__Acidobacteria;c__Solibacteres;o__Solibacterales;f__;g__;s__
OTU_796	7	1	0	0	0	5	2	9	0	0	0	0	4	14	6	0	0	0	11	0	0	0	1	0	4	8	1	2	0	4	0	0	0	k__Bacteria;p__Firmicutes;c__Clostridia;o__Clostridiales;f__Clostridiaceae
OTU_797	1	1	0	0	0	4	1	0	0	0	0	0	1	28	2	0	6	0	7	0	0	2	1	1	0	0	2	2	0	2	1	0	2	k__Bacteria;p__Firmicutes;c__Bacilli;o__Bacillales;f__;g__;s__
OTU_798	2	0	0	0	0	0	1	0	0	0	0	0	1	0	1	2	6	0	3	0	0	19	8	26	0	36	1	0	1	1	9	10	2	k__Bacteria;p__Firmicutes;c__Bacilli;o__Bacillales;f__Alicyclobacillaceae
OTU_799	0	0	0	0	0	3	0	0	0	0	0	0	0	18	6	0	0	0	9	0	0	0	4	2	0	0	0	0	0	0	4	3	4	k__Bacteria;p__Bacteroidetes;c__Bacteroidia;o__Bacteroidales;f__;g__;s__
OTU_800	0	0	0	0	39	0	0	1	0	1	0	0	3	0	0	0	0	0	0	0	0	0	0	0	0	0	0	1	0	0	0	0	0	k__Bacteria;p__Firmicutes;c__Clostridia;o__Clostridiales;f__;g__;s__
OTU_801	0	3	0	0	16	0	0	5	0	0	0	0	3	0	0	0	2	0	0	0	0	0	0	0	0	0	0	0	0	0	0	0	3	k__Bacteria;p__Firmicutes;c__Clostridia;o__Clostridiales;f__Syntrophomonadaceae;g__Syntrophomonas;s__
OTU_802	1	3	2	0	0	2	11	1	21	1	2	1	0	0	2	4	0	0	3	0	1	0	0	0	0	0	3	0	0	0	0	0	0	k__Bacteria;p__Acidobacteria;c__Solibacteres;o__Solibacterales;f__Solibacteraceae;g__Candidatus Solibacter;s__
OTU_803	0	0	0	18	0	0	0	0	0	0	0	0	2	0	0	0	0	0	0	0	0	0	0	0	0	0	0	0	0	0	0	0	0	k__Bacteria;p__Bacteroidetes;c__[Saprospirae];o__[Saprospirales];f__Chitinophagaceae;g__;s__
OTU_804	4	2	0	0	0	0	0	0	0	4	4	0	2	0	0	0	1	0	0	1	2	0	0	6	1	1	23	0	16	0	0	0	0	k__Bacteria;p__Proteobacteria;c__Alphaproteobacteria;o__Rhodospirillales;f__Rhodospirillaceae;g__;s__
OTU_805	1	11	2	0	0	0	5	2	3	5	6	7	27	0	2	35	2	0	1	0	50	2	0	36	0	3	148	1	9	2	0	1	0	k__Bacteria;p__Proteobacteria;c__Betaproteobacteria;o__Gallionellales;f__Gallionellaceae;g__Gallionella;s__
OTU_806	2	0	1	0	0	0	0	0	3	0	0	51	0	0	0	0	0	0	0	0	0	0	0	0	0	0	0	0	0	0	0	0	0	k__Bacteria;p__TM7;c__SC3;o__;f__;g__;s__
OTU_807	3	13	8	10	5	5	10	2	7	4	4	2	6	17	4	19	2	0	5	2	0	18	2	8	9	4	4	2	0	0	2	7	3	k__Bacteria;p__Proteobacteria;c__Deltaproteobacteria;o__Syntrophobacterales;f__Syntrophobacteraceae;g__;s__
OTU_808	1	9	11	0	2	0	0	0	1	0	0	0	0	0	0	0	0	0	0	1	0	0	0	0	0	0	0	0	0	0	0	0	0	k__Bacteria;p__Proteobacteria;c__Gammaproteobacteria;o__Xanthomonadales;f__Sinobacteraceae;g__;s__
OTU_809	1	1	0	0	0	2	0	1	0	1	4	0	0	0	3	0	1	0	2	1	0	0	4	0	2	1	4	0	8	0	0	0	0	k__Bacteria;p__Chloroflexi;c__Thermomicrobia;o__JG30-KF-CM45;f__;g__;s__
OTU_810	0	0	1	0	0	0	0	0	0	0	0	0	0	1	0	1	0	0	0	0	0	14	5	13	0	0	5	0	1	0	11	9	1	k__Bacteria;p__Firmicutes;c__Bacilli;o__Bacillales;f__Paenibacillaceae;g__Brevibacillus;s__
OTU_811	0	4	16	0	2	1	0	1	1	1	3	0	0	0	1	0	2	0	0	0	2	0	0	2	0	0	2	0	0	0	0	0	0	k__Bacteria;p__Actinobacteria;c__Actinobacteria;o__Actinomycetales;f__Nocardioidaceae;g__;s__
OTU_812	1	0	0	0	0	0	0	0	0	7	8	3	0	0	0	0	0	0	0	0	1	0	0	0	0	0	15	0	0	0	0	0	0	k__Bacteria;p__TM7;c__TM7-1;o__;f__;g__;s__
OTU_813	0	0	0	0	17	0	0	0	0	0	0	0	4	0	0	0	0	0	0	0	0	0	0	0	0	0	0	0	0	0	0	0	0	k__Bacteria;p__Firmicutes;c__Clostridia;o__Clostridiales;f__;g__;s__
OTU_814	0	0	0	0	0	0	0	0	0	0	0	0	0	2	1	1	0	0	0	0	0	1	18	0	0	0	19	0	0	0	0	1	1	k__Bacteria;p__Firmicutes
OTU_815	0	0	0	0	0	0	0	0	0	0	0	0	0	0	0	0	0	0	0	0	0	16	0	10	0	0	0	0	0	0	3	3	0	k__Bacteria;p__OD1;c__;o__;f__;g__;s__
OTU_816	0	0	0	22	0	0	0	0	0	0	0	0	5	0	0	0	2	0	0	0	0	0	0	0	0	1	1	2	0	0	0	0	0	k__Bacteria;p__Actinobacteria;c__Actinobacteria;o__Actinomycetales;f__Nocardiaceae;g__Nocardia;s__
OTU_817	0	5	0	0	0	0	0	0	0	1	4	0	1	4	2	8	0	0	1	3	1	14	13	8	1	0	27	0	0	2	3	10	8	k__Bacteria;p__Acidobacteria;c__TM1;o__;f__;g__;s__
OTU_818	0	2	0	0	23	0	0	3	0	2	0	0	0	0	0	0	1	0	0	0	0	0	0	0	0	0	0	3	0	0	0	0	0	k__Bacteria;p__Firmicutes;c__Clostridia;o__Clostridiales;f__Ruminococcaceae;g__;s__
OTU_819	32	24	7	1	1	9	13	2	16	24	26	75	1	3	5	12	4	5	3	1	13	0	0	3	2	0	46	0	0	0	1	0	0	k__Bacteria;p__Proteobacteria;c__Alphaproteobacteria;o__Rhizobiales;f__Hyphomicrobiaceae;g__Rhodoplanes;s__
OTU_820	0	3	0	0	27	0	0	20	0	0	0	0	5	0	0	0	1	0	0	0	0	0	0	0	0	0	0	0	0	0	2	0	0	k__Bacteria;p__Firmicutes;c__Clostridia;o__Clostridiales;f__;g__;s__
OTU_821	2	2	0	0	17	0	0	35	0	0	0	0	2	0	0	0	0	0	0	0	0	0	0	0	0	0	0	1	0	0	3	0	0	k__Bacteria;p__Proteobacteria;c__Epsilonproteobacteria;o__Campylobacterales;f__Helicobacteraceae
OTU_822	0	1	0	0	28	0	0	18	0	0	0	0	1	0	0	0	1	0	2	0	1	9	1	1	0	0	0	2	0	1	0	0	0	k__Bacteria;p__Proteobacteria;c__Alphaproteobacteria;o__Rhodobacterales;f__Rhodobacteraceae;g__Paracoccus;s__
OTU_823	0	0	0	0	0	0	0	1	0	0	0	0	0	12	2	0	0	0	0	0	1	14	0	8	0	0	0	0	0	1	6	11	5	k__Bacteria;p__Bacteroidetes;c__[Saprospirae];o__[Saprospirales];f__Chitinophagaceae;g__;s__
OTU_824	0	0	0	0	0	2	0	0	0	0	0	0	0	9	4	0	0	0	2	2	0	5	15	3	2	0	0	0	0	0	3	3	0	k__Bacteria;p__Bacteroidetes;c__Cytophagia;o__Cytophagales;f__Cytophagaceae;g__Spirosoma;s__
OTU_825	0	1	5	64	0	0	0	0	2	0	0	0	3	0	0	5	1	0	0	0	0	0	0	0	0	0	0	2	0	0	0	0	0	k__Bacteria;p__Proteobacteria;c__Betaproteobacteria;o__SC-I-84;f__;g__;s__
OTU_826	0	0	0	0	0	0	2	1	0	0	0	0	1	3	1	0	0	0	0	0	0	7	1	9	0	0	0	0	0	3	0	8	2	k__Bacteria;p__Proteobacteria;c__Alphaproteobacteria;o__Rhodospirillales;f__Acetobacteraceae
OTU_827	0	2	3	0	0	3	4	0	0	2	0	2	0	1	2	0	0	22	0	1	0	1	2	1	0	0	4	0	0	0	1	0	1	k__Bacteria;p__Proteobacteria;c__Deltaproteobacteria;o__Desulfuromonadales;f__Geobacteraceae;g__Geobacter;s__
OTU_828	1	0	0	0	7	0	0	22	0	0	0	0	3	0	0	0	0	0	0	0	0	0	0	0	0	0	0	0	0	0	0	0	0	k__Bacteria;p__Bacteroidetes;c__Bacteroidia;o__Bacteroidales;f__[Paraprevotellaceae];g__[Prevotella];s__tannerae
OTU_830	0	0	0	0	0	0	0	0	0	0	0	0	0	1	0	0	0	0	0	0	0	1	25	2	0	0	4	0	2	0	0	0	0	k__Bacteria;p__Firmicutes;c__Clostridia;o__Clostridiales;f__Peptococcaceae;g__Desulfosporosinus;s__meridiei
OTU_831	0	0	0	0	0	0	0	2	0	0	0	0	0	2	27	0	0	0	10	0	0	1	2	1	0	0	0	0	0	0	0	0	0	k__Bacteria;p__Chlorobi;c__BSV26;o__PK329;f__;g__;s__
OTU_833	0	0	0	0	0	0	0	0	0	0	0	0	0	0	0	0	0	20	0	1	0	0	0	0	0	0	0	0	0	0	0	0	0	k__Bacteria;p__Bacteroidetes;c__Cytophagia;o__Cytophagales;f__Cytophagaceae;g__Hymenobacter;s__
OTU_834	0	1	0	0	23	0	0	0	0	0	0	0	0	0	0	0	1	0	0	0	0	0	0	0	0	0	0	0	0	0	0	0	0	k__Bacteria;p__Chloroflexi;c__Anaerolineae;o__OPB11;f__;g__;s__
OTU_836	3	7	0	13	0	0	0	0	0	0	1	2	49	1	0	20	0	0	0	0	0	0	0	0	0	0	3	0	0	0	0	4	0	k__Bacteria;p__Nitrospirae;c__Nitrospira;o__Nitrospirales;f__0319-6A21;g__;s__
OTU_837	55	0	0	0	0	0	0	0	0	0	0	0	0	0	0	0	0	0	0	0	0	0	0	0	0	1	0	0	0	0	0	0	0	k__Bacteria
OTU_838	0	6	9	0	7	21	0	1	0	6	2	0	0	0	11	0	0	0	9	0	0	0	0	1	2	0	0	0	0	0	0	0	0	k__Bacteria;p__Bacteroidetes;c__[Saprospirae];o__[Saprospirales];f__Chitinophagaceae;g__;s__
OTU_839	0	3	1	1	0	0	0	0	0	0	0	0	0	0	0	0	12	0	1	0	0	0	0	1	19	0	1	0	0	0	0	0	0	k__Bacteria;p__Bacteroidetes;c__[Saprospirae];o__[Saprospirales];f__Chitinophagaceae;g__;s__
OTU_840	2	0	0	0	0	0	2	0	1	0	0	0	3	3	5	2	0	0	3	0	1	11	0	5	10	5	0	0	0	0	4	2	0	k__Bacteria;p__Verrucomicrobia;c__[Pedosphaerae];o__[Pedosphaerales];f__Ellin515;g__;s__
OTU_841	2	1	2	0	0	3	2	0	3	2	0	2	2	4	4	5	4	0	2	0	1	5	1	2	1	0	2	0	0	3	3	11	6	k__Bacteria;p__Acidobacteria;c__Solibacteres;o__Solibacterales;f__Solibacteraceae;g__Candidatus Solibacter;s__
OTU_842	4	9	12	53	3	0	18	2	45	1	3	8	64	0	2	44	2	0	0	3	0	0	0	0	0	1	0	0	0	0	0	0	0	k__Bacteria;p__Acidobacteria;c__Acidobacteriia;o__Acidobacteriales;f__Koribacteraceae;g__;s__
OTU_843	1	0	0	0	0	0	0	1	0	0	3	2	0	10	11	3	0	0	31	7	1	5	7	8	0	0	0	1	2	4	4	5	1	k__Bacteria;p__Actinobacteria;c__Thermoleophilia;o__Gaiellales;f__Gaiellaceae;g__;s__
OTU_844	10	0	0	0	0	4	0	0	0	1	0	0	0	0	2	1	0	0	0	1	15	0	2	2	0	0	3	0	4	0	0	0	0	k__Bacteria;p__Gemmatimonadetes;c__Gemmatimonadetes;o__KD8-87;f__;g__;s__
OTU_845	24	4	11	826	18	103	18	18	13	96	89	72	30	102	89	21	109	43	88	48	687	21	345	42	130	178	40	184	94	1285	258	106	53	k__Bacteria;p__Proteobacteria;c__Betaproteobacteria;o__Burkholderiales;f__Oxalobacteraceae
OTU_846	0	8	24	2	0	0	2	0	0	6	4	1	0	0	0	1	0	0	1	0	0	0	0	0	0	0	0	0	0	1	0	0	0	k__Bacteria;p__Actinobacteria;c__Thermoleophilia;o__Gaiellales;f__;g__;s__
OTU_847	4	0	0	24	0	0	0	0	0	2	11	0	0	0	0	0	0	0	0	1	0	0	0	0	0	0	0	0	0	0	0	0	0	k__Bacteria;p__Bacteroidetes;c__Sphingobacteriia;o__Sphingobacteriales;f__;g__;s__
OTU_848	0	0	0	24	0	0	0	0	0	0	0	0	1	0	0	0	1	0	0	0	0	0	0	0	0	0	0	0	0	0	0	0	0	k__Bacteria;p__Proteobacteria;c__Deltaproteobacteria;o__Syntrophobacterales;f__Syntrophobacteraceae;g__;s__
OTU_849	0	2	0	0	7	0	0	12	0	0	0	2	0	0	0	0	1	0	0	0	0	0	0	0	0	0	0	2	0	0	0	0	0	k__Bacteria;p__Firmicutes;c__Clostridia;o__Clostridiales;f__Syntrophomonadaceae;g__Syntrophomonas;s__wolfei
OTU_850	0	0	0	0	20	0	0	0	0	2	0	2	0	0	0	0	2	0	0	0	0	0	0	0	0	0	0	0	0	0	0	0	0	k__Bacteria;p__Proteobacteria;c__Deltaproteobacteria
OTU_851	0	0	0	0	0	0	0	0	0	0	0	0	0	1	0	1	0	0	2	0	13	0	0	0	0	0	0	0	14	0	0	0	0	k__Bacteria;p__Proteobacteria;c__Gammaproteobacteria;o__Xanthomonadales;f__Sinobacteraceae;g__;s__
OTU_852	0	0	0	0	0	0	0	0	0	0	0	0	0	43	6	0	0	0	2	0	0	8	2	12	0	0	0	1	0	0	6	0	5	k__Bacteria;p__Bacteroidetes;c__Sphingobacteriia;o__Sphingobacteriales;f__Sphingobacteriaceae;g__Pedobacter;s__
OTU_853	1	0	0	0	0	5	0	0	0	0	0	0	0	18	15	0	0	0	7	0	0	12	6	25	0	0	0	2	0	0	0	8	4	k__Bacteria;p__Bacteroidetes;c__Cytophagia;o__Cytophagales;f__Cytophagaceae;g__Spirosoma;s__
OTU_854	0	2	0	0	9	0	0	20	0	1	0	0	5	2	0	0	0	0	0	0	0	0	0	0	0	0	0	2	0	0	0	0	0	k__Bacteria;p__Firmicutes;c__Clostridia;o__Clostridiales;f__Ruminococcaceae;g__;s__
OTU_856	0	0	0	0	0	6	0	0	0	0	0	1	0	22	12	0	0	0	9	0	0	34	8	27	6	1	0	0	0	1	13	17	11	k__Bacteria;p__OD1;c__;o__;f__;g__;s__
OTU_857	0	0	0	0	0	7	1	0	0	0	0	0	0	5	8	0	2	0	3	0	0	1	0	0	2	7	0	0	0	0	1	1	2	k__Bacteria;p__Bacteroidetes;c__[Saprospirae];o__[Saprospirales];f__Chitinophagaceae;g__;s__
OTU_858	2	3	0	0	10	0	0	0	0	1	0	1	27	0	0	7	1	0	0	0	0	0	0	0	0	0	0	0	0	0	0	0	0	k__Bacteria;p__Acidobacteria;c__Solibacteres;o__JH-WHS99;f__;g__;s__
OTU_859	0	4	3	0	0	0	1	0	2	1	7	9	0	0	0	1	1	0	0	2	0	0	0	0	0	0	0	0	0	0	0	0	0	k__Bacteria;p__Actinobacteria;c__Acidimicrobiia;o__Acidimicrobiales;f__EB1017;g__;s__
OTU_860	2	27	16	17	2	1	0	3	0	2	1	0	3	1	0	1	2	0	1	0	0	1	0	1	0	0	1	0	0	0	0	0	0	k__Bacteria;p__Proteobacteria;c__Deltaproteobacteria;o__Syntrophobacterales;f__Syntrophobacteraceae;g__;s__
OTU_861	0	0	0	0	0	0	0	0	0	0	0	0	0	0	0	0	0	0	0	0	0	5	0	6	0	0	0	0	0	0	11	11	2	k__Bacteria
OTU_862	8	2	0	0	0	0	0	0	0	1	0	0	9	0	0	1	0	0	0	0	1	0	0	0	0	0	10	0	0	1	0	0	0	k__Bacteria;p__Chloroflexi;c__TK17;o__mle1-48;f__;g__;s__
OTU_863	0	0	0	0	0	0	0	0	0	0	1	0	5	0	0	2	2	0	1	0	1	0	0	0	11	1	0	0	0	0	0	0	0	k__Bacteria;p__Proteobacteria;c__Gammaproteobacteria;o__Xanthomonadales;f__Xanthomonadaceae;g__;s__
OTU_864	1	2	0	0	10	0	0	21	0	0	0	0	0	0	0	0	0	0	2	0	0	0	0	0	0	0	0	0	0	0	0	0	0	k__Bacteria;p__Firmicutes;c__Clostridia;o__Clostridiales;f__Christensenellaceae;g__;s__
OTU_865	1	3	0	0	14	0	0	61	0	0	0	0	2	0	0	0	0	0	0	0	0	0	0	0	0	0	0	2	0	0	0	0	0	k__Bacteria;p__Firmicutes;c__Clostridia;o__Clostridiales
OTU_866	0	0	0	0	0	0	0	0	0	0	0	0	0	6	0	0	0	0	5	0	0	9	0	6	0	0	0	0	0	1	1	4	8	k__Bacteria;p__Proteobacteria;c__Deltaproteobacteria;o__BPC076;f__;g__;s__
OTU_867	2	0	0	0	11	0	0	12	0	0	0	0	0	0	0	0	0	0	0	0	0	0	0	0	0	0	0	0	0	0	0	0	0	k__Bacteria;p__Firmicutes;c__Clostridia;o__Clostridiales
OTU_868	1	8	0	0	48	0	0	14	0	3	0	0	2	4	0	0	3	0	0	0	0	0	0	0	0	0	0	5	0	0	0	0	1	k__Bacteria;p__Firmicutes;c__Clostridia;o__Clostridiales;f__Clostridiaceae;g__Clostridium;s__
OTU_869	3	17	4	0	11	1	0	0	0	0	0	0	0	0	0	0	0	0	0	1	0	0	0	0	1	0	0	0	4	0	0	0	0	k__Bacteria;p__TM7;c__TM7-1;o__;f__;g__;s__
OTU_870	0	0	0	0	0	0	1	0	0	0	0	0	0	0	0	0	7	0	0	0	0	0	0	8	14	0	6	0	0	0	0	0	0	k__Bacteria;p__Proteobacteria;c__Betaproteobacteria;o__Ellin6067;f__;g__;s__
OTU_871	0	2	1	6	0	3	1	3	2	4	2	43	3	3	0	6	0	0	1	0	0	1	0	2	0	0	3	0	1	0	0	1	0	k__Bacteria;p__Chlorobi;c__Ignavibacteria;o__Ignavibacteriales;f__Ignavibacteriaceae;g__;s__
OTU_872	2	6	4	2	0	2	2	0	1	20	9	34	3	1	5	0	2	1	6	1	0	1	0	0	0	0	0	0	0	0	0	0	1	k__Bacteria;p__Gemmatimonadetes;c__Gemm-1;o__;f__;g__;s__
OTU_873	2	4	0	0	22	3	0	41	0	0	0	2	1	2	0	0	0	0	0	0	0	0	0	0	0	0	0	2	0	1	0	0	1	k__Bacteria;p__Firmicutes;c__Clostridia;o__Clostridiales;f__Ruminococcaceae;g__;s__
OTU_874	0	0	0	0	0	0	0	0	0	0	0	0	0	6	0	0	0	2	0	0	0	4	28	2	0	0	8	0	0	0	1	1	0	k__Bacteria;p__Firmicutes;c__Clostridia;o__Clostridiales;f__Clostridiaceae;g__Caloramator;s__
OTU_876	2	0	0	18	0	1	7	0	7	0	0	2	0	0	1	1	1	0	0	0	0	0	0	0	1	0	1	0	0	0	0	0	0	k__Bacteria;p__Actinobacteria;c__Acidimicrobiia;o__Acidimicrobiales;f__;g__;s__
OTU_877	0	1	0	1	0	6	0	1	0	0	0	0	0	21	10	1	0	0	21	0	1	3	8	3	0	0	0	0	3	0	4	1	8	k__Bacteria;p__NC10;c__;o__;f__;g__;s__
OTU_878	0	0	0	0	0	17	0	0	0	0	0	0	0	4	9	0	0	0	5	0	0	1	0	3	1	0	2	0	9	0	0	0	0	k__Bacteria;p__Bacteroidetes;c__[Saprospirae];o__[Saprospirales];f__Chitinophagaceae;g__;s__
OTU_879	0	0	0	0	0	0	0	0	1	0	1	37	0	0	0	0	0	0	0	0	0	0	0	0	1	0	0	0	0	0	0	0	0	k__Bacteria;p__Gemmatimonadetes;c__Gemmatimonadetes;o__;f__;g__;s__
OTU_880	1	2	0	0	15	0	0	43	0	1	0	1	3	2	0	1	1	0	0	0	0	0	0	0	0	0	0	2	0	0	0	0	0	k__Bacteria;p__Firmicutes;c__Clostridia;o__Clostridiales;f__Lachnospiraceae;g__;s__
OTU_881	0	0	0	0	0	0	0	0	0	0	0	0	0	0	0	0	0	0	3	0	0	6	2	9	0	0	0	0	0	0	3	6	0	k__Bacteria;p__Proteobacteria;c__Alphaproteobacteria;o__Rhodospirillales;f__Acetobacteraceae;g__;s__
OTU_882	2	4	1	3	0	0	0	2	0	1	0	2	38	0	0	0	0	0	0	0	0	0	0	0	0	0	0	0	0	0	0	0	0	k__Bacteria;p__Acidobacteria;c__Acidobacteria-6;o__iii1-15;f__;g__;s__
OTU_884	0	0	0	0	3	0	0	20	0	0	0	0	1	0	0	0	0	0	0	0	0	0	0	0	0	0	0	0	0	0	0	0	0	k__Bacteria;p__WS6;c__SC72;o__WCHB1-15;f__;g__;s__
OTU_885	0	0	0	0	0	8	0	0	0	0	0	0	0	2	4	0	2	0	2	0	0	3	1	0	9	0	0	0	0	0	0	0	2	k__Bacteria;p__Bacteroidetes;c__[Saprospirae];o__[Saprospirales];f__Chitinophagaceae;g__;s__
OTU_886	4	0	0	2	0	4	1	0	0	0	0	0	1	30	12	0	0	0	7	6	1	14	3	13	10	52	3	14	4	12	29	17	22	k__Bacteria;p__OP8;c__OP8_1;o__;f__;g__;s__
OTU_887	0	19	16	0	4	0	1	0	0	2	0	0	0	0	0	1	0	0	0	0	1	0	2	0	0	0	3	0	0	0	0	0	0	k__Bacteria;p__Bacteroidetes;c__[Saprospirae];o__[Saprospirales];f__Chitinophagaceae;g__;s__
OTU_888	5	0	0	0	0	0	0	0	0	0	0	0	0	0	0	0	0	0	0	12	6	0	0	0	0	0	0	0	4	1	0	0	0	k__Bacteria;p__Caldithrix;c__Caldithrixae;o__Caldithrixales;f__Caldithrixaceae;g__LCP-26;s__
OTU_889	0	0	0	26	2	4	0	0	0	0	1	0	3	1	0	0	1	0	0	0	0	0	0	0	0	0	4	1	0	0	0	0	0	k__Bacteria;p__Actinobacteria;c__Acidimicrobiia;o__Acidimicrobiales;f__;g__;s__
OTU_890	0	0	0	0	0	0	0	0	0	0	0	0	1	0	1	0	0	0	0	0	0	4	5	2	1	0	10	0	0	1	3	0	1	k__Bacteria;p__Actinobacteria;c__Actinobacteria;o__Actinomycetales;f__Nocardiaceae;g__Rhodococcus;s__fascians
OTU_891	2	3	0	1	21	0	0	36	0	0	0	1	2	0	0	0	0	0	0	0	0	0	0	0	0	0	0	0	0	0	0	0	0	k__Bacteria;p__Proteobacteria;c__Gammaproteobacteria;o__Pasteurellales;f__Pasteurellaceae;g__Haemophilus;s__parainfluenzae
OTU_892	4	1	0	0	0	0	0	0	1	0	1	0	0	0	0	0	0	1	0	7	3	0	0	0	0	0	0	0	12	7	0	0	0	k__Bacteria;p__Proteobacteria;c__Deltaproteobacteria;o__;f__;g__;s__
OTU_893	0	0	1	0	2	0	1	0	0	0	0	0	3	0	1	2	11	0	0	2	0	0	0	0	17	2	0	0	0	0	0	0	0	k__Bacteria;p__Proteobacteria;c__Gammaproteobacteria;o__Xanthomonadales;f__Xanthomonadaceae
OTU_894	0	2	2	0	0	0	2	1	0	6	13	2	0	4	0	0	6	0	0	0	2	0	2	2	2	0	2	0	32	3	1	1	0	k__Bacteria;p__Proteobacteria;c__Alphaproteobacteria;o__Rhodospirillales;f__Acetobacteraceae;g__;s__
OTU_895	0	0	0	1	0	4	0	2	0	0	0	3	0	4	5	0	0	0	5	0	0	7	0	8	1	0	2	0	1	0	3	2	3	k__Bacteria;p__Proteobacteria;c__Deltaproteobacteria;o__;f__;g__;s__
OTU_896	0	0	0	0	0	2	2	0	2	0	1	0	0	13	1	0	0	0	4	1	0	9	0	5	0	0	0	0	0	0	1	5	1	k__Bacteria;p__Acidobacteria;c__BPC102;o__MVS-40;f__;g__;s__
OTU_897	0	0	0	0	0	0	0	0	0	0	0	0	0	1	0	0	0	1	2	0	0	11	0	9	0	0	0	0	0	0	2	2	2	k__Bacteria;p__Chloroflexi;c__Dehalococcoidetes;o__Dehalococcoidales;f__;g__;s__
OTU_898	360	12	10	109	16	68	11	10	5	167	79	13	170	102	41	22	145	29	38	529	64	55	52	92	92	56	59	194	107	48	49	59	49	k__Bacteria;p__Proteobacteria;c__Betaproteobacteria;o__Burkholderiales;f__Comamonadaceae;g__Hylemonella;s__
OTU_899	0	12	11	0	3	0	0	0	0	28	5	0	0	0	0	0	0	0	0	0	0	0	0	0	1	0	0	0	0	0	0	0	0	k__Bacteria;p__Bacteroidetes;c__[Saprospirae];o__[Saprospirales];f__Chitinophagaceae;g__;s__
OTU_900	0	0	0	0	0	0	1	0	1	0	0	0	0	0	0	0	0	0	0	0	0	0	0	0	0	0	0	0	6	18	0	1	0	k__Bacteria;p__TM7;c__TM7-3;o__EW055;f__;g__;s__
OTU_901	1	9	0	0	100	5	0	160	0	3	0	2	20	3	0	0	5	0	3	0	0	0	0	0	0	0	0	6	0	0	0	0	3	k__Bacteria;p__Firmicutes;c__Clostridia;o__Clostridiales;f__Lachnospiraceae;g__[Ruminococcus];s__
OTU_902	1	1	2	0	0	30	6	1	1	4	26	0	0	20	49	2	80	0	29	5	4	8	5	10	76	15	0	3	2	0	10	7	10	k__Bacteria;p__Bacteroidetes;c__Sphingobacteriia;o__Sphingobacteriales;f__Sphingobacteriaceae;g__;s__
OTU_903	0	5	4	0	38	0	0	20	0	0	0	0	5	1	0	0	0	0	0	0	0	0	0	0	0	0	0	0	0	0	1	0	1	k__Bacteria;p__Actinobacteria;c__Actinobacteria;o__Bifidobacteriales;f__Bifidobacteriaceae;g__Bifidobacterium
OTU_904	0	2	0	9	0	0	0	0	0	5	1	0	7	3	0	2	0	0	2	0	1	5	7	8	0	0	29	0	1	1	0	2	0	k__Bacteria;p__Proteobacteria;c__Deltaproteobacteria;o__Syntrophobacterales;f__Syntrophaceae;g__Desulfobacca;s__
OTU_905	0	0	0	0	0	0	0	0	0	0	0	0	0	0	0	0	0	0	4	0	0	7	2	3	0	10	0	0	0	0	3	1	2	k__Bacteria;p__Firmicutes;c__Bacilli;o__Bacillales;f__Alicyclobacillaceae;g__Alicyclobacillus
OTU_906	4	2	5	5	2	4	3	1	1	1	6	19	2	7	4	3	13	0	3	0	15	2	7	10	1	0	13	1	0	0	2	2	8	k__Bacteria;p__Actinobacteria;c__OPB41;o__;f__;g__;s__
OTU_907	0	10	2	0	0	0	6	1	6	2	2	0	0	0	0	1	0	0	0	0	0	0	0	0	0	0	2	0	0	0	0	0	0	k__Bacteria;p__Proteobacteria;c__Alphaproteobacteria;o__Rhizobiales
OTU_908	3	0	0	0	0	0	0	0	0	0	1	0	0	4	4	0	0	0	1	22	4	1	2	0	0	0	0	0	3	3	13	4	4	k__Bacteria;p__Chlorobi
OTU_909	2	28	7	4	3	20	7	0	5	50	9	10	4	0	7	5	4	0	3	0	6	0	1	2	2	0	42	0	0	2	3	0	3	k__Bacteria;p__Acidobacteria;c__Acidobacteria-6;o__iii1-15;f__;g__;s__
OTU_910	19	3	6	0	4	42	15	9	5	5	17	13	0	147	64	7	56	6	193	18	24	187	58	150	4	5	25	2	23	15	123	220	74	k__Bacteria;p__Actinobacteria;c__Thermoleophilia;o__Gaiellales;f__Gaiellaceae;g__;s__
OTU_911	3	3	0	0	20	1	0	25	0	1	0	0	4	1	0	0	1	0	0	0	0	0	0	0	0	0	0	1	0	0	0	0	1	k__Bacteria;p__Firmicutes;c__Clostridia;o__Clostridiales;f__Lachnospiraceae;g__;s__
OTU_912	0	0	0	0	0	0	0	0	2	0	0	0	0	0	0	0	0	0	0	0	0	0	0	2	1	0	0	2	0	0	17	8	5	k__Bacteria
OTU_913	2	0	1	0	0	2	1	1	0	1	0	2	0	14	2	1	2	0	8	0	1	2	0	4	0	1	1	0	0	0	0	1	3	k__Bacteria;p__Actinobacteria;c__Thermoleophilia;o__;f__;g__;s__
OTU_914	0	0	0	0	18	0	0	0	0	0	0	0	0	0	0	0	3	0	0	0	0	0	0	0	0	0	0	0	0	0	0	0	0	k__Bacteria;p__Actinobacteria;c__Acidimicrobiia;o__Acidimicrobiales;f__koll13
OTU_915	0	1	0	12	0	0	0	2	0	0	0	5	38	1	0	3	0	0	0	0	0	0	0	0	0	0	0	0	0	0	0	0	0	k__Bacteria;p__Acidobacteria;c__Acidobacteria-6;o__iii1-15;f__;g__;s__
OTU_916	0	0	0	0	0	0	0	0	0	0	0	0	0	0	0	5	0	0	0	0	0	15	0	11	0	0	0	0	0	0	2	4	7	k__Bacteria;p__Bacteroidetes;c__Bacteroidia;o__Bacteroidales;f__Porphyromonadaceae;g__Paludibacter;s__
OTU_917	3	3	1	49	0	0	9	13	24	0	2	3	17	1	0	22	2	0	3	0	1	0	0	0	0	0	6	0	5	0	0	0	0	k__Bacteria;p__Proteobacteria;c__Deltaproteobacteria;o__Syntrophobacterales;f__Syntrophobacteraceae;g__;s__
OTU_918	3	3	1	0	8	2	0	27	0	1	0	1	1	3	3	0	1	0	5	0	0	0	2	7	4	2	2	0	4	0	0	0	4	k__Bacteria;p__Firmicutes;c__Clostridia;o__Clostridiales
OTU_919	0	0	0	1	0	1	0	2	1	0	0	1	0	13	1	2	2	0	5	0	0	5	4	8	0	3	9	0	2	0	10	2	6	k__Bacteria;p__Firmicutes;c__Clostridia;o__OPB54;f__;g__;s__
OTU_920	0	1	0	0	3	0	0	27	0	0	0	0	0	1	0	0	0	0	0	0	0	0	0	0	0	0	0	1	0	0	0	0	0	k__Bacteria;p__Firmicutes;c__Clostridia;o__Clostridiales;f__Ruminococcaceae
OTU_921	0	0	0	24	0	9	4	0	4	2	0	9	3	7	6	8	1	0	5	1	0	0	0	0	1	0	0	0	0	0	0	0	0	k__Bacteria;p__Proteobacteria;c__Deltaproteobacteria;o__Desulfuromonadales;f__Geobacteraceae;g__Geobacter;s__
OTU_922	0	0	0	0	0	0	0	0	0	0	0	0	0	0	0	0	0	19	0	0	0	0	0	0	0	0	0	0	0	0	0	0	0	k__Bacteria;p__Proteobacteria;c__Gammaproteobacteria;o__Legionellales;f__;g__;s__
OTU_923	0	3	0	0	9	0	0	33	0	1	0	0	0	0	0	0	0	0	0	0	0	0	0	0	0	0	0	1	0	0	0	0	0	k__Bacteria;p__Firmicutes;c__Clostridia;o__Clostridiales;f__Ruminococcaceae;g__;s__
OTU_924	5	3	2	0	0	20	3	2	0	9	5	0	1	0	9	1	10	0	11	0	1	0	0	0	32	37	6	0	2	0	0	0	0	k__Bacteria;p__Proteobacteria;c__Alphaproteobacteria;o__Caulobacterales;f__Caulobacteraceae;g__;s__
OTU_925	0	0	0	0	0	0	0	0	0	0	0	0	0	4	0	0	0	0	0	4	0	18	0	3	0	0	0	0	0	0	2	4	3	k__Bacteria;p__Proteobacteria;c__Betaproteobacteria;o__Burkholderiales;f__Comamonadaceae
OTU_926	2	1	4	1	0	1	1	0	0	4	2	18	1	31	6	3	2	0	10	9	13	32	3	24	4	4	2	0	21	9	45	31	37	k__Bacteria;p__Chlorobi;c__BSV26;o__C20;f__;g__;s__
OTU_927	0	0	0	0	0	0	0	0	0	0	0	0	0	0	0	0	0	0	0	0	0	7	3	10	0	0	0	0	0	0	0	9	0	k__Bacteria;p__Firmicutes;c__Clostridia;o__Clostridiales;f__Peptococcaceae;g__Desulfosporosinus;s__meridiei
OTU_928	0	28	35	5	3	0	7	6	6	0	2	6	0	0	0	0	2	0	0	0	1	0	0	0	1	0	3	0	0	0	0	0	0	k__Bacteria;p__Chloroflexi;c__TK10;o__B07_WMSP1;f__FFCH4570;g__;s__
OTU_929	2	0	0	0	1	0	0	22	0	0	0	0	0	2	0	0	0	0	0	0	0	0	0	0	0	0	0	0	0	1	0	0	0	k__Bacteria;p__Firmicutes;c__Clostridia;o__Clostridiales;f__Lachnospiraceae;g__;s__
OTU_930	1	2	8	1	2	5	0	1	0	3	0	0	0	0	0	0	0	0	2	0	1	0	0	0	0	0	0	0	0	0	0	0	0	k__Bacteria;p__Actinobacteria;c__Acidimicrobiia;o__Acidimicrobiales;f__;g__;s__
OTU_931	0	0	0	0	0	0	0	0	0	0	1	0	0	2	0	1	0	0	2	0	0	0	10	1	0	0	6	0	0	0	0	4	0	k__Bacteria;p__Firmicutes;c__Clostridia;o__Clostridiales;f__Clostridiaceae;g__Oxobacter;s__
OTU_932	0	0	1	0	0	0	3	0	11	0	0	0	2	0	1	1	1	0	0	2	0	0	0	1	1	0	13	4	1	1	0	0	0	k__Bacteria;p__Actinobacteria;c__Actinobacteria;o__Actinomycetales;f__Nocardioidaceae
OTU_933	1	0	0	0	0	0	0	1	0	0	0	0	0	2	1	0	0	0	0	1	0	1	0	0	0	0	0	0	0	0	9	14	2	k__Bacteria;p__Proteobacteria;c__Deltaproteobacteria;o__Myxococcales;f__;g__;s__
OTU_934	0	1	0	0	22	1	0	2	0	1	0	0	4	0	0	0	0	0	0	0	0	0	0	0	0	0	0	1	0	0	0	0	3	k__Bacteria;p__Firmicutes;c__Clostridia;o__Clostridiales;f__Lachnospiraceae;g__Coprococcus;s__
OTU_935	2	0	0	0	0	0	0	18	0	0	0	0	0	0	0	0	0	0	0	0	0	0	0	0	0	0	0	0	0	0	0	0	0	k__Bacteria;p__Acidobacteria;c__[Chloracidobacteria];o__RB41;f__Ellin6075;g__;s__
OTU_936	0	0	0	14	0	0	0	0	0	0	0	0	0	0	0	0	0	0	0	0	0	0	0	0	0	0	0	0	0	0	0	0	0	k__Bacteria;p__TM7;c__TM7-3;o__;f__;g__;s__
OTU_937	3	0	5	0	0	0	0	0	0	2	3	3	0	7	2	2	2	0	3	0	3	60	36	46	0	0	5	0	0	2	4	27	8	k__Bacteria;p__Firmicutes;c__Clostridia;o__Clostridiales;f__Peptococcaceae;g__Desulfosporosinus;s__meridiei
OTU_938	0	0	0	17	0	0	0	0	0	0	0	0	0	0	0	0	1	0	0	0	0	0	0	0	0	0	0	0	0	0	0	0	0	k__Bacteria;p__Proteobacteria;c__Deltaproteobacteria;o__Myxococcales;f__;g__;s__
OTU_940	1	0	0	0	0	0	0	1	0	0	0	0	0	0	0	0	0	0	0	6	0	0	0	0	0	0	0	0	11	4	0	0	0	k__Bacteria;p__Proteobacteria;c__Deltaproteobacteria;o__Syntrophobacterales;f__Syntrophorhabdaceae;g__;s__
OTU_941	0	2	0	0	12	0	0	16	0	0	0	0	0	0	0	0	0	0	0	0	0	0	0	0	0	0	0	2	0	0	0	0	0	k__Bacteria;p__Firmicutes;c__Erysipelotrichi;o__Erysipelotrichales;f__Erysipelotrichaceae;g__;s__
OTU_942	0	17	8	3	2	0	0	0	0	0	1	0	0	0	0	0	0	0	0	0	0	0	0	0	0	0	2	0	0	0	0	0	0	k__Bacteria;p__Proteobacteria;c__Deltaproteobacteria;o__Syntrophobacterales;f__Syntrophobacteraceae;g__;s__
OTU_943	0	0	0	0	0	16	1	0	0	0	0	0	0	0	4	0	1	0	5	0	0	0	8	1	7	20	1	0	0	0	0	0	0	k__Bacteria;p__Proteobacteria;c__Alphaproteobacteria;o__Rhizobiales
OTU_944	0	2	1	0	0	5	0	3	0	2	3	0	0	4	1	0	0	0	6	0	3	5	0	0	0	0	0	0	0	0	0	1	0	k__Bacteria;p__Actinobacteria;c__Actinobacteria;o__Actinomycetales;f__Nocardioidaceae;g__Propionicimonas;s__
OTU_945	0	0	0	0	14	0	0	8	0	0	0	0	5	0	0	0	0	0	0	0	0	0	0	0	0	0	0	0	0	0	0	0	0	k__Bacteria;p__Bacteroidetes;c__Bacteroidia;o__Bacteroidales;f__;g__;s__
OTU_946	0	8	21	0	3	3	0	0	0	5	0	0	0	0	1	1	0	0	0	0	0	0	0	0	0	0	0	0	0	1	0	0	0	k__Bacteria
OTU_947	5	0	0	0	0	0	0	1	0	0	0	0	0	0	0	0	0	2	0	11	0	0	2	0	0	0	0	0	2	11	0	0	0	k__Bacteria;p__Proteobacteria;c__Betaproteobacteria;o__Gallionellales;f__Gallionellaceae;g__Gallionella;s__
OTU_948	0	0	0	0	0	0	0	0	0	0	0	0	0	0	2	0	0	0	0	0	0	2	0	5	0	0	0	0	0	0	1	7	8	k__Bacteria;p__Bacteroidetes;c__Bacteroidia;o__Bacteroidales;f__;g__;s__
OTU_949	0	3	2	3	0	0	11	1	14	0	3	1	0	0	1	32	0	0	0	0	0	0	0	4	0	0	2	0	0	0	0	0	0	k__Bacteria;p__Proteobacteria;c__Deltaproteobacteria;o__Myxococcales;f__;g__;s__
OTU_950	0	6	18	0	0	0	2	4	2	3	0	0	0	0	0	1	0	0	0	0	0	0	0	0	0	0	0	0	0	0	0	0	0	k__Bacteria;p__Elusimicrobia;c__Elusimicrobia;o__FAC88;f__;g__;s__
OTU_951	0	0	0	4	0	0	0	0	0	0	1	0	0	0	0	0	0	0	0	0	1	0	0	0	0	0	3	0	16	0	0	0	0	k__Bacteria;p__Proteobacteria;c__Deltaproteobacteria;o__Bdellovibrionales;f__Bdellovibrionaceae;g__Bdellovibrio;s__
OTU_952	0	1	5	0	0	0	2	0	18	0	1	0	0	0	0	1	0	0	0	0	0	0	1	1	0	0	0	0	0	2	0	0	0	k__Bacteria;p__Proteobacteria;c__Betaproteobacteria;o__SBla14;f__;g__;s__
OTU_953	0	0	0	0	20	0	0	0	0	0	0	0	0	0	0	0	0	0	0	0	0	0	0	0	0	0	0	0	0	0	0	0	0	k__Bacteria;p__Bacteroidetes;c__[Saprospirae];o__[Saprospirales];f__Saprospiraceae;g__;s__
OTU_954	0	1	2	0	0	3	6	0	6	0	1	2	0	0	0	0	0	0	1	0	0	0	0	0	2	0	0	0	1	0	0	0	0	k__Bacteria;p__Bacteroidetes;c__[Saprospirae];o__[Saprospirales];f__Chitinophagaceae;g__;s__
OTU_955	1	8	4	2	0	0	0	1	5	5	2	6	5	0	0	32	3	0	0	1	3	0	0	5	0	0	1	0	0	0	1	0	0	k__Bacteria;p__Acidobacteria;c__EC1113;o__;f__;g__;s__
OTU_956	0	0	0	0	0	0	0	0	0	0	0	0	0	0	0	1	0	0	2	0	0	11	7	9	0	0	8	0	0	0	1	2	6	k__Bacteria;p__Firmicutes;c__Bacilli;o__Bacillales;f__Alicyclobacillaceae;g__;s__
OTU_957	0	0	0	0	0	5	0	2	0	0	0	0	0	13	4	2	0	0	14	0	1	4	1	6	0	0	0	0	0	4	0	3	8	k__Bacteria;p__Proteobacteria;c__Deltaproteobacteria;o__BPC076;f__;g__;s__
OTU_958	0	0	0	1	0	2	0	0	0	0	0	0	0	8	9	0	0	0	5	0	1	2	0	3	0	0	0	0	0	0	0	2	0	k__Bacteria;p__Chlorobi;c__Ignavibacteria;o__Ignavibacteriales;f__Ignavibacteriaceae;g__;s__
OTU_959	0	0	0	0	4	0	0	18	0	0	0	0	0	0	0	0	0	0	0	0	0	0	0	0	0	0	0	0	0	0	0	0	0	k__Bacteria;p__Proteobacteria;c__Epsilonproteobacteria;o__Campylobacterales;f__Campylobacteraceae;g__Campylobacter;s__
OTU_960	2	9	10	0	2	0	1	0	0	1	2	1	0	3	0	0	0	0	1	0	1	0	0	0	0	0	0	0	0	0	0	0	0	k__Bacteria;p__Proteobacteria;c__Gammaproteobacteria;o__Xanthomonadales;f__Sinobacteraceae;g__;s__
OTU_961	0	0	0	0	0	14	0	0	0	0	0	0	0	6	20	2	0	1	14	0	1	0	1	0	3	0	0	0	0	0	8	0	4	k__Bacteria;p__Verrucomicrobia;c__Opitutae;o__Opitutales;f__Opitutaceae
OTU_962	0	8	16	4	1	0	1	0	6	0	1	0	0	0	2	0	0	0	0	0	1	0	0	0	0	0	0	0	0	0	0	0	0	k__Bacteria;p__Gemmatimonadetes;c__Gemm-1;o__;f__;g__;s__
OTU_963	2	1	0	0	0	0	0	0	0	1	3	0	0	0	0	0	0	0	0	0	11	0	0	0	0	0	0	0	3	0	0	0	0	k__Bacteria;p__Proteobacteria;c__Betaproteobacteria;o__Ellin6067;f__;g__;s__
OTU_964	0	6	12	0	2	0	0	0	0	0	0	0	0	0	0	0	0	0	0	0	1	0	0	0	0	0	0	0	0	0	0	0	0	k__Bacteria;p__Actinobacteria;c__MB-A2-108;o__0319-7L14;f__;g__;s__
OTU_966	5	2	2	0	0	0	0	1	0	9	4	0	0	0	0	1	0	0	0	0	0	0	0	0	0	0	21	0	0	0	0	0	0	k__Bacteria;p__Proteobacteria;c__Betaproteobacteria
OTU_967	0	0	0	0	0	0	1	0	0	0	0	0	0	0	1	0	0	0	0	0	0	2	12	0	1	50	1	0	0	0	0	0	0	k__Bacteria;p__Firmicutes;c__Bacilli;o__Bacillales;f__Paenibacillaceae;g__Paenibacillus;s__
OTU_968	1	15	3	21	4	2	3	0	2	2	1	9	3	3	0	1	0	0	4	1	0	0	0	0	0	0	1	0	0	0	0	0	0	k__Bacteria;p__Chloroflexi;c__Ellin6529;o__;f__;g__;s__
OTU_970	11	4	2	4	0	6	1	1	1	0	2	3	0	10	6	4	10	0	19	2	2	2	6	5	1	1	8	0	0	0	0	2	0	k__Bacteria;p__Actinobacteria;c__OPB41;o__;f__;g__;s__
OTU_971	0	1	1	0	1	18	0	1	0	14	3	0	0	2	12	1	0	0	14	0	1	0	0	0	0	0	0	0	0	0	0	0	0	k__Bacteria;p__Acidobacteria;c__[Chloracidobacteria];o__RB41;f__Ellin6075;g__;s__
OTU_972	0	0	0	0	0	32	0	0	0	0	0	0	0	0	0	0	0	0	1	0	0	0	0	0	0	0	0	0	0	0	0	0	0	k__Bacteria;p__Proteobacteria;c__Gammaproteobacteria;o__Legionellales;f__Coxiellaceae;g__Aquicella;s__
OTU_973	2	6	13	0	2	1	27	0	28	6	3	13	0	0	1	0	2	0	0	3	2	0	0	0	2	3	1	0	0	0	0	0	0	k__Bacteria;p__Proteobacteria;c__Alphaproteobacteria;o__Rhodospirillales;f__Rhodospirillaceae;g__;s__
OTU_974	0	3	1	20	0	9	0	0	1	0	0	0	0	3	2	1	2	0	7	0	0	2	4	4	0	0	5	0	0	0	0	2	1	k__Bacteria;p__Actinobacteria;c__Acidimicrobiia;o__Acidimicrobiales;f__;g__;s__
OTU_975	0	1	2	3	0	0	0	0	0	0	1	2	0	0	0	0	0	0	1	0	1	0	0	1	0	0	18	0	0	1	0	0	0	k__Bacteria;p__Proteobacteria;c__Alphaproteobacteria;o__;f__;g__;s__
OTU_977	0	1	0	0	17	0	0	0	0	0	0	0	0	1	0	0	0	0	0	0	0	0	0	0	0	0	0	0	0	0	0	0	0	k__Bacteria;p__Firmicutes;c__Clostridia;o__Clostridiales;f__Ruminococcaceae;g__;s__
OTU_978	0	0	0	0	0	1	0	0	0	0	0	0	0	0	0	0	0	0	0	0	3	0	0	0	0	0	0	0	2	15	0	0	0	k__Bacteria;p__Bacteroidetes;c__[Saprospirae];o__[Saprospirales];f__Chitinophagaceae;g__Segetibacter;s__
OTU_979	1	0	0	0	0	0	0	0	0	0	0	0	0	0	18	2	0	0	9	0	1	0	0	0	0	0	0	0	0	0	0	0	0	k__Bacteria;p__Proteobacteria;c__Alphaproteobacteria
OTU_981	0	8	5	0	0	0	0	0	0	2	5	0	0	0	0	43	0	0	2	0	1	0	1	0	0	2	3	0	1	0	0	0	2	k__Bacteria;p__Proteobacteria;c__Alphaproteobacteria;o__Rhodospirillales;f__Rhodospirillaceae;g__;s__
OTU_982	12	15	20	3	4	2	1	0	0	41	36	0	0	0	3	2	0	0	1	0	4	1	0	0	8	1	2	1	1	0	0	0	0	k__Bacteria;p__Bacteroidetes;c__[Saprospirae];o__[Saprospirales];f__Chitinophagaceae;g__;s__
OTU_983	0	0	0	0	0	0	0	15	0	0	0	2	0	0	0	0	0	0	0	0	0	0	0	0	0	0	0	0	0	0	0	0	0	k__Bacteria;p__Proteobacteria;c__Alphaproteobacteria;o__Rhizobiales;f__Hyphomicrobiaceae;g__;s__
OTU_984	0	1	0	0	7	0	0	8	0	2	0	0	4	0	0	0	0	0	0	0	0	0	0	0	0	0	0	4	0	0	0	0	0	k__Bacteria;p__Firmicutes;c__Clostridia;o__Clostridiales;f__Ruminococcaceae;g__Ruminococcus;s__
OTU_985	0	11	17	1	4	0	3	0	8	0	0	13	0	0	0	1	2	0	0	1	0	0	0	1	0	0	0	0	0	0	0	1	0	k__Bacteria;p__Proteobacteria;c__Gammaproteobacteria;o__Xanthomonadales;f__Sinobacteraceae;g__;s__
OTU_986	0	0	1	1	16	0	29	2	13	0	2	2	0	0	2	0	3	0	1	1	0	0	0	0	1	0	2	0	3	0	0	0	0	k__Bacteria;p__Proteobacteria;c__Gammaproteobacteria;o__Xanthomonadales;f__Xanthomonadaceae;g__Rhodanobacter;s__
OTU_987	1	0	0	0	0	5	0	0	0	0	2	0	0	4	5	0	0	0	6	1	2	12	0	2	0	0	0	0	2	0	3	1	1	k__Bacteria;p__Verrucomicrobia;c__[Pedosphaerae];o__[Pedosphaerales];f__;g__;s__
OTU_988	9	0	0	0	0	0	0	0	0	0	0	0	0	0	0	0	0	0	0	4	1	0	0	0	0	0	0	3	18	11	0	0	0	k__Bacteria;p__GN04;c__MSB-5A5;o__;f__;g__;s__
OTU_989	1	0	0	0	0	0	0	21	0	0	0	0	0	0	0	0	0	0	0	0	0	0	0	0	0	0	0	0	0	0	0	0	0	k__Bacteria
OTU_990	0	0	0	0	0	0	0	0	0	0	0	0	0	4	0	1	0	7	0	0	0	1	20	0	0	0	1	0	0	0	0	1	2	k__Bacteria;p__Firmicutes;c__Clostridia;o__Clostridiales;f__Clostridiaceae;g__Oxobacter;s__
OTU_991	0	0	1	0	0	3	1	0	0	0	0	0	0	2	4	0	0	0	3	0	2	0	0	0	0	0	0	0	10	0	0	0	0	k__Bacteria;p__Bacteroidetes
OTU_992	1	4	0	0	7	0	0	17	0	0	0	0	1	0	0	0	0	0	0	0	0	0	0	0	0	0	0	0	0	0	0	0	0	k__Bacteria;p__Firmicutes;c__Clostridia;o__Clostridiales;f__Ruminococcaceae;g__;s__
OTU_993	0	0	0	0	0	0	0	0	0	0	0	0	0	0	1	0	0	0	0	0	0	5	0	5	0	0	0	0	0	0	1	6	7	k__Bacteria;p__Proteobacteria;c__Deltaproteobacteria;o__Syntrophobacterales;f__Syntrophorhabdaceae;g__;s__
OTU_994	0	3	1	0	0	0	0	10	0	0	0	0	0	0	0	0	1	0	0	0	0	9	0	13	0	0	0	0	0	0	0	6	0	k__Bacteria;p__Proteobacteria;c__Gammaproteobacteria;o__Methylococcales;f__;g__;s__
OTU_995	1	0	0	0	0	0	0	0	0	0	1	0	0	5	0	0	0	0	1	1	0	4	0	10	0	0	0	0	12	0	6	8	3	k__Bacteria;p__GOUTA4;c__;o__;f__;g__;s__
OTU_996	0	0	0	0	0	0	2	0	7	6	0	4	0	0	0	0	3	0	0	0	0	0	0	0	1	0	0	0	0	0	0	0	0	k__Bacteria;p__Chlorobi;c__;o__;f__;g__;s__
OTU_997	0	0	0	4	0	0	0	0	0	0	0	0	12	0	0	0	0	0	0	0	0	0	0	0	0	0	0	0	0	0	0	0	0	k__Bacteria;p__Acidobacteria;c__Acidobacteriia;o__Acidobacteriales;f__Koribacteraceae
OTU_998	63	5	4	3	7	46	50	37	26	7	6	9	18	145	41	12	164	55	49	136	34	429	215	189	146	146	26	13	152	472	460	379	354	k__Bacteria;p__Proteobacteria;c__Alphaproteobacteria;o__Sphingomonadales;f__Sphingomonadaceae;g__Sphingomonas
OTU_999	0	0	0	0	0	0	0	0	0	0	0	0	0	0	0	0	0	0	1	0	0	7	0	1	0	0	0	0	0	0	4	3	3	k__Bacteria
OTU_1000	1	0	0	0	6	0	0	13	0	0	0	0	0	0	0	0	0	0	0	0	0	0	0	0	0	0	0	0	0	0	0	0	0	k__Bacteria;p__Firmicutes;c__Clostridia;o__Clostridiales;f__Ruminococcaceae;g__Oscillospira;s__
OTU_1001	0	0	0	4	0	0	10	0	10	3	0	0	0	0	0	0	0	0	0	0	0	0	0	0	0	0	0	0	0	0	0	0	0	k__Bacteria;p__TM7;c__TM7-1;o__;f__;g__;s__
OTU_1002	0	2	0	8	0	3	0	1	0	0	1	4	16	0	3	0	1	0	2	1	0	3	2	1	0	0	1	0	0	0	1	0	3	k__Bacteria;p__Acidobacteria;c__Solibacteres;o__Solibacterales;f__;g__;s__
OTU_1003	0	2	0	0	31	0	0	61	0	0	0	1	5	0	0	0	0	0	0	0	0	0	0	0	0	0	0	5	0	0	0	0	0	k__Bacteria;p__Firmicutes;c__Clostridia;o__Clostridiales;f__;g__;s__
OTU_1004	0	0	0	0	13	0	0	6	0	0	0	0	0	0	0	0	0	0	0	0	0	0	0	0	0	0	0	0	0	0	0	0	0	k__Bacteria;p__Cyanobacteria;c__4C0d-2;o__YS2;f__;g__;s__
OTU_1005	4	0	0	22	0	0	0	0	0	0	0	0	0	0	0	0	1	0	0	0	0	0	0	0	0	0	0	0	0	0	0	0	0	k__Bacteria;p__Chloroflexi;c__Ktedonobacteria;o__Thermogemmatisporales;f__Thermogemmatisporaceae;g__;s__
OTU_1006	0	2	0	0	20	0	0	44	0	0	0	1	9	0	0	0	2	0	1	0	0	0	0	0	0	0	0	0	0	0	0	0	0	k__Bacteria;p__Firmicutes;c__Clostridia;o__Clostridiales;f__Lachnospiraceae
OTU_1007	0	3	1	0	0	0	0	0	3	16	0	7	0	0	0	0	0	0	0	0	0	0	0	0	0	0	2	0	1	0	0	0	0	k__Bacteria;p__Acidobacteria;c__iii1-8;o__DS-18;f__;g__;s__
OTU_1008	0	1	0	0	0	0	0	0	0	0	5	0	0	0	1	19	2	14	0	0	0	0	0	1	0	0	4	0	0	0	0	0	0	k__Bacteria;p__Proteobacteria;c__Deltaproteobacteria;o__Myxococcales;f__;g__;s__
OTU_1009	5	9	3	312	9	2	0	3	0	1	0	7	337	4	0	0	7	6	0	0	0	0	0	0	0	0	3	0	0	0	0	0	0	k__Bacteria;p__Acidobacteria;c__iii1-8;o__32-20;f__;g__;s__
OTU_1010	0	0	0	0	17	0	0	0	0	0	0	3	0	0	0	0	0	0	0	0	0	0	0	0	0	0	0	1	0	0	0	0	0	k__Bacteria;p__Firmicutes;c__Bacilli;o__Lactobacillales;f__Streptococcaceae;g__Lactococcus;s__garvieae
OTU_1011	0	1	0	0	0	0	0	0	0	0	0	0	0	0	0	0	0	0	0	0	8	0	0	0	1	0	0	0	11	3	0	0	0	k__Bacteria;p__Actinobacteria;c__Actinobacteria;o__Actinomycetales;f__Nocardioidaceae;g__Pimelobacter;s__
OTU_1012	7	0	0	0	0	0	0	0	1	0	0	0	0	0	0	0	0	0	0	10	0	0	0	0	0	0	0	0	2	3	0	0	0	k__Bacteria;p__GOUTA4;c__;o__;f__;g__;s__
OTU_1013	1	0	0	0	0	1	0	0	0	0	1	0	0	8	1	0	0	0	2	0	2	1	1	5	0	0	0	0	7	1	12	6	2	k__Bacteria
OTU_1014	0	1	1	1	0	2	1	2	0	0	2	3	0	34	5	2	1	0	11	0	1	8	12	3	0	0	14	2	1	1	0	3	6	k__Bacteria;p__Firmicutes;c__Clostridia;o__Clostridiales;f__Clostridiaceae;g__Clostridium
OTU_1015	0	0	0	0	0	4	0	0	0	0	0	0	0	15	4	1	0	0	6	0	0	3	0	1	2	0	0	0	0	0	0	5	0	k__Bacteria;p__Bacteroidetes;c__Bacteroidia;o__Bacteroidales;f__;g__;s__
OTU_1016	2	0	0	8	1	0	0	0	0	1	0	0	12	0	0	0	7	0	0	0	0	0	1	0	1	0	0	0	0	0	0	0	0	k__Bacteria;p__Nitrospirae;c__Nitrospira;o__Nitrospirales;f__[Thermodesulfovibrionaceae];g__GOUTA19;s__
OTU_1017	4	25	22	0	6	0	5	0	2	2	1	2	0	0	0	0	0	0	0	3	1	0	0	0	0	0	2	0	0	0	0	0	0	k__Bacteria;p__Actinobacteria;c__MB-A2-108;o__0319-7L14;f__;g__;s__
OTU_1018	0	2	0	5	0	0	0	0	0	0	3	0	16	0	0	9	0	0	0	0	0	0	0	0	0	0	1	0	0	0	3	1	1	k__Bacteria;p__Chloroflexi;c__Ktedonobacteria;o__Thermogemmatisporales;f__Thermogemmatisporaceae;g__;s__
OTU_1019	0	3	6	0	0	18	1	0	0	0	11	0	0	0	9	1	1	0	16	0	0	0	1	0	2	0	3	0	0	0	0	2	0	k__Bacteria;p__Actinobacteria;c__Acidimicrobiia;o__Acidimicrobiales;f__;g__;s__
OTU_1020	1	1	0	0	1	0	0	0	0	0	0	1	18	3	0	0	0	0	0	0	0	0	0	0	0	0	2	0	0	0	0	0	0	k__Bacteria;p__Acidobacteria;c__Solibacteres;o__Solibacterales;f__;g__;s__
OTU_1021	5	2	0	11	0	0	0	0	0	4	1	0	0	0	2	0	4	0	0	1	0	0	15	0	27	0	0	1	0	0	0	0	0	k__Bacteria;p__Proteobacteria;c__Deltaproteobacteria;o__Bdellovibrionales;f__Bdellovibrionaceae;g__Bdellovibrio;s__
OTU_1022	1	7	0	3	6	1	0	0	0	1	0	3	0	0	0	0	2	0	0	0	0	0	0	0	0	0	0	0	0	0	0	0	0	k__Bacteria;p__TM7;c__TM7-1;o__;f__;g__;s__
OTU_1023	1	1	0	0	22	0	0	24	0	0	0	1	1	3	0	0	2	0	2	0	0	0	0	0	0	0	0	1	0	0	0	0	0	k__Bacteria;p__Firmicutes;c__Clostridia;o__Clostridiales;f__Ruminococcaceae;g__;s__
OTU_1024	0	0	0	0	2	0	0	0	0	2	0	0	0	4	2	0	0	0	0	0	0	2	0	1	0	0	0	0	0	0	11	5	5	k__Bacteria;p__Bacteroidetes;c__Bacteroidia;o__Bacteroidales;f__;g__;s__
OTU_1025	0	0	0	0	0	0	0	0	0	0	1	0	0	0	0	1	0	0	0	0	0	0	0	2	0	0	47	0	0	0	0	0	0	k__Bacteria;p__Firmicutes;c__Bacilli;o__Bacillales;f__Alicyclobacillaceae;g__Alicyclobacillus
OTU_1026	0	3	1	3	3	0	5	1	3	3	2	0	6	0	0	43	4	0	0	0	0	0	0	5	0	0	3	0	0	0	0	0	0	k__Bacteria;p__Acidobacteria;c__EC1113;o__;f__;g__;s__
OTU_1027	0	0	0	0	0	14	2	0	1	1	0	0	0	0	5	0	0	0	8	0	0	0	0	0	1	0	0	0	0	0	0	0	0	k__Bacteria;p__Verrucomicrobia;c__[Spartobacteria];o__[Chthoniobacterales];f__[Chthoniobacteraceae];g__Chthoniobacter;s__
OTU_1028	5	0	0	0	0	0	0	0	0	0	0	0	0	1	0	1	0	0	0	0	0	0	0	0	0	0	1	0	0	11	0	0	0	k__Bacteria;p__Chloroflexi;c__S085;o__;f__;g__;s__
OTU_1029	0	1	0	0	34	0	0	21	0	0	0	0	0	0	0	0	0	0	0	0	0	0	0	0	0	0	0	0	0	0	2	0	0	k__Bacteria;p__Firmicutes;c__Clostridia;o__Clostridiales;f__;g__;s__
OTU_1030	0	0	0	0	0	4	1	1	1	0	0	0	0	15	3	6	0	0	6	0	0	1	3	1	0	0	1	0	0	2	0	1	0	k__Bacteria;p__Proteobacteria;c__Deltaproteobacteria;o__Syntrophobacterales;f__Syntrophobacteraceae;g__Syntrophobacter;s__
OTU_1031	1	0	0	0	0	0	0	0	0	0	0	0	0	2	1	0	0	0	0	0	0	13	1	3	0	0	2	0	1	0	0	3	2	k__Bacteria;p__Chloroflexi;c__SHA-26;o__;f__;g__;s__
OTU_1032	0	0	0	0	0	0	0	21	0	0	0	0	0	0	0	0	0	0	0	0	0	0	0	0	0	0	0	0	0	0	0	0	0	k__Bacteria
OTU_1033	2	0	0	1	23	0	0	18	0	1	0	1	5	0	0	0	0	0	1	0	0	0	0	0	0	0	0	0	0	0	0	0	0	k__Bacteria;p__Firmicutes;c__Clostridia;o__Clostridiales;f__Ruminococcaceae
OTU_1034	0	0	2	0	0	0	0	0	0	4	0	0	0	0	0	0	0	0	0	0	4	2	0	0	0	0	0	1	2	3	0	2	8	k__Bacteria;p__Acidobacteria;c__TM1;o__;f__;g__;s__
OTU_1036	0	0	0	0	0	2	0	0	0	0	0	0	0	3	6	1	0	0	4	0	0	7	1	1	0	0	0	0	0	0	0	1	0	k__Bacteria;p__AC1;c__SHA-114;o__;f__;g__;s__
OTU_1037	0	0	1	0	0	0	0	13	0	0	0	0	0	1	0	0	0	0	2	0	0	0	0	0	0	0	2	0	24	0	0	0	0	k__Bacteria;p__Proteobacteria;c__Gammaproteobacteria;o__Xanthomonadales;f__Xanthomonadaceae
OTU_1038	0	10	9	0	3	0	0	0	1	8	2	3	0	0	0	0	0	0	0	0	0	1	0	1	0	0	2	0	0	0	0	0	0	k__Bacteria;p__Proteobacteria;c__Betaproteobacteria;o__MND1;f__;g__;s__
OTU_1039	0	1	0	0	0	0	0	0	0	0	0	0	0	0	0	0	0	0	0	0	0	1	0	0	0	0	31	0	0	2	0	0	0	k__Bacteria;p__Firmicutes;c__Bacilli;o__Bacillales;f__Alicyclobacillaceae;g__Alicyclobacillus;s__acidoterrestris
OTU_1040	0	1	0	0	5	0	0	23	0	0	0	0	4	0	0	0	0	0	0	0	0	0	0	0	0	0	0	0	0	0	0	0	0	k__Bacteria;p__Bacteroidetes;c__Bacteroidia;o__Bacteroidales;f__Bacteroidaceae;g__Bacteroides;s__
OTU_1041	0	12	10	0	6	0	9	0	17	3	0	7	0	0	0	0	0	0	0	0	0	0	0	0	0	0	0	0	0	0	0	0	0	k__Bacteria;p__Proteobacteria;c__Alphaproteobacteria;o__Rhizobiales
OTU_1042	0	0	0	0	0	7	0	0	0	1	0	0	0	25	22	0	0	1	15	2	4	4	4	3	2	1	0	0	1	0	2	5	3	k__Bacteria;p__Proteobacteria;c__Deltaproteobacteria;o__BPC076;f__;g__;s__
OTU_1043	0	0	0	0	0	0	0	0	0	0	0	0	0	4	0	0	0	0	0	0	0	11	0	7	0	0	0	0	0	0	3	6	1	k__Bacteria;p__Proteobacteria;c__Betaproteobacteria;o__Burkholderiales;f__Oxalobacteraceae;g__Polynucleobacter;s__
OTU_1044	0	1	0	6	0	4	0	0	0	0	0	0	23	6	12	10	0	0	7	0	0	0	1	0	0	0	0	0	0	0	0	0	0	k__Bacteria;p__Chlorobi;c__BSV26;o__PK329;f__;g__;s__
OTU_1045	0	0	2	0	0	0	0	0	1	1	0	0	0	4	0	0	0	0	0	0	0	0	0	5	0	0	0	0	0	0	2	5	5	k__Bacteria;p__Proteobacteria;c__Deltaproteobacteria;o__Myxococcales;f__;g__;s__
OTU_1046	1	3	0	0	15	0	0	14	0	0	0	1	5	0	0	0	0	0	0	0	0	0	0	0	0	0	0	1	0	0	1	0	0	k__Bacteria;p__Firmicutes;c__Clostridia;o__Clostridiales
OTU_1047	3	6	20	1	2	40	31	1	43	11	6	43	0	5	6	5	69	1	8	0	3	9	12	31	44	23	75	0	5	0	3	6	8	k__Bacteria;p__Proteobacteria;c__Alphaproteobacteria;o__Rhizobiales;f__Methylocystaceae;g__;s__
OTU_1048	1	42	45	4	0	0	10	3	6	2	7	24	0	0	0	1	0	0	0	0	1	0	0	0	0	2	0	0	0	0	0	0	0	k__Bacteria;p__Actinobacteria;c__Thermoleophilia;o__Gaiellales;f__Gaiellaceae;g__;s__
OTU_1049	4	1	0	1	0	5	0	0	0	0	0	0	0	6	12	0	0	0	2	2	2	11	2	7	2	0	0	0	7	2	6	27	10	k__Bacteria;p__AC1;c__SHA-114;o__;f__;g__;s__
OTU_1050	0	0	0	0	8	0	0	8	0	0	0	0	1	0	0	0	3	0	0	0	0	0	0	0	0	0	0	0	0	0	1	0	0	k__Bacteria;p__Firmicutes;c__Clostridia;o__Clostridiales;f__Lachnospiraceae;g__Dorea;s__
OTU_1051	0	0	0	0	0	1	0	0	0	0	0	0	0	0	0	0	0	0	0	0	0	7	1	10	0	2	0	1	1	2	6	12	12	k__Bacteria;p__Caldiserica;c__WCHB1-03;o__;f__;g__;s__
OTU_1052	1	6	0	0	31	0	0	69	0	1	0	0	11	0	0	0	0	0	0	0	0	0	0	0	0	0	0	1	0	0	0	0	0	k__Bacteria;p__Firmicutes;c__Clostridia;o__Clostridiales;f__;g__;s__
OTU_1053	0	1	0	0	3	0	0	15	0	0	0	0	0	0	0	0	0	0	0	0	0	1	0	0	0	0	0	0	0	0	0	4	0	k__Bacteria;p__Bacteroidetes;c__Bacteroidia;o__Bacteroidales;f__Porphyromonadaceae;g__;s__
OTU_1055	0	1	0	0	6	0	0	8	0	0	0	3	3	0	0	0	0	0	1	0	0	0	0	0	0	0	0	0	0	0	0	0	0	k__Bacteria;p__Proteobacteria;c__Gammaproteobacteria;o__Thiotrichales;f__Piscirickettsiaceae;g__Methylophaga;s__
OTU_1056	11	1	0	1	2	0	0	0	0	4	3	3	2	0	0	1	0	0	0	1	0	0	0	0	0	0	1	1	0	0	0	0	0	k__Bacteria;p__Gemmatimonadetes;c__Gemmatimonadetes;o__KD8-87;f__;g__;s__
OTU_1057	0	0	0	0	0	0	0	0	0	0	0	0	0	0	0	0	0	0	3	0	0	4	0	4	0	0	0	0	0	0	9	5	5	k__Bacteria;p__Chloroflexi;c__Dehalococcoidetes;o__Dehalococcoidales;f__Dehalococcoidaceae;g__;s__
OTU_1058	1	0	1	0	0	0	0	0	0	0	0	1	0	2	2	0	0	0	0	0	0	2	1	2	1	0	7	0	1	0	7	1	6	k__Bacteria;p__Bacteroidetes;c__Bacteroidia;o__Bacteroidales;f__;g__;s__
OTU_1059	0	0	0	0	0	0	0	0	0	0	0	0	0	0	0	0	0	0	0	13	0	0	0	0	0	0	0	0	2	0	0	0	0	k__Bacteria;p__Proteobacteria;c__Deltaproteobacteria;o__Bdellovibrionales;f__Bacteriovoracaceae;g__Peredibacter;s__starrii
OTU_1060	1	3	0	0	0	0	0	0	0	0	0	0	9	0	0	3	0	0	0	0	0	0	0	1	0	0	0	1	0	0	0	0	0	k__Bacteria;p__Proteobacteria;c__Deltaproteobacteria;o__Myxococcales;f__Myxococcaceae;g__Anaeromyxobacter;s__
OTU_1061	0	2	0	0	0	2	0	0	1	19	0	0	0	0	3	0	0	0	0	0	0	0	0	0	0	0	0	0	1	0	0	0	0	k__Bacteria;p__Acidobacteria;c__Solibacteres;o__Solibacterales;f__;g__;s__
OTU_1062	0	0	0	0	4	0	0	12	0	0	0	0	0	0	0	0	0	0	0	0	0	0	0	0	0	0	0	0	0	0	0	0	0	k__Bacteria;p__Bacteroidetes;c__Bacteroidia;o__Bacteroidales;f__Bacteroidaceae;g__5-7N15;s__
OTU_1063	0	1	0	0	11	0	0	14	0	0	0	0	0	0	0	0	0	0	0	0	0	0	0	0	0	0	0	0	0	0	0	0	0	k__Bacteria;p__Firmicutes;c__Clostridia;o__Clostridiales;f__Ruminococcaceae;g__Ruminococcus;s__flavefaciens
OTU_1064	0	4	0	0	30	0	0	7	0	0	0	0	3	0	0	0	2	0	0	0	0	0	0	0	0	0	0	5	0	0	0	0	0	k__Bacteria;p__Firmicutes;c__Clostridia;o__Clostridiales;f__Ruminococcaceae;g__;s__
OTU_1065	0	0	0	0	0	5	0	0	0	0	0	0	0	0	12	0	4	1	10	0	0	0	4	0	4	0	0	0	0	0	0	0	0	k__Bacteria;p__Proteobacteria;c__Betaproteobacteria;o__Neisseriales;f__Neisseriaceae;g__Aquitalea;s__
OTU_1066	0	1	0	0	0	10	1	1	0	0	0	0	0	28	4	2	0	1	11	0	2	1	3	6	0	0	1	0	0	0	0	0	0	k__Bacteria;p__Actinobacteria;c__;o__;f__;g__;s__
OTU_1067	0	13	10	10	1	0	7	0	14	1	0	5	3	0	0	4	2	0	0	0	0	0	0	0	0	0	3	0	0	0	0	0	0	k__Bacteria;p__Acidobacteria;c__Solibacteres;o__Solibacterales;f__;g__;s__
OTU_1068	1	3	1	3	0	1	1	3	6	10	1	7	2	1	1	5	2	0	0	0	1	0	0	2	2	0	2	0	4	1	0	0	1	k__Bacteria;p__Proteobacteria;c__Alphaproteobacteria
OTU_1069	4	21	13	45	3	3	5	1	17	3	1	10	60	0	0	7	4	0	0	0	0	4	0	1	1	0	4	0	0	0	0	0	0	k__Bacteria;p__Acidobacteria;c__Acidobacteriia;o__Acidobacteriales;f__Koribacteraceae;g__;s__
OTU_1070	0	1	0	0	7	0	0	12	0	0	0	2	7	2	0	0	0	0	0	0	0	0	0	0	0	0	0	2	0	0	0	0	0	k__Bacteria;p__Firmicutes;c__Clostridia;o__Clostridiales;f__Ruminococcaceae;g__;s__
OTU_1071	23	0	0	0	1	0	0	0	0	0	1	0	0	0	0	0	0	0	0	3	0	0	0	0	0	0	0	0	0	0	0	0	0	k__Bacteria;p__Proteobacteria;c__Betaproteobacteria;o__Gallionellales;f__Gallionellaceae;g__Gallionella;s__
OTU_1072	0	0	0	0	0	3	1	0	0	1	2	0	0	5	6	0	2	0	5	2	1	1	2	3	4	0	6	0	2	1	2	2	2	k__Bacteria;p__Chlorobi;c__SJA-28;o__;f__;g__;s__
OTU_1073	0	1	0	0	12	0	0	8	0	0	0	0	0	0	0	0	0	0	0	0	0	0	0	0	0	0	0	0	0	0	0	0	3	k__Bacteria;p__Firmicutes;c__Erysipelotrichi;o__Erysipelotrichales;f__Erysipelotrichaceae
OTU_1074	5	1	1	0	0	7	2	1	1	1	2	0	3	29	8	1	4	0	11	3	2	11	0	6	1	3	6	0	4	2	15	11	12	k__Bacteria;p__Chloroflexi;c__Anaerolineae;o__A31;f__;g__;s__
OTU_1075	0	0	0	0	0	0	0	0	0	0	0	0	0	0	0	0	0	0	0	0	0	4	0	5	0	0	0	0	0	0	0	5	5	k__Bacteria;p__WS3;c__PRR-12;o__Sediment-1;f__MSB-4E2;g__;s__
OTU_1076	4	0	0	1	0	0	0	0	0	2	0	0	4	0	1	2	0	0	0	1	0	5	0	2	1	0	4	0	0	1	3	5	1	k__Bacteria;p__Spirochaetes;c__Spirochaetes;o__Spirochaetales;f__Spirochaetaceae;g__;s__
OTU_1077	14	2	3	8	0	0	2	0	0	5	18	0	2	0	2	2	0	0	0	2	1	0	0	1	0	0	1	0	1	0	0	0	0	k__Bacteria;p__Proteobacteria;c__Betaproteobacteria;o__A21b;f__UD5;g__;s__
OTU_1078	0	0	0	0	13	0	0	1	0	0	0	2	0	0	0	0	0	0	0	0	0	0	0	0	0	0	0	0	0	0	0	0	0	k__Bacteria;p__Actinobacteria;c__Actinobacteria;o__Actinomycetales;f__Corynebacteriaceae;g__Corynebacterium;s__durum
OTU_1079	0	3	5	1	2	0	4	0	1	8	0	1	0	0	0	0	0	0	0	0	0	0	0	1	0	0	1	1	0	0	0	0	0	k__Bacteria;p__Verrucomicrobia;c__Verrucomicrobiae;o__Verrucomicrobiales;f__Verrucomicrobiaceae
OTU_1080	0	3	0	0	12	0	0	4	0	0	0	2	7	0	0	0	0	0	0	0	0	0	0	0	0	0	0	0	0	0	0	0	0	k__Bacteria;p__Firmicutes;c__Clostridia;o__Clostridiales
OTU_1081	0	0	1	19	1	2	0	0	0	10	1	0	17	1	0	2	2	0	0	1	2	3	0	0	1	0	3	1	0	1	2	3	4	k__Bacteria;p__Acidobacteria;c__TM1;o__;f__;g__;s__
OTU_1082	0	0	0	0	0	0	0	0	0	0	0	0	0	0	0	0	0	0	0	0	0	2	0	2	0	0	0	0	0	0	3	5	7	k__Bacteria
OTU_1083	7	14	9	3	3	11	4	1	8	1	2	6	7	5	2	0	0	0	2	1	1	3	1	1	4	0	2	0	4	3	0	1	2	k__Bacteria;p__Acidobacteria;c__Solibacteres;o__Solibacterales
OTU_1084	0	1	0	0	0	1	1	3	2	1	3	9	0	0	0	4	0	0	0	0	2	0	0	1	1	1	8	0	1	0	0	0	0	k__Bacteria;p__Actinobacteria;c__Acidimicrobiia;o__Acidimicrobiales;f__;g__;s__
OTU_1085	0	0	0	0	0	0	0	0	0	0	0	0	0	0	1	0	0	0	0	0	0	5	0	2	0	0	0	0	0	0	0	8	1	k__Bacteria;p__[Thermi];c__Deinococci;o__Deinococcales;f__Deinococcaceae;g__Deinococcus;s__
OTU_1086	0	0	0	0	0	3	0	0	0	1	0	0	0	0	0	0	0	0	0	0	0	4	6	2	6	0	0	1	15	0	0	4	0	k__Bacteria;p__Chloroflexi;c__C0119;o__;f__;g__;s__
OTU_1087	0	0	0	0	0	0	0	0	0	0	0	0	0	0	0	0	0	0	0	0	0	5	10	0	0	0	3	0	0	0	1	3	8	k__Bacteria;p__Firmicutes;c__Bacilli;o__Bacillales;f__Paenibacillaceae
OTU_1088	0	2	0	0	0	0	0	0	0	0	0	0	15	0	0	0	0	0	0	0	0	0	0	0	0	0	0	0	0	0	0	0	0	k__Bacteria;p__Chloroflexi;c__S085;o__;f__;g__;s__
OTU_1089	2	4	0	0	29	0	0	13	0	0	0	0	6	2	0	0	2	0	0	0	0	0	0	0	0	0	0	2	0	1	1	0	0	k__Bacteria;p__Firmicutes;c__Clostridia;o__Clostridiales;f__Ruminococcaceae;g__;s__
OTU_1090	1	5	2	1	0	6	2	2	1	0	0	0	0	0	8	1	2	0	6	0	0	0	0	1	3	0	1	0	0	0	0	0	0	k__Bacteria;p__Actinobacteria;c__Acidimicrobiia;o__Acidimicrobiales;f__;g__;s__
OTU_1091	36	2	5	580	16	91	55	36	14	1	6	21	11	11	249	14	740	5	162	12	165	0	138	6	555	2109	133	62	43	2020	0	17	6	k__Bacteria;p__Proteobacteria;c__Betaproteobacteria;o__Burkholderiales;f__Oxalobacteraceae;g__;s__
OTU_1092	0	0	0	0	0	2	0	0	0	0	0	0	0	1	4	0	0	8	3	0	0	6	1	5	0	0	3	0	0	0	0	0	2	k__Bacteria;p__Proteobacteria;c__Betaproteobacteria;o__Burkholderiales;f__Comamonadaceae;g__Delftia;s__
OTU_1093	0	0	0	13	0	0	0	0	0	0	0	0	0	0	0	0	0	0	0	0	0	0	0	0	0	0	0	0	0	0	0	0	0	k__Bacteria;p__Proteobacteria;c__Deltaproteobacteria;o__Syntrophobacterales;f__Syntrophaceae;g__;s__
OTU_1094	0	1	0	0	6	0	0	4	0	2	0	0	1	0	0	0	0	0	0	0	0	0	0	0	0	0	0	1	0	0	0	0	0	k__Bacteria;p__Proteobacteria;c__Deltaproteobacteria;o__Desulfovibrionales;f__Desulfovibrionaceae;g__;s__
OTU_1095	0	0	0	0	0	1	0	0	0	0	0	0	0	12	2	0	0	0	0	0	0	4	0	4	0	0	0	0	0	0	1	3	0	k__Bacteria;p__OD1;c__;o__;f__;g__;s__
OTU_1096	0	0	0	0	0	0	0	0	0	0	0	0	0	0	0	0	0	0	1	0	1	0	0	2	14	0	0	0	2	0	0	0	0	k__Bacteria;p__Proteobacteria;c__Alphaproteobacteria;o__Rickettsiales;f__mitochondria
OTU_1097	0	1	0	0	6	0	0	6	0	0	0	0	0	0	0	0	0	0	0	0	0	0	0	0	0	0	0	2	0	0	0	0	0	k__Bacteria;p__Proteobacteria;c__Epsilonproteobacteria;o__Campylobacterales;f__Helicobacteraceae;g__Sulfurimonas;s__
OTU_1098	0	0	0	0	0	0	0	0	0	0	0	0	0	0	0	1	0	0	0	0	0	2	19	2	0	0	2	0	0	0	0	1	0	k__Bacteria;p__Firmicutes;c__Clostridia;o__Clostridiales;f__Peptococcaceae;g__Desulfosporosinus;s__meridiei
OTU_1099	0	0	0	0	0	4	1	0	0	1	5	1	0	25	2	1	0	0	1	0	0	19	1	15	0	0	0	0	9	0	27	23	30	k__Bacteria;p__Bacteroidetes;c__Sphingobacteriia;o__Sphingobacteriales;f__Sphingobacteriaceae;g__;s__
OTU_1100	1	1	0	1	0	30	4	3	4	0	0	2	0	55	8	0	0	18	6	4	0	244	3	156	4	0	0	1	3	12	118	122	99	k__Bacteria;p__Proteobacteria;c__Gammaproteobacteria;o__Pseudomonadales;f__Pseudomonadaceae;g__Pseudomonas;s__viridiflava
OTU_1101	3	4	4	1	1	0	0	15	0	13	0	12	0	0	0	0	0	0	0	0	0	0	0	0	0	0	0	0	0	0	0	0	1	k__Bacteria;p__Acidobacteria;c__Acidobacteriia;o__Acidobacteriales;f__Koribacteraceae;g__Candidatus Koribacter;s__
OTU_1103	3	0	1	0	0	3	1	2	4	4	0	0	0	4	3	0	2	0	4	0	3	4	0	3	1	0	3	0	0	2	0	1	3	k__Bacteria;p__Acidobacteria;c__BPC102;o__MVS-40;f__;g__;s__
OTU_1104	2	0	0	0	0	0	1	0	0	0	0	0	0	0	2	0	2	0	1	1	1	0	0	1	12	1	0	0	4	1	0	0	0	k__Bacteria;p__Proteobacteria;c__Alphaproteobacteria;o__Rhizobiales;f__;g__;s__
OTU_1105	3	1	1	0	16	0	0	24	0	0	0	1	0	1	0	0	0	0	0	0	0	0	0	0	0	0	0	2	0	0	0	0	0	k__Bacteria;p__Proteobacteria;c__Alphaproteobacteria;o__Rhodobacterales;f__Rhodobacteraceae;g__Ruegeria;s__
OTU_1106	0	0	0	0	0	0	32	0	0	0	1	0	0	7	0	0	1	0	0	0	0	12	0	8	0	0	0	0	2	2	68	10	19	k__Bacteria;p__Bacteroidetes;c__Sphingobacteriia;o__Sphingobacteriales;f__Sphingobacteriaceae;g__Pedobacter;s__
OTU_1107	2	0	0	0	12	1	0	14	0	0	0	1	0	0	0	0	0	0	0	0	0	0	0	0	0	0	0	2	0	0	0	0	0	k__Bacteria;p__Firmicutes;c__Clostridia;o__Clostridiales;f__Ruminococcaceae;g__;s__
OTU_1108	0	0	0	0	0	5	0	1	0	0	0	0	0	0	2	1	0	0	13	0	0	0	0	0	0	0	0	0	0	2	0	0	0	k__Bacteria;p__Proteobacteria;c__Deltaproteobacteria;o__MIZ46;f__;g__;s__
OTU_1109	0	3	0	0	13	0	0	22	0	0	0	1	2	0	0	0	0	0	1	0	0	0	0	0	0	0	0	2	0	1	0	0	0	k__Bacteria;p__Firmicutes;c__Clostridia;o__Clostridiales
OTU_1110	0	0	0	0	0	0	0	0	0	0	0	0	0	0	0	0	0	0	1	0	0	1	20	0	0	1	1	0	0	0	1	0	0	k__Bacteria;p__Firmicutes;c__Clostridia;o__Clostridiales;f__Clostridiaceae;g__Oxobacter;s__
OTU_1111	0	0	0	0	0	3	0	0	0	0	0	0	0	2	2	0	0	0	3	0	1	6	1	6	0	1	4	0	0	0	2	2	5	k__Bacteria;p__Chloroflexi;c__Anaerolineae;o__SHA-20;f__;g__;s__
OTU_1112	0	0	0	0	0	2	0	1	0	0	0	1	0	11	7	0	1	1	5	0	0	5	0	2	0	0	1	0	0	0	0	1	1	k__Bacteria;p__Firmicutes;c__Clostridia;o__Clostridiales;f__Syntrophomonadaceae;g__Syntrophomonas;s__
OTU_1115	1	0	0	0	0	0	0	1	0	1	0	0	15	0	0	0	0	0	0	0	0	0	0	0	0	0	0	0	0	0	0	0	0	k__Bacteria;p__NC10;c__12-24;o__;f__;g__;s__
OTU_1116	2	14	6	24	4	9	6	5	3	49	1	4	80	2	2	25	3	0	3	0	1	1	2	2	3	0	4	2	0	0	0	0	1	k__Bacteria;p__Acidobacteria;c__iii1-8;o__DS-18;f__;g__;s__
OTU_1117	0	1	0	0	9	0	0	14	0	0	0	0	2	0	0	0	0	0	0	0	0	0	0	0	0	0	0	1	0	0	0	0	0	k__Bacteria;p__Firmicutes;c__Clostridia;o__Clostridiales
OTU_1118	0	1	1	0	0	0	2	1	2	0	0	3	0	0	0	2	1	0	0	0	0	1	0	2	0	0	0	0	0	0	7	10	1	k__Bacteria;p__Proteobacteria;c__Deltaproteobacteria;o__Myxococcales
OTU_1119	1	0	0	0	0	0	0	0	0	0	0	0	0	5	4	0	0	0	3	0	0	3	2	5	2	0	0	0	0	0	1	2	2	k__Bacteria;p__Proteobacteria;c__Deltaproteobacteria;o__BPC076;f__;g__;s__
OTU_1120	8	0	2	0	0	3	3	2	0	0	0	0	1	6	2	1	0	1	4	0	1	0	1	0	2	2	0	0	1	2	0	0	0	k__Bacteria;p__Firmicutes;c__Clostridia;o__Clostridiales;f__Clostridiaceae;g__;s__
OTU_1121	0	0	0	0	0	7	6	0	4	0	0	3	0	17	4	0	2	0	18	0	0	2	3	1	0	0	0	0	0	0	1	0	0	k__Bacteria;p__Acidobacteria;c__PAUC37f;o__;f__;g__;s__
OTU_1122	0	0	0	0	12	0	0	0	0	0	0	0	0	0	0	0	0	0	0	0	0	0	0	0	0	0	0	0	0	0	0	0	0	k__Bacteria;p__Bacteroidetes;c__Bacteroidia;o__Bacteroidales;f__Prevotellaceae;g__Prevotella;s__intermedia
OTU_1123	0	1	0	0	15	0	1	1	0	1	0	2	0	1	0	0	0	0	0	0	0	0	0	0	0	0	0	0	0	0	0	0	0	k__Bacteria;p__Actinobacteria;c__Acidimicrobiia;o__Acidimicrobiales;f__;g__;s__
OTU_1124	1	0	0	0	0	0	0	0	0	0	0	0	0	0	1	0	0	0	0	10	6	1	1	3	0	0	1	1	10	5	0	5	0	k__Bacteria;p__Chloroflexi;c__Dehalococcoidetes;o__GIF9;f__;g__;s__
OTU_1125	0	0	0	0	0	0	0	15	0	0	0	0	0	0	0	0	0	0	0	0	0	0	0	0	0	0	0	0	0	0	0	0	0	k__Bacteria
OTU_1126	0	0	0	0	3	0	0	0	0	0	1	0	0	0	0	0	0	0	0	0	0	5	3	1	0	0	0	0	0	1	3	9	8	k__Bacteria;p__Acidobacteria;c__TM1;o__;f__;g__;s__
OTU_1127	0	0	0	0	0	7	0	0	0	0	0	0	0	0	12	0	0	0	6	0	0	0	0	1	2	1	0	0	0	0	0	0	0	k__Bacteria;p__Bacteroidetes;c__[Saprospirae];o__[Saprospirales];f__Chitinophagaceae;g__;s__
OTU_1128	0	2	0	0	8	0	0	6	0	0	0	0	2	0	4	0	1	0	0	0	0	0	0	0	0	0	0	0	0	0	0	0	0	k__Bacteria;p__Firmicutes;c__Clostridia;o__Clostridiales;f__Ruminococcaceae
OTU_1129	0	0	0	10	0	0	0	1	0	0	0	0	0	0	0	5	0	0	1	0	0	0	0	0	2	0	0	0	0	0	0	0	0	k__Bacteria;p__Proteobacteria;c__Deltaproteobacteria;o__Syntrophobacterales;f__Syntrophorhabdaceae;g__;s__
OTU_1130	0	2	0	0	31	0	0	47	0	0	0	2	1	0	0	0	1	0	4	0	0	0	0	0	0	0	0	0	0	0	0	0	0	k__Bacteria;p__Firmicutes;c__Clostridia;o__Clostridiales;f__Lachnospiraceae;g__;s__
OTU_1131	0	0	0	0	0	0	0	0	0	0	0	0	0	0	0	0	0	12	0	0	0	0	0	0	0	0	0	0	0	0	0	0	0	k__Bacteria;p__Proteobacteria;c__Deltaproteobacteria;o__Bdellovibrionales;f__Bacteriovoracaceae
OTU_1132	0	0	0	0	0	4	0	0	0	0	1	0	0	4	2	0	1	0	4	0	0	2	0	3	14	0	0	0	16	0	0	0	0	k__Bacteria;p__Verrucomicrobia;c__Verrucomicrobiae;o__Verrucomicrobiales;f__Verrucomicrobiaceae;g__;s__
OTU_1133	0	0	0	14	0	0	1	0	0	1	0	0	0	0	0	0	0	0	0	0	0	0	0	2	0	0	4	0	0	0	0	0	0	k__Bacteria;p__Proteobacteria;c__Deltaproteobacteria;o__Myxococcales;f__;g__;s__
OTU_1134	0	0	0	0	0	0	0	0	0	0	0	0	27	0	0	0	0	0	0	0	0	0	0	0	0	0	0	0	0	0	0	0	0	k__Bacteria;p__Chloroflexi;c__Anaerolineae;o__GCA004;f__;g__;s__
OTU_1135	1	0	0	0	12	0	0	1	0	0	0	0	1	0	0	0	2	0	0	0	0	0	0	0	0	0	0	0	0	0	1	0	0	k__Bacteria;p__Proteobacteria;c__Gammaproteobacteria;o__Legionellales;f__;g__;s__
OTU_1136	0	0	0	0	0	0	0	0	0	0	0	0	0	0	0	0	0	1	0	0	0	9	21	5	0	0	0	0	0	0	0	5	1	k__Bacteria;p__Firmicutes;c__Clostridia;o__Clostridiales;f__Symbiobacteriaceae;g__Symbiobacterium;s__
OTU_1137	4	1	0	0	0	0	0	0	0	14	3	4	0	0	3	1	0	0	1	0	1	0	0	0	0	0	0	0	0	0	0	0	0	k__Bacteria;p__Acidobacteria;c__Acidobacteria-6;o__iii1-15;f__RB40;g__;s__
OTU_1138	0	1	0	0	10	0	0	0	0	0	0	0	0	0	0	0	0	0	0	0	0	0	0	0	0	0	0	0	0	0	0	0	0	k__Bacteria
OTU_1139	0	1	0	0	1	0	0	1	0	0	0	0	9	0	0	0	0	0	0	0	0	0	0	0	1	0	0	0	0	0	0	1	0	k__Bacteria;p__Proteobacteria;c__Alphaproteobacteria;o__Rhodospirillales;f__Acetobacteraceae
OTU_1140	0	0	0	0	0	0	0	0	0	0	0	0	0	0	0	0	0	0	0	0	0	12	0	4	0	0	0	0	0	0	1	1	3	k__Bacteria;p__Proteobacteria;c__Betaproteobacteria;o__Rhodocyclales;f__Rhodocyclaceae;g__Zoogloea;s__
OTU_1141	0	0	0	0	0	0	0	0	0	0	0	0	0	0	0	0	0	0	0	0	0	6	0	0	0	0	0	0	0	0	0	11	0	k__Bacteria;p__Proteobacteria;c__Gammaproteobacteria;o__Oceanospirillales;f__Oceanospirillaceae;g__Marinobacterium;s__
OTU_1142	0	0	2	1	0	0	0	3	3	16	1	0	0	0	0	0	0	0	0	0	0	0	0	0	1	2	4	0	8	0	0	0	0	k__Bacteria;p__Proteobacteria;c__Betaproteobacteria;o__;f__;g__;s__
OTU_1143	0	8	9	1	0	4	7	0	9	32	1	4	0	0	4	0	2	0	0	0	0	0	0	2	2	0	0	0	0	0	0	0	1	k__Bacteria;p__Proteobacteria;c__Alphaproteobacteria;o__Ellin329;f__;g__;s__
OTU_1144	0	0	0	0	0	0	0	24	0	0	0	0	0	0	0	0	0	0	0	0	0	0	0	0	0	0	0	0	0	0	0	0	0	k__Bacteria;p__Bacteroidetes;c__Bacteroidia;o__Bacteroidales;f__;g__;s__
OTU_1145	17	0	0	0	0	3	1	0	0	2	1	0	0	4	8	0	17	3	0	6	1	15	3	13	0	1	1	8	5	5	0	3	4	k__Bacteria;p__Proteobacteria;c__Betaproteobacteria;o__Burkholderiales;f__Comamonadaceae;g__;s__
OTU_1146	0	0	0	24	0	5	0	0	0	0	0	0	1	2	0	0	0	0	2	0	0	0	0	0	0	0	0	0	0	0	0	0	0	k__Bacteria;p__Acidobacteria;c__Acidobacteria-6;o__iii1-15;f__;g__;s__
OTU_1147	0	1	1	0	0	0	0	16	0	0	0	0	0	0	0	0	0	0	0	0	0	0	0	0	0	0	0	0	0	0	0	0	0	k__Bacteria;p__Armatimonadetes;c__[Fimbriimonadia];o__[Fimbriimonadales];f__[Fimbriimonadaceae];g__Fimbriimonas;s__
OTU_1148	0	2	0	0	0	0	6	0	3	0	1	0	0	0	0	30	0	0	3	0	0	0	1	0	0	0	0	0	0	0	0	1	0	k__Bacteria;p__Elusimicrobia;c__Elusimicrobia;o__FAC88;f__;g__;s__
OTU_1149	0	0	0	0	0	0	0	0	0	1	0	0	0	0	0	0	0	0	0	0	0	0	0	0	0	0	0	0	16	0	0	0	0	k__Bacteria
OTU_1150	0	1	0	3	0	1	0	0	4	0	0	0	8	0	0	0	0	0	0	0	0	0	0	0	0	0	0	0	0	0	0	0	0	k__Bacteria;p__Nitrospirae;c__Nitrospira;o__Nitrospirales;f__Nitrospiraceae;g__Nitrospira;s__
OTU_1151	0	0	1	12	0	3	0	3	1	0	0	0	0	0	2	0	1	0	0	0	1	0	0	0	0	0	0	0	2	0	0	0	0	k__Bacteria;p__Proteobacteria;c__Deltaproteobacteria;o__Myxococcales;f__0319-6G20;g__;s__
OTU_1152	2	1	0	0	12	0	0	8	1	0	0	0	0	0	0	0	0	0	0	0	0	0	0	0	0	0	0	0	0	0	0	0	0	k__Bacteria;p__Firmicutes;c__Clostridia;o__Clostridiales
OTU_1153	0	0	0	12	0	0	0	0	0	0	0	0	0	0	0	0	0	0	0	0	0	0	0	0	0	0	0	0	0	0	0	0	0	k__Bacteria;p__Proteobacteria;c__Deltaproteobacteria;o__MIZ46;f__;g__;s__
OTU_1154	1	16	6	0	8	4	0	3	0	28	3	0	1	0	1	0	0	0	0	1	0	0	0	1	0	0	0	0	0	0	0	1	0	k__Bacteria;p__Acidobacteria;c__[Chloracidobacteria];o__RB41;f__Ellin6075;g__;s__
OTU_1155	0	0	0	0	1	0	0	16	0	0	0	0	0	0	0	0	0	0	0	0	0	0	0	0	0	0	0	0	0	0	0	0	0	k__Bacteria;p__Firmicutes;c__Clostridia;o__Clostridiales;f__Lachnospiraceae
OTU_1156	0	1	0	5	0	2	0	0	0	1	0	8	0	0	0	5	0	0	0	0	0	0	0	2	0	0	10	0	0	0	0	0	0	k__Bacteria;p__Proteobacteria;c__Deltaproteobacteria;o__Myxococcales;f__;g__;s__
OTU_1157	2	0	1	0	0	2	4	0	12	0	0	0	0	0	0	0	1	0	0	0	0	0	0	0	0	0	0	0	0	0	0	0	0	k__Bacteria;p__Actinobacteria;c__Acidimicrobiia;o__Acidimicrobiales;f__;g__;s__
OTU_1158	1	0	0	0	0	2	0	0	0	0	0	0	0	13	0	0	1	0	2	2	0	4	0	7	6	0	0	2	1	10	4	1	3	k__Bacteria;p__Proteobacteria;c__Betaproteobacteria;o__Burkholderiales;f__Comamonadaceae
OTU_1159	0	0	0	0	0	0	0	0	0	0	0	0	0	0	0	0	0	13	0	0	0	0	0	0	0	0	0	0	0	0	0	0	0	k__Bacteria;p__Bacteroidetes;c__Cytophagia;o__Cytophagales
OTU_1160	1	0	0	0	0	15	0	0	0	0	0	0	0	0	3	0	0	0	1	0	0	0	0	3	0	0	0	0	0	1	0	0	0	k__Bacteria;p__Bacteroidetes
OTU_1161	1	4	1	0	0	2	8	2	11	1	0	16	0	0	6	1	4	0	2	0	0	0	1	0	8	1	3	0	3	0	0	0	0	k__Bacteria;p__Acidobacteria;c__Solibacteres;o__Solibacterales;f__Solibacteraceae;g__Candidatus Solibacter;s__
OTU_1162	0	1	0	4	0	0	3	0	10	0	0	6	0	0	0	3	1	0	0	0	1	0	0	2	7	0	8	0	1	0	0	1	0	k__Bacteria;p__Acidobacteria;c__Acidobacteriia;o__Acidobacteriales;f__Koribacteraceae;g__Candidatus Koribacter;s__versatilis
OTU_1163	0	0	0	1	0	21	0	2	0	0	0	0	0	0	6	0	0	0	2	0	0	0	0	0	0	0	0	0	0	0	0	0	0	k__Bacteria;p__Proteobacteria;c__Alphaproteobacteria
OTU_1164	2	0	0	0	0	0	0	0	0	0	0	0	0	0	11	0	0	0	5	0	0	0	4	0	0	0	0	0	0	0	0	0	0	k__Bacteria;p__Chlorobi;c__BSV26;o__PK329;f__;g__;s__
OTU_1165	0	0	0	0	23	0	0	0	0	0	0	0	0	0	0	0	0	0	0	0	0	0	0	0	0	0	0	0	0	0	0	0	0	k__Bacteria
OTU_1166	0	0	0	0	0	0	0	0	0	0	0	0	0	4	0	1	0	0	1	0	0	10	2	6	0	0	22	0	0	0	6	6	2	k__Bacteria;p__Firmicutes;c__Bacilli;o__Bacillales;f__Paenibacillaceae;g__Paenibacillus;s__
OTU_1167	0	0	0	0	17	0	0	0	0	0	0	0	0	0	0	0	0	0	0	0	0	0	1	0	0	0	0	0	0	0	0	0	1	k__Bacteria;p__Firmicutes;c__Bacilli;o__Lactobacillales;f__Carnobacteriaceae;g__Carnobacterium;s__
OTU_1168	0	0	0	0	0	8	0	0	0	0	0	0	0	0	6	0	0	0	3	0	0	0	2	0	4	0	0	0	0	0	0	0	0	k__Bacteria;p__Proteobacteria;c__Deltaproteobacteria;o__Bdellovibrionales;f__Bacteriovoracaceae
OTU_1169	0	0	0	0	1	3	0	0	0	0	0	0	0	6	2	2	0	0	0	6	0	2	0	1	0	0	0	0	2	7	1	2	1	k__Bacteria;p__Proteobacteria;c__Deltaproteobacteria;o__Desulfarculales;f__Desulfarculaceae;g__;s__
OTU_1170	0	0	0	0	19	0	0	7	0	0	0	0	4	0	0	0	0	0	0	0	0	0	0	0	0	0	0	1	0	0	0	0	0	k__Bacteria;p__Bacteroidetes;c__Bacteroidia;o__Bacteroidales;f__Porphyromonadaceae;g__Parabacteroides;s__distasonis
OTU_1171	2	9	16	0	2	4	3	0	6	22	4	22	0	4	5	4	2	0	0	1	1	3	1	3	10	14	4	0	5	0	0	0	0	k__Bacteria;p__Gemmatimonadetes;c__Gemmatimonadetes;o__Ellin5290;f__;g__;s__
OTU_1172	0	0	0	0	0	2	0	0	0	0	0	0	0	1	1	0	0	0	0	2	0	5	1	2	0	2	2	0	0	1	1	13	1	k__Bacteria;p__Chloroflexi;c__Dehalococcoidetes;o__FS117-23B-02;f__;g__;s__
OTU_1173	1	0	0	0	0	1	1	1	0	0	0	0	0	4	4	1	0	0	9	0	0	0	0	0	0	0	0	0	1	0	0	0	0	k__Bacteria;p__Actinobacteria;c__MB-A2-108;o__0319-7L14;f__;g__;s__
OTU_1174	1	0	0	0	3	0	0	9	0	0	0	1	1	0	0	0	0	0	0	0	0	0	0	0	0	0	0	2	0	0	0	0	0	k__Bacteria;p__Firmicutes;c__Clostridia;o__Clostridiales;f__Lachnospiraceae;g__Coprococcus;s__
OTU_1175	2	3	0	0	20	0	0	5	0	0	0	0	0	2	0	0	2	0	0	0	0	0	0	0	0	0	0	2	0	0	0	0	2	k__Bacteria;p__Firmicutes;c__Clostridia;o__Clostridiales;f__Ruminococcaceae;g__;s__
OTU_1176	0	0	0	0	2	4	0	1	0	0	0	0	1	4	24	0	0	0	10	0	0	4	1	6	2	0	0	0	0	1	3	0	2	k__Bacteria;p__Proteobacteria;c__Alphaproteobacteria;o__Sphingomonadales;f__Sphingomonadaceae
OTU_1177	0	0	0	0	0	1	0	0	0	1	0	0	0	40	11	0	0	0	2	0	0	13	0	11	0	0	0	0	0	0	2	10	9	k__Bacteria;p__Bacteroidetes;c__Cytophagia;o__Cytophagales;f__Cytophagaceae;g__Hymenobacter;s__
OTU_1178	5	1	0	0	1	1	0	0	0	8	1	0	0	2	4	0	0	0	1	0	0	0	0	0	0	0	0	2	0	0	0	0	0	k__Bacteria;p__Verrucomicrobia;c__Verrucomicrobiae;o__Verrucomicrobiales;f__Verrucomicrobiaceae;g__Prosthecobacter;s__
OTU_1179	0	0	0	0	0	0	0	0	0	0	0	0	0	27	0	2	0	0	2	0	0	6	0	5	0	0	0	0	0	1	7	6	6	k__Bacteria;p__Bacteroidetes;c__Cytophagia;o__Cytophagales;f__Cytophagaceae;g__Hymenobacter;s__
OTU_1180	1	3	2	0	0	5	3	2	2	4	3	1	1	0	0	1	2	0	0	0	0	0	3	0	2	0	0	0	0	0	0	0	1	k__Bacteria;p__Gemmatimonadetes;c__Gemmatimonadetes;o__Ellin5290;f__;g__;s__
OTU_1181	0	0	0	1	0	0	0	0	0	0	0	0	0	1	0	0	0	0	0	0	0	8	18	8	0	0	3	0	0	0	4	6	1	k__Bacteria;p__Firmicutes;c__Bacilli;o__Bacillales;f__Paenibacillaceae;g__Cohnella;s__
OTU_1182	2	0	1	0	3	7	2	2	1	0	1	2	2	16	9	0	10	0	5	2	2	31	5	26	25	14	0	60	2	1	38	10	29	k__Bacteria;p__Bacteroidetes;c__Sphingobacteriia;o__Sphingobacteriales;f__Sphingobacteriaceae;g__;s__
OTU_1183	0	0	0	3	0	7	0	1	0	0	0	0	0	2	5	0	0	0	16	0	0	1	2	2	0	0	0	0	0	0	0	0	2	k__Bacteria;p__Proteobacteria;c__Deltaproteobacteria;o__Syntrophobacterales;f__Syntrophobacteraceae;g__Syntrophobacter;s__
OTU_1184	15	5	3	11	1	31	3	2	5	15	12	6	12	66	46	15	11	4	50	9	27	19	9	15	1	0	7	1	20	6	14	19	23	k__Bacteria;p__Acidobacteria;c__Solibacteres;o__Solibacterales;f__AKIW659;g__;s__
OTU_1185	3	0	0	0	0	0	0	1	0	0	2	0	0	2	0	1	0	0	0	2	3	0	0	0	0	0	0	0	5	0	0	0	0	k__Bacteria;p__Proteobacteria;c__Deltaproteobacteria;o__Myxococcales;f__Myxococcaceae;g__Anaeromyxobacter;s__
OTU_1186	0	0	0	0	10	0	0	4	0	0	0	0	0	0	0	0	0	0	0	0	0	0	0	0	0	0	0	0	0	0	0	0	0	k__Bacteria;p__Firmicutes;c__Clostridia;o__Clostridiales;f__Ruminococcaceae;g__;s__
OTU_1187	0	0	0	0	0	4	0	0	0	0	0	0	0	0	1	0	1	0	0	1	0	2	0	2	1	0	0	0	0	0	4	2	4	k__Bacteria;p__Bacteroidetes;c__Sphingobacteriia;o__Sphingobacteriales;f__Sphingobacteriaceae;g__;s__
OTU_1188	0	0	0	0	0	0	0	0	0	0	0	0	0	0	0	0	0	0	2	0	1	0	13	0	0	0	2	0	0	0	0	0	0	k__Bacteria;p__Firmicutes;c__Bacilli;o__Bacillales;f__Paenibacillaceae;g__Paenibacillus;s__
OTU_1189	0	0	0	9	0	0	0	0	0	0	0	0	0	0	0	0	0	0	0	0	0	0	0	0	0	0	0	0	0	0	0	0	0	k__Bacteria;p__TM7;c__SC3;o__;f__;g__;s__
OTU_1190	0	0	0	4	0	0	0	0	0	0	1	0	0	0	0	12	0	0	0	0	0	0	0	0	0	0	0	0	0	0	0	0	0	k__Bacteria;p__Chloroflexi;c__Ktedonobacteria;o__Thermogemmatisporales;f__Thermogemmatisporaceae;g__;s__
OTU_1191	0	1	0	0	0	4	1	1	0	2	0	0	6	12	3	1	0	0	1	0	0	2	2	2	0	0	0	0	0	1	0	1	2	k__Bacteria;p__Acidobacteria;c__BPC102;o__MVS-40;f__;g__;s__
OTU_1192	0	0	0	0	0	0	0	0	0	0	0	0	0	0	0	0	0	0	0	0	0	1	0	5	1	0	0	0	0	0	7	3	9	Unclassified
OTU_1193	0	2	0	0	0	0	0	0	0	1	0	0	1	0	0	7	0	0	0	0	0	0	1	1	0	1	0	0	0	0	0	1	1	k__Bacteria;p__Actinobacteria;c__Thermoleophilia;o__Gaiellales;f__;g__;s__
OTU_1194	0	2	1	7	2	2	0	0	0	0	0	0	0	0	0	0	0	0	0	0	0	1	0	0	0	0	2	0	0	0	0	0	0	k__Bacteria;p__Proteobacteria;c__Betaproteobacteria;o__SC-I-84;f__;g__;s__
OTU_1195	0	3	1	13	0	0	2	0	3	5	0	0	0	0	0	10	0	0	0	0	0	2	1	0	0	0	1	0	0	0	0	0	0	k__Bacteria;p__Proteobacteria;c__Deltaproteobacteria;o__Syntrophobacterales;f__Syntrophobacteraceae;g__;s__
OTU_1196	0	1	0	0	0	10	3	0	5	0	0	0	0	0	1	0	1	0	1	0	0	0	0	0	2	0	0	0	0	0	0	0	0	k__Bacteria;p__TM7;c__SC3;o__;f__;g__;s__
OTU_1197	2	1	1	0	0	0	0	0	0	3	0	12	0	0	0	2	0	0	0	0	0	0	0	0	0	0	0	0	0	0	0	0	0	k__Bacteria;p__Gemmatimonadetes;c__Gemmatimonadetes;o__Ellin5290;f__;g__;s__
OTU_1198	0	20	13	21	7	2	11	9	16	38	3	17	0	0	0	13	4	0	0	0	1	0	0	0	0	0	1	0	0	0	0	0	1	k__Bacteria;p__Acidobacteria;c__Solibacteres;o__Solibacterales;f__;g__;s__
OTU_1199	0	2	4	0	0	0	0	0	0	7	0	0	0	0	0	0	0	0	0	0	0	0	0	0	0	0	0	0	0	0	0	0	0	k__Bacteria;p__Chloroflexi;c__Thermomicrobia;o__;f__;g__;s__
OTU_1200	0	10	16	0	2	1	0	9	0	4	0	0	0	3	0	0	0	0	0	2	0	0	0	0	0	0	1	0	1	0	0	0	0	k__Bacteria;p__Proteobacteria;c__Deltaproteobacteria;o__Myxococcales;f__;g__;s__
OTU_1201	0	0	0	62	0	0	0	0	0	0	0	0	0	0	0	0	1	0	0	0	0	0	0	0	0	0	0	1	0	0	0	0	0	k__Bacteria;p__AD3;c__JG37-AG-4;o__;f__;g__;s__
OTU_1202	0	0	0	0	0	1	0	0	1	0	0	0	0	0	0	0	1	0	0	0	0	0	0	1	10	18	0	0	1	0	0	0	0	k__Bacteria;p__Proteobacteria;c__Betaproteobacteria;o__Burkholderiales
OTU_1203	0	0	0	0	0	0	0	0	0	0	0	0	0	0	0	0	0	0	4	0	0	10	0	5	0	0	0	0	0	0	3	1	1	k__Bacteria;p__Firmicutes;c__Bacilli;o__Bacillales;f__Alicyclobacillaceae;g__Alicyclobacillus;s__
OTU_1204	0	0	0	0	0	0	0	2	0	0	0	0	0	2	0	0	0	0	0	0	1	0	7	1	0	0	2	0	2	10	2	2	3	k__Bacteria;p__Proteobacteria;c__Alphaproteobacteria;o__Rhizobiales;f__Methylocystaceae;g__;s__
OTU_1205	0	0	0	0	0	0	0	0	0	0	0	0	0	0	2	0	0	0	3	0	1	0	0	2	0	0	0	0	15	0	0	0	0	k__Bacteria;p__Proteobacteria;c__Deltaproteobacteria;o__Bdellovibrionales;f__Bdellovibrionaceae;g__Bdellovibrio;s__
OTU_1206	0	0	0	0	0	0	0	0	0	0	0	0	0	1	0	0	0	0	0	0	0	1	0	1	0	0	0	0	0	0	6	4	5	k__Bacteria;p__Bacteroidetes;c__Bacteroidia;o__Bacteroidales;f__;g__;s__
OTU_1207	3	1	0	0	0	6	1	1	0	0	0	0	0	0	4	0	0	0	5	0	0	0	1	0	5	14	0	0	2	0	0	0	0	k__Bacteria;p__Proteobacteria;c__Alphaproteobacteria;o__Rhodospirillales;f__Rhodospirillaceae;g__Telmatospirillum;s__
OTU_1208	0	0	2	0	0	11	0	0	0	0	0	0	0	0	2	0	1	0	0	0	2	0	2	0	0	0	0	0	0	0	0	0	0	k__Bacteria;p__Proteobacteria;c__Alphaproteobacteria;o__Rhodospirillales;f__Rhodospirillaceae;g__;s__
OTU_1209	4	0	0	1	2	3	2	1	0	4	0	17	0	28	4	1	0	1	5	5	1	16	6	55	3	42	0	4	2	2	26	40	34	k__Bacteria;p__Proteobacteria;c__Betaproteobacteria;o__Burkholderiales;f__Oxalobacteraceae;g__;s__
OTU_1210	0	0	0	0	0	0	0	1	0	0	0	0	0	0	12	0	0	0	5	0	0	10	0	2	0	0	0	0	0	0	0	5	0	k__Bacteria;p__Proteobacteria;c__Gammaproteobacteria;o__Pseudomonadales;f__Pseudomonadaceae
OTU_1211	0	1	0	0	2	0	0	15	0	1	0	0	0	0	0	0	0	0	0	0	0	0	0	0	0	0	0	0	0	0	0	0	0	k__Bacteria;p__Firmicutes;c__Clostridia;o__Clostridiales;f__Ruminococcaceae;g__;s__
OTU_1212	0	1	0	0	0	0	0	0	0	0	1	0	0	0	0	0	0	0	0	0	0	6	3	0	1	0	2	0	0	0	0	9	2	k__Bacteria;p__Firmicutes;c__Clostridia;o__Clostridiales;f__Veillonellaceae;g__Pelosinus;s__
OTU_1213	0	0	0	10	0	0	1	0	0	0	2	0	0	0	1	3	0	0	2	0	0	0	5	3	0	0	2	0	0	0	0	1	0	k__Bacteria;p__Actinobacteria;c__OPB41;o__;f__;g__;s__
OTU_1214	0	0	0	0	9	0	0	0	0	0	0	0	0	0	0	0	0	0	0	0	0	2	0	0	0	0	0	0	0	0	0	9	1	k__Bacteria;p__Thermotogae;c__Thermotogae;o__Thermotogales;f__Thermotogaceae;g__S1;s__
OTU_1215	0	0	0	12	0	0	0	1	0	3	0	0	3	0	0	0	3	0	0	0	0	0	0	0	0	0	0	1	1	0	0	0	0	k__Bacteria;p__Proteobacteria;c__Gammaproteobacteria;o__Xanthomonadales;f__Xanthomonadaceae;g__;s__
OTU_1216	0	0	0	0	0	0	6	0	5	0	1	3	0	0	0	2	1	0	0	1	0	0	1	0	0	0	2	0	0	0	0	0	0	k__Bacteria;p__Actinobacteria;c__Acidimicrobiia;o__Acidimicrobiales
OTU_1217	0	0	2	0	4	0	0	5	0	0	0	0	4	0	0	0	0	0	0	0	0	0	0	0	0	0	0	0	0	0	0	0	0	k__Bacteria;p__Bacteroidetes;c__Bacteroidia;o__Bacteroidales;f__Prevotellaceae;g__Prevotella;s__
OTU_1218	0	0	0	0	0	0	0	0	0	0	0	13	0	0	0	0	0	0	0	0	0	0	0	0	0	0	0	0	6	0	0	0	0	k__Bacteria;p__Chloroflexi;c__TK17;o__;f__;g__;s__
OTU_1219	0	12	7	0	0	0	2	2	0	3	5	0	1	0	0	0	2	0	0	3	0	0	0	1	0	0	0	0	0	0	2	0	2	k__Bacteria;p__Actinobacteria;c__Actinobacteria;o__Actinomycetales;f__Cellulomonadaceae;g__Demequina;s__
OTU_1220	0	0	0	0	0	0	0	0	0	0	0	0	0	5	2	0	0	0	0	0	0	5	0	8	1	0	0	0	0	0	0	9	2	k__Bacteria;p__Chloroflexi;c__Dehalococcoidetes;o__GIF9;f__;g__;s__
OTU_1221	0	0	0	2	0	0	0	1	0	0	0	0	0	5	1	0	0	0	1	0	0	27	0	5	0	0	0	0	0	0	3	6	1	k__Bacteria;p__Chloroflexi;c__Dehalococcoidetes;o__Dehalococcoidales;f__;g__;s__
OTU_1222	0	0	0	0	0	3	0	0	0	0	0	0	0	0	10	0	0	0	5	0	0	0	0	0	0	0	0	0	0	0	0	0	0	k__Bacteria;p__Chlorobi;c__;o__;f__;g__;s__
OTU_1223	0	0	0	0	12	0	0	0	0	0	0	0	0	0	0	0	0	0	0	0	0	0	0	0	0	0	0	0	0	0	0	0	0	k__Bacteria;p__Firmicutes;c__Clostridia;o__Clostridiales;f__Ruminococcaceae;g__;s__
OTU_1224	0	0	0	0	0	0	0	0	0	0	1	0	0	3	2	0	0	0	0	0	0	2	8	1	0	1	11	0	0	0	0	2	0	k__Bacteria;p__Firmicutes;c__Clostridia;o__Clostridiales;f__Clostridiaceae;g__Oxobacter;s__
OTU_1225	0	0	0	0	0	0	0	0	0	0	0	0	0	3	0	0	0	2	0	0	0	1	8	6	0	0	0	0	0	0	0	0	0	k__Bacteria;p__Proteobacteria;c__Gammaproteobacteria;o__Pseudomonadales;f__Moraxellaceae
OTU_1226	0	0	0	0	0	0	0	0	0	0	0	2	17	0	0	0	0	0	0	0	0	0	0	0	0	0	0	0	0	0	0	0	0	k__Bacteria;p__Chloroflexi;c__Anaerolineae;o__WCHB1-50;f__;g__;s__
OTU_1227	0	0	0	5	0	0	0	0	0	0	0	0	3	0	0	0	0	0	0	0	0	0	0	0	0	0	0	0	0	0	0	0	0	k__Bacteria;p__Actinobacteria;c__Acidimicrobiia;o__Acidimicrobiales;f__;g__;s__
OTU_1228	0	0	0	2	0	0	0	0	0	0	0	0	5	0	1	2	0	0	0	0	0	0	0	0	0	0	2	0	0	0	0	0	0	k__Bacteria;p__Acidobacteria;c__Acidobacteriia;o__Acidobacteriales;f__Koribacteraceae;g__;s__
OTU_1229	2	8	0	0	51	0	0	48	0	2	0	1	8	0	0	0	0	0	0	0	0	0	0	0	0	0	0	3	1	1	0	0	1	k__Bacteria;p__Firmicutes;c__Clostridia;o__Clostridiales
OTU_1230	0	0	0	8	0	0	0	0	0	0	0	0	0	0	0	0	0	0	0	0	0	0	0	0	0	0	0	0	0	0	0	0	0	k__Bacteria;p__Nitrospirae;c__Nitrospira;o__Nitrospirales;f__[Thermodesulfovibrionaceae];g__;s__
OTU_1231	5	8	0	0	1	0	0	37	0	0	0	0	0	2	0	0	0	0	1	0	0	0	1	0	0	0	0	0	0	3	0	0	0	k__Bacteria;p__Acidobacteria;c__Acidobacteriia;o__Acidobacteriales;f__Koribacteraceae;g__Candidatus Koribacter;s__
OTU_1232	3	8	0	0	83	0	0	30	0	2	0	1	23	3	0	0	3	0	0	0	0	0	0	0	0	0	0	3	0	0	0	0	0	k__Bacteria;p__Firmicutes;c__Clostridia;o__Clostridiales;f__Lachnospiraceae;g__Dorea;s__
OTU_1233	0	0	0	0	0	14	0	0	0	0	1	0	0	0	4	0	0	0	3	0	0	0	0	0	0	3	0	0	0	0	0	0	0	k__Bacteria;p__TM7;c__TM7-1;o__;f__;g__;s__
OTU_1234	2	0	4	0	0	0	3	0	12	0	1	0	0	0	2	0	3	0	0	0	0	0	0	3	0	0	2	0	0	1	0	0	0	k__Bacteria;p__Actinobacteria;c__Actinobacteria;o__Actinomycetales
OTU_1235	0	0	0	0	13	0	0	0	0	0	0	0	0	0	0	0	0	0	0	0	0	0	0	0	0	0	0	0	0	0	0	0	0	k__Bacteria;p__Firmicutes;c__Erysipelotrichi;o__Erysipelotrichales;f__Erysipelotrichaceae
OTU_1236	0	1	1	0	1	0	0	17	0	0	0	0	0	0	0	0	0	0	3	0	0	0	0	0	0	0	0	0	0	1	0	1	0	k__Bacteria;p__Proteobacteria;c__Alphaproteobacteria;o__Rhizobiales;f__;g__;s__
OTU_1237	0	6	0	1	0	0	0	0	0	0	3	0	2	0	0	14	0	0	0	0	0	0	0	0	0	0	1	1	0	0	1	0	3	k__Bacteria;p__Chloroflexi;c__Ktedonobacteria;o__Thermogemmatisporales;f__Thermogemmatisporaceae;g__;s__
OTU_1238	0	0	5	2	0	0	0	0	2	0	0	0	10	0	0	2	0	0	0	0	0	0	0	0	0	0	0	0	0	0	0	0	0	k__Bacteria;p__Chloroflexi;c__Anaerolineae;o__H39;f__;g__;s__
OTU_1239	0	12	2	0	1	0	0	0	0	0	2	0	0	0	0	0	0	0	0	0	0	0	0	0	0	0	0	0	0	0	0	0	0	k__Bacteria;p__Acidobacteria;c__Acidobacteria-6;o__CCU21;f__;g__;s__
OTU_1240	11	0	1	1	0	2	1	0	0	2	3	2	3	12	5	4	0	0	3	4	12	29	0	24	5	0	2	0	1	4	6	22	12	k__Bacteria;p__Spirochaetes;c__Spirochaetes;o__Spirochaetales;f__Spirochaetaceae;g__;s__
OTU_1241	0	0	0	0	0	0	0	0	0	0	0	0	0	0	1	0	0	0	0	13	0	0	0	0	0	0	0	0	0	0	0	0	0	k__Bacteria;p__Proteobacteria;c__Deltaproteobacteria;o__MIZ46;f__;g__;s__
OTU_1242	2	2	2	2	2	1	9	0	12	0	1	6	0	0	0	2	0	0	0	0	0	0	0	0	1	1	0	0	0	0	0	0	0	k__Bacteria;p__Proteobacteria;c__Alphaproteobacteria;o__Rhodospirillales;f__Acetobacteraceae;g__;s__
OTU_1243	0	11	13	1	4	6	0	1	3	1	1	2	0	0	0	1	0	0	2	0	0	0	0	1	0	0	1	0	0	2	0	0	0	k__Bacteria;p__Acidobacteria;c__Acidobacteriia;o__Acidobacteriales;f__Koribacteraceae
OTU_1244	1	1	0	3	0	1	0	2	0	0	0	0	1	0	1	9	0	0	0	0	1	2	2	0	0	0	2	0	0	0	0	0	0	k__Bacteria;p__Actinobacteria;c__Thermoleophilia;o__;f__;g__;s__
OTU_1245	0	0	0	0	0	0	0	0	0	0	0	0	0	4	0	0	0	0	0	0	0	2	1	1	0	0	0	0	0	0	1	3	7	k__Bacteria;p__Chloroflexi;c__Dehalococcoidetes;o__Dehalococcoidales
OTU_1247	0	2	0	0	3	0	0	17	0	2	0	0	1	0	0	0	0	0	0	0	0	0	0	0	0	0	0	2	0	0	0	0	0	k__Bacteria;p__Firmicutes;c__Clostridia;o__Clostridiales
OTU_1248	0	2	4	8	0	3	4	0	0	3	0	1	4	0	9	6	0	0	2	0	0	3	2	1	0	0	6	0	3	0	0	2	0	k__Bacteria;p__Proteobacteria;c__Deltaproteobacteria;o__Desulfuromonadales
OTU_1249	0	4	5	2	0	0	0	1	0	0	0	0	0	0	0	0	0	0	0	0	0	0	0	0	0	0	0	0	0	0	0	0	0	k__Bacteria;p__Actinobacteria;c__MB-A2-108;o__0319-7L14;f__;g__;s__
OTU_1250	0	1	0	0	8	0	0	26	0	1	0	0	0	0	0	0	0	0	5	0	0	0	0	0	0	0	0	0	0	1	0	0	0	k__Bacteria;p__Nitrospirae;c__Nitrospira;o__Nitrospirales;f__Nitrospiraceae;g__Nitrospira;s__
OTU_1251	0	0	0	0	0	0	2	0	1	0	9	0	0	0	2	1	0	0	2	0	0	0	0	0	0	0	1	0	0	0	0	0	0	k__Bacteria;p__Actinobacteria;c__Thermoleophilia;o__Solirubrobacterales
OTU_1252	0	0	0	0	0	4	0	0	0	0	0	0	0	0	8	0	0	0	5	0	0	0	2	0	0	0	0	0	0	0	0	0	0	k__Bacteria;p__Chlorobi;c__BSV26;o__PK329;f__;g__;s__
OTU_1253	1	0	0	0	0	0	0	24	0	1	0	0	0	0	0	0	0	0	2	0	0	0	0	0	0	0	0	0	0	3	0	0	0	k__Bacteria;p__Proteobacteria;c__Alphaproteobacteria;o__Sphingomonadales;f__Sphingomonadaceae;g__Kaistobacter;s__
OTU_1254	0	0	0	0	3	0	0	11	0	0	0	0	0	0	0	0	0	0	0	0	0	0	0	0	0	0	0	0	0	0	0	0	0	k__Bacteria;p__Proteobacteria;c__Alphaproteobacteria;o__Sphingomonadales;f__Sphingomonadaceae
OTU_1255	0	0	0	0	11	0	0	18	0	0	0	0	0	0	0	0	0	0	1	0	0	0	0	0	0	0	0	1	3	0	0	0	0	k__Bacteria;p__Proteobacteria;c__Gammaproteobacteria;o__Xanthomonadales;f__Xanthomonadaceae;g__;s__
OTU_1256	0	0	0	0	10	0	0	3	0	0	0	0	0	0	0	0	0	0	0	0	0	0	0	0	0	0	0	0	0	0	0	0	0	k__Bacteria;p__Firmicutes;c__Clostridia;o__Clostridiales;f__Ruminococcaceae;g__;s__
OTU_1257	0	3	3	1	0	0	1	0	0	5	4	2	3	0	0	9	0	0	0	0	0	0	0	2	0	0	18	0	0	0	0	0	0	k__Bacteria;p__Chloroflexi;c__TK17;o__;f__;g__;s__
OTU_1258	0	0	0	2	0	0	12	1	2	0	0	3	0	0	1	0	0	0	0	0	0	0	0	0	0	0	10	0	0	0	0	0	0	k__Bacteria;p__TM7;c__TM7-1;o__;f__;g__;s__
OTU_1259	2	0	0	0	0	1	1	0	5	0	0	0	0	0	0	0	9	6	0	0	0	2	0	0	1	38	7	0	0	0	0	0	0	k__Bacteria;p__TM7;c__TM7-3
OTU_1260	0	1	0	0	0	0	0	0	0	2	10	0	0	0	0	1	0	0	0	0	0	0	0	0	0	0	0	0	0	0	0	0	0	k__Bacteria;p__Actinobacteria;c__Thermoleophilia;o__Solirubrobacterales;f__Patulibacteraceae;g__;s__
OTU_1261	0	0	0	0	9	0	0	1	0	1	1	0	0	0	0	0	0	0	0	0	0	1	0	0	1	0	0	0	0	0	0	0	1	k__Bacteria;p__Actinobacteria;c__Actinobacteria;o__Actinomycetales;f__Sanguibacteraceae;g__Sanguibacter;s__
OTU_1262	0	0	2	0	0	0	0	0	0	9	0	2	0	0	0	0	3	0	0	0	1	1	0	3	0	0	0	0	0	0	0	0	0	k__Bacteria;p__TM7;c__SC3;o__;f__;g__;s__
OTU_1263	0	6	10	0	1	0	1	0	4	0	0	3	0	0	0	0	0	0	0	0	0	0	0	0	0	0	0	0	0	0	0	0	0	k__Bacteria;p__Verrucomicrobia;c__[Spartobacteria];o__[Chthoniobacterales];f__[Chthoniobacteraceae];g__DA101;s__
OTU_1264	0	0	0	0	0	0	0	9	0	0	0	0	0	1	0	0	0	0	0	0	0	0	0	0	2	0	0	0	0	0	0	0	0	k__Bacteria;p__Firmicutes;c__Clostridia;o__Clostridiales;f__[Tissierellaceae];g__Tepidimicrobium;s__
OTU_1265	0	0	0	0	0	1	1	0	0	0	0	0	0	0	0	0	0	0	0	0	0	0	0	0	7	0	0	0	3	1	0	0	0	k__Bacteria;p__Gemmatimonadetes;c__Gemmatimonadetes;o__Gemmatimonadales;f__Ellin5301;g__;s__
OTU_1266	0	0	0	0	0	3	0	0	0	0	0	0	0	2	6	0	0	0	3	1	3	12	1	3	0	1	0	0	2	1	1	3	6	k__Bacteria;p__Proteobacteria;c__Deltaproteobacteria;o__;f__;g__;s__
OTU_1267	0	1	0	0	0	0	0	13	0	0	0	0	0	0	0	0	0	0	0	0	0	0	0	0	0	0	0	0	0	0	0	0	0	k__Bacteria;p__Firmicutes;c__Clostridia;o__Clostridiales;f__Ruminococcaceae;g__;s__
OTU_1268	0	0	0	0	0	0	0	0	0	0	0	0	0	0	0	0	0	0	0	0	0	2	22	2	0	0	2	0	0	0	0	0	0	k__Bacteria;p__Firmicutes;c__Bacilli;o__Bacillales;f__Paenibacillaceae;g__Paenibacillus;s__
OTU_1269	0	0	1	7	0	0	0	0	9	0	1	1	0	0	0	0	0	0	0	2	0	0	0	0	0	0	1	0	1	0	0	0	0	k__Bacteria;p__AD3;c__JG37-AG-4;o__;f__;g__;s__
OTU_1270	0	0	0	0	0	0	0	0	0	0	0	0	0	0	0	17	0	0	0	0	0	0	1	0	0	0	3	0	0	0	0	0	0	k__Bacteria;p__Chloroflexi;c__Ktedonobacteria;o__Thermogemmatisporales;f__Thermogemmatisporaceae;g__;s__
OTU_1271	0	2	0	0	15	0	0	0	0	0	0	0	0	0	0	0	1	0	0	0	0	0	0	0	0	0	0	0	0	0	0	0	0	k__Bacteria;p__Firmicutes;c__Bacilli;o__Bacillales;f__Bacillaceae;g__Bacillus;s__clausii
OTU_1272	2	3	1	6	2	0	0	0	0	4	0	1	1	0	0	0	0	0	0	0	2	0	0	1	0	0	0	0	0	0	0	0	0	k__Bacteria;p__Chloroflexi;c__TK17;o__mle1-48;f__;g__;s__
OTU_1273	0	0	0	0	10	0	0	0	0	0	0	0	0	0	0	0	0	0	0	0	0	0	0	0	0	0	0	0	0	0	0	0	0	k__Bacteria;p__Firmicutes;c__Clostridia;o__Clostridiales;f__Ruminococcaceae;g__;s__
OTU_1274	0	0	0	0	14	0	0	0	0	0	0	0	0	0	0	0	0	0	0	0	0	0	0	0	0	0	0	1	0	0	0	0	0	k__Bacteria;p__Firmicutes;c__Clostridia;o__Clostridiales
OTU_1275	2	0	0	0	9	0	0	1	0	0	0	1	0	0	0	0	0	0	0	0	0	0	0	0	0	0	0	0	0	0	0	0	0	k__Bacteria;p__Firmicutes;c__Clostridia;o__SHA-98;f__;g__;s__
OTU_1276	0	1	0	0	18	0	0	1	0	0	0	0	0	0	0	0	2	0	0	0	0	0	0	0	0	0	2	0	0	0	0	0	0	k__Bacteria;p__Firmicutes;c__Clostridia;o__Clostridiales;f__Ruminococcaceae
OTU_1277	0	4	5	0	0	0	1	2	3	1	1	0	0	0	0	0	0	0	0	0	0	0	0	0	0	0	0	0	0	0	0	0	0	k__Bacteria;p__Actinobacteria;c__Thermoleophilia;o__Solirubrobacterales;f__Patulibacteraceae;g__;s__
OTU_1278	1	2	2	13	2	0	0	1	0	0	0	2	22	0	2	1	0	0	1	0	0	0	0	0	0	0	0	0	0	0	0	0	0	k__Bacteria;p__Proteobacteria;c__Deltaproteobacteria;o__Syntrophobacterales;f__Syntrophobacteraceae;g__;s__
OTU_1279	1	3	8	5	2	0	3	0	4	14	4	5	15	0	1	11	0	0	2	2	1	0	0	1	1	0	11	0	1	0	0	0	2	k__Bacteria;p__Proteobacteria;c__Betaproteobacteria;o__;f__;g__;s__
OTU_1280	1	0	2	3	0	0	0	0	0	5	3	0	0	0	0	1	0	0	0	0	0	0	0	0	0	0	0	2	0	0	0	0	0	k__Bacteria;p__Proteobacteria;c__Deltaproteobacteria;o__Myxococcales;f__;g__;s__
OTU_1281	0	0	0	0	2	2	2	0	0	0	0	0	0	5	1	0	4	0	3	0	1	3	0	1	3	0	1	0	0	1	0	0	0	k__Bacteria;p__Actinobacteria;c__;o__;f__;g__;s__
OTU_1282	0	2	0	0	28	0	0	20	0	0	0	0	3	0	0	0	0	0	0	0	0	0	0	0	0	0	0	2	0	0	0	0	0	k__Bacteria;p__Firmicutes;c__Clostridia;o__Clostridiales;f__;g__;s__
OTU_1283	0	3	3	0	7	0	0	0	0	0	0	0	1	0	0	0	3	0	0	1	0	0	0	0	0	0	0	1	0	0	0	0	0	k__Bacteria;p__Proteobacteria;c__Alphaproteobacteria;o__Rhodobacterales;f__Hyphomonadaceae;g__;s__
OTU_1284	0	0	0	9	0	4	0	0	0	0	0	0	0	0	0	5	0	1	0	2	0	0	0	0	0	0	0	0	0	0	0	0	0	k__Bacteria;p__Proteobacteria;c__Deltaproteobacteria;o__Bdellovibrionales;f__Bdellovibrionaceae;g__Bdellovibrio;s__
OTU_1285	0	0	0	0	0	0	0	0	0	0	0	0	4	0	0	11	0	0	0	0	0	0	0	0	0	0	0	0	0	0	0	0	0	k__Bacteria;p__Nitrospirae;c__Nitrospira;o__Nitrospirales;f__[Thermodesulfovibrionaceae]
OTU_1286	0	0	0	0	5	0	0	12	0	0	0	1	2	0	0	0	0	0	0	0	0	0	0	0	0	0	0	0	0	0	0	0	0	k__Bacteria;p__Firmicutes;c__Erysipelotrichi;o__Erysipelotrichales;f__Erysipelotrichaceae;g__;s__
OTU_1287	3	2	0	0	1	2	1	27	1	0	0	0	2	9	11	0	1	0	8	7	0	4	2	6	4	10	1	8	0	2	3	0	1	k__Bacteria;p__Proteobacteria;c__Alphaproteobacteria;o__Rhizobiales;f__Rhizobiaceae;g__Agrobacterium;s__
OTU_1288	65	4	2	1	2	29	6	2	0	0	38	0	0	0	19	3	19	0	5	112	0	0	4	2	32	17	3	0	465	3	0	0	1	k__Bacteria;p__Proteobacteria;c__Alphaproteobacteria;o__Caulobacterales;f__Caulobacteraceae;g__Asticcacaulis;s__
OTU_1289	3	0	0	0	0	2	0	0	1	2	0	0	0	9	5	0	1	0	3	1	1	3	0	8	1	0	0	1	0	3	3	2	5	k__Bacteria;p__Chloroflexi;c__Dehalococcoidetes;o__Dehalococcoidales
OTU_1290	0	0	0	0	11	0	0	3	0	0	0	0	0	0	0	0	0	0	0	0	0	0	0	0	0	0	0	0	0	0	0	0	0	k__Bacteria;p__Firmicutes;c__Clostridia;o__Clostridiales;f__Ruminococcaceae;g__;s__
OTU_1291	0	0	0	0	1	0	0	13	0	0	0	0	0	2	0	0	0	0	0	0	0	0	0	0	0	0	0	0	0	0	0	0	0	k__Bacteria;p__Bacteroidetes;c__[Saprospirae];o__[Saprospirales];f__Chitinophagaceae;g__;s__
OTU_1292	0	8	3	0	0	5	0	0	0	2	0	0	0	0	3	1	0	0	0	0	0	0	0	0	0	0	0	0	0	0	0	2	0	k__Bacteria;p__Proteobacteria;c__Alphaproteobacteria;o__Rhodobacterales;f__Hyphomonadaceae;g__;s__
OTU_1294	0	0	0	0	1	0	0	12	0	0	0	0	0	0	0	0	0	0	0	0	0	0	0	0	0	0	0	0	0	0	0	0	0	k__Bacteria;p__Cyanobacteria;c__ML635J-21;o__;f__;g__;s__
OTU_1295	0	0	0	0	0	0	0	0	0	1	0	0	1	2	1	0	0	0	0	0	3	2	0	1	0	0	1	0	0	0	0	2	4	k__Bacteria;p__Chloroflexi;c__Anaerolineae;o__Anaerolineales;f__Anaerolinaceae;g__;s__
OTU_1296	0	0	0	0	11	0	0	0	0	0	0	0	0	0	0	0	0	0	0	0	0	0	0	0	0	0	0	0	0	0	0	0	0	k__Bacteria;p__Firmicutes;c__Clostridia;o__Clostridiales;f__;g__;s__
OTU_1297	0	0	0	0	0	0	0	0	0	0	0	0	0	0	0	0	0	0	0	1	0	1	0	3	0	0	0	2	0	0	3	2	2	k__Bacteria;p__Chloroflexi;c__Dehalococcoidetes;o__Dehalococcoidales;f__Dehalococcoidaceae;g__;s__
OTU_1298	2	0	0	8	0	3	0	2	0	0	0	0	9	3	1	0	2	0	3	0	0	3	1	0	17	17	3	0	3	1	0	0	0	k__Bacteria;p__Proteobacteria;c__Betaproteobacteria;o__Burkholderiales;f__Comamonadaceae
OTU_1299	0	0	0	0	0	0	0	11	0	0	0	0	0	0	0	0	0	0	0	0	0	0	0	0	0	0	0	0	0	0	0	0	0	k__Bacteria;p__WS3;c__PRR-12;o__Sediment-1;f__;g__;s__
OTU_1300	1	0	0	3	0	0	0	0	0	1	0	0	11	0	0	0	0	0	2	0	0	0	0	0	0	0	0	0	0	0	0	0	0	k__Bacteria;p__Chloroflexi;c__Anaerolineae;o__A31;f__;g__;s__
OTU_1301	2	1	0	0	17	0	2	2	0	0	0	4	1	1	0	0	2	0	3	2	0	0	3	1	0	1	1	0	0	0	0	0	0	k__Bacteria;p__Firmicutes;c__Clostridia;o__Clostridiales;f__Lachnospiraceae
OTU_1304	1	0	0	0	1	1	0	13	0	2	0	0	0	0	0	0	0	0	1	0	0	0	0	0	0	0	0	0	0	0	0	0	0	k__Bacteria;p__Proteobacteria;c__Deltaproteobacteria;o__[Entotheonellales];f__[Entotheonellaceae]
OTU_1305	0	0	0	0	0	0	0	0	0	0	0	0	0	0	0	0	0	0	0	4	0	0	0	1	0	0	0	0	6	2	0	0	0	k__Bacteria;p__Bacteroidetes;c__Flavobacteriia;o__Flavobacteriales;f__Flavobacteriaceae;g__Flavobacterium;s__
OTU_1306	0	0	0	0	0	0	2	0	1	0	0	0	0	0	0	0	0	0	1	0	0	2	3	0	0	0	0	0	0	0	7	1	9	k__Bacteria;p__Actinobacteria;c__Actinobacteria;o__Actinomycetales;f__Microbacteriaceae
OTU_1307	0	4	8	0	0	0	0	1	0	1	0	0	0	2	0	0	0	0	0	0	0	0	0	0	0	0	0	0	0	0	0	0	0	k__Bacteria;p__Acidobacteria;c__Sva0725;o__Sva0725;f__;g__;s__
OTU_1308	0	0	0	0	0	0	1	0	0	0	0	0	0	0	0	0	0	0	0	0	0	0	0	0	0	0	0	0	14	0	0	0	0	k__Bacteria;p__Bacteroidetes;c__Bacteroidia;o__Bacteroidales
OTU_1309	0	5	0	2	2	0	0	2	0	0	0	0	23	0	0	0	0	0	0	0	0	0	0	0	0	0	1	0	0	0	0	0	0	k__Bacteria;p__Verrucomicrobia;c__[Spartobacteria];o__[Chthoniobacterales];f__[Chthoniobacteraceae];g__DA101;s__
OTU_1310	0	0	0	0	0	1	1	0	2	0	0	0	0	1	0	0	0	8	0	0	0	2	0	2	0	2	0	0	0	0	0	0	2	k__Bacteria;p__Bacteroidetes;c__[Saprospirae];o__[Saprospirales];f__Chitinophagaceae;g__;s__
OTU_1311	1	1	0	4	0	0	0	0	0	2	2	0	5	0	0	7	0	0	0	0	6	0	0	5	0	0	4	0	0	0	0	0	0	k__Bacteria;p__Chloroflexi;c__Dehalococcoidetes;o__Dehalococcoidales
OTU_1312	0	0	0	0	0	1	0	0	0	0	0	0	0	0	1	0	0	0	0	0	0	21	0	6	1	0	0	0	0	0	0	3	3	k__Bacteria;p__Proteobacteria;c__Betaproteobacteria;o__Rhodocyclales;f__Rhodocyclaceae;g__K82;s__
OTU_1313	0	0	0	0	18	0	0	35	0	0	0	0	3	0	0	0	0	0	0	0	0	0	0	0	0	0	0	0	0	0	0	0	0	k__Bacteria;p__Firmicutes;c__Clostridia;o__Clostridiales;f__;g__;s__
OTU_1314	3	0	0	0	7	0	0	0	0	0	0	0	0	5	0	0	0	0	0	0	0	0	0	0	0	0	0	0	0	0	0	0	0	k__Bacteria;p__Firmicutes;c__Clostridia;o__Clostridiales
OTU_1315	5	0	0	0	0	1	0	3	2	0	0	1	0	4	0	2	3	0	4	0	1	3	2	3	2	3	6	0	0	2	7	5	2	k__Bacteria;p__Chloroflexi;c__Anaerolineae;o__Anaerolineales;f__Anaerolinaceae;g__;s__
OTU_1316	0	2	0	0	7	0	0	27	0	1	1	3	0	4	1	0	0	0	1	0	0	0	0	1	0	0	0	0	0	1	0	0	0	k__Bacteria;p__Proteobacteria;c__Alphaproteobacteria;o__Rhodospirillales;f__Rhodospirillaceae;g__;s__
OTU_1317	2	1	1	0	4	0	0	2	0	3	0	0	0	1	0	0	0	0	0	0	0	0	0	0	0	0	0	0	0	0	0	0	0	k__Bacteria;p__Bacteroidetes;c__Sphingobacteriia;o__Sphingobacteriales;f__;g__;s__
OTU_1318	0	4	4	0	1	0	1	0	1	0	0	0	0	0	0	0	0	0	0	1	0	0	0	0	0	0	0	0	0	0	0	0	0	k__Bacteria;p__Actinobacteria;c__Actinobacteria;o__Actinomycetales;f__Micromonosporaceae;g__Pilimelia;s__
OTU_1320	2	3	0	0	2	0	3	3	10	1	0	3	0	0	1	1	0	0	1	0	0	0	0	0	0	0	0	0	0	0	0	0	0	k__Bacteria;p__Acidobacteria;c__Solibacteres;o__JH-WHS99;f__;g__;s__
OTU_1321	1	1	2	0	1	3	3	0	0	0	0	20	0	0	0	1	0	0	0	0	0	0	0	0	0	0	0	0	0	0	0	0	0	k__Bacteria;p__Gemmatimonadetes;c__Gemmatimonadetes;o__;f__;g__;s__
OTU_1322	0	0	0	0	9	0	0	0	0	0	0	0	1	0	0	0	0	0	0	0	0	0	0	0	0	0	0	1	0	0	0	0	0	k__Bacteria;p__Bacteroidetes;c__Bacteroidia;o__Bacteroidales;f__;g__;s__
OTU_1323	0	1	1	3	0	1	1	0	1	0	0	0	1	0	0	1	6	0	0	0	0	0	0	0	5	1	2	0	0	0	0	0	0	k__Bacteria;p__Bacteroidetes;c__[Saprospirae];o__[Saprospirales];f__Chitinophagaceae;g__;s__
OTU_1324	0	3	1	1	0	0	0	0	2	0	0	9	0	0	0	0	0	0	0	0	0	0	0	0	0	0	0	0	0	0	0	0	0	k__Bacteria;p__TM6;c__SJA-4;o__;f__;g__;s__
OTU_1325	0	0	0	0	0	0	0	8	0	1	0	0	0	0	0	0	0	0	0	0	0	0	0	0	0	0	0	0	0	0	0	0	0	k__Bacteria;p__Proteobacteria;c__Betaproteobacteria;o__;f__;g__;s__
OTU_1326	0	0	0	0	0	6	0	0	0	0	0	0	0	0	9	0	0	0	4	0	0	0	0	0	0	0	0	0	0	0	0	0	0	k__Bacteria;p__Proteobacteria;c__Gammaproteobacteria;o__Legionellales
OTU_1327	0	0	1	12	0	0	0	0	1	0	1	0	4	0	0	8	0	0	0	1	0	0	0	0	0	0	0	0	0	0	0	0	0	k__Bacteria;p__AD3;c__ABS-6;o__;f__;g__;s__
OTU_1328	0	0	0	0	10	0	0	9	0	0	0	0	0	0	0	0	0	0	0	0	0	0	0	0	0	0	0	0	0	0	0	0	0	k__Bacteria;p__Firmicutes;c__Clostridia;o__Clostridiales;f__Lachnospiraceae
OTU_1329	0	0	0	0	0	0	0	0	0	0	0	0	0	0	1	0	0	0	0	2	0	1	0	3	0	0	0	0	0	1	2	4	2	k__Bacteria;p__Chloroflexi;c__Dehalococcoidetes;o__Dehalococcoidales;f__Dehalococcoidaceae;g__;s__
OTU_1330	0	0	0	0	0	14	0	1	0	0	0	0	0	0	0	0	0	0	0	0	0	0	0	1	0	0	0	0	0	0	0	0	0	k__Bacteria
OTU_1331	1	4	2	1	3	2	4	12	6	1	3	14	1	1	1	1	2	0	1	0	0	0	0	2	10	0	13	3	1	0	0	1	0	k__Bacteria;p__Proteobacteria;c__Gammaproteobacteria;o__Xanthomonadales;f__Xanthomonadaceae;g__Dokdonella;s__
OTU_1332	0	0	0	0	0	0	0	12	0	0	0	2	0	1	0	0	0	0	3	0	0	0	0	0	0	0	0	0	0	0	0	0	0	k__Bacteria;p__Gemmatimonadetes;c__Gemm-1;o__;f__;g__;s__
OTU_1333	1	1	0	1	0	4	3	1	1	0	4	0	0	3	5	1	0	0	6	0	0	1	2	2	2	0	0	0	0	0	0	0	0	k__Bacteria;p__Actinobacteria;c__Acidimicrobiia;o__Acidimicrobiales;f__;g__;s__
OTU_1334	0	0	0	3	0	0	0	1	0	0	0	0	0	0	0	0	12	0	0	0	0	2	1	0	0	3	0	0	0	1	0	2	0	k__Bacteria;p__Proteobacteria;c__Betaproteobacteria;o__Burkholderiales;f__Burkholderiaceae;g__Burkholderia;s__
OTU_1335	0	0	0	0	0	6	0	1	0	1	3	0	0	3	4	2	0	0	3	0	0	5	0	2	0	0	1	0	0	0	0	2	0	k__Bacteria;p__Actinobacteria;c__Thermoleophilia;o__Solirubrobacterales
OTU_1336	3	0	0	1	0	11	0	0	0	0	1	0	0	0	5	1	1	0	10	0	0	0	0	0	5	10	0	0	0	3	0	0	0	k__Bacteria;p__Proteobacteria;c__Deltaproteobacteria;o__MIZ46;f__;g__;s__
OTU_1337	0	0	0	0	0	0	0	0	0	1	0	0	0	0	0	0	0	0	0	4	4	0	0	0	0	0	0	0	6	9	4	2	1	k__Bacteria;p__Chloroflexi;c__Dehalococcoidetes;o__GIF9;f__;g__;s__
OTU_1338	1	0	0	2	0	0	0	0	0	1	0	0	15	0	0	0	0	0	0	0	0	0	0	0	0	0	0	0	0	0	0	0	0	k__Bacteria;p__Nitrospirae;c__Nitrospira;o__Nitrospirales;f__0319-6A21;g__;s__
OTU_1339	12	33	0	0	267	0	0	352	1	12	0	7	39	7	0	0	4	2	4	3	0	0	0	0	0	0	0	13	2	2	183	0	265	k__Bacteria;p__Actinobacteria;c__Actinobacteria;o__Bifidobacteriales;f__Bifidobacteriaceae;g__Bifidobacterium
OTU_1341	0	1	0	0	0	0	0	8	0	0	0	3	0	0	0	0	0	0	1	0	0	0	0	0	0	0	0	0	0	0	0	0	0	k__Bacteria;p__Proteobacteria;c__Deltaproteobacteria;o__Myxococcales;f__Polyangiaceae;g__;s__
OTU_1342	4	11	8	3	4	1	10	2	21	22	6	16	0	1	1	10	4	0	2	1	25	1	1	2	4	0	7	0	7	0	1	0	3	k__Bacteria;p__Acidobacteria;c__Acidobacteriia;o__Acidobacteriales;f__Acidobacteriaceae;g__;s__
OTU_1343	1	2	0	1	4	1	3	1	0	1	0	0	7	10	2	1	0	3	0	0	0	4	1	6	1	2	4	0	1	0	4	1	0	k__Bacteria;p__Chloroflexi;c__Anaerolineae;o__Anaerolineales;f__Anaerolinaceae;g__;s__
OTU_1344	0	1	0	0	0	0	0	9	0	0	0	0	0	0	0	0	0	0	1	0	0	0	0	0	0	0	0	0	0	0	0	0	0	k__Bacteria;p__Acidobacteria;c__Solibacteres;o__Solibacterales;f__Solibacteraceae;g__Candidatus Solibacter;s__
OTU_1345	0	2	0	0	0	3	0	0	0	0	0	0	0	9	3	0	0	0	2	0	0	7	1	3	0	0	0	0	0	0	2	6	0	k__Bacteria;p__Proteobacteria;c__Deltaproteobacteria;o__BPC076;f__;g__;s__
OTU_1346	1	6	0	0	31	0	0	19	0	0	0	1	6	0	0	0	1	0	0	0	0	0	0	0	0	0	0	0	0	2	0	0	0	k__Bacteria;p__Firmicutes;c__Clostridia;o__Clostridiales;f__;g__;s__
OTU_1347	1	2	1	4	0	10	4	0	2	1	3	0	0	0	3	0	1	0	0	1	5	0	0	0	13	0	0	0	25	1	0	1	1	k__Bacteria;p__Gemmatimonadetes;c__Gemmatimonadetes;o__Gemmatimonadales;f__Ellin5301;g__;s__
OTU_1348	0	0	0	0	13	0	0	0	0	0	0	0	0	0	0	0	0	0	0	0	0	0	0	0	0	0	0	0	0	0	0	0	0	k__Bacteria;p__Firmicutes;c__Clostridia;o__Clostridiales;f__Ruminococcaceae;g__Oscillospira;s__
OTU_1349	0	5	8	1	0	0	3	0	0	7	0	0	0	0	0	1	0	0	0	0	0	0	0	3	0	0	0	0	0	0	0	0	0	k__Bacteria;p__TM7;c__TM7-1;o__;f__;g__;s__
OTU_1350	0	1	0	0	10	0	0	32	0	0	0	0	5	0	0	0	0	0	0	0	0	0	0	0	0	0	0	1	0	0	0	0	0	k__Bacteria;p__Bacteroidetes;c__Bacteroidia;o__Bacteroidales;f__Bacteroidaceae;g__5-7N15;s__
OTU_1351	0	0	0	0	0	2	0	0	0	0	0	0	0	1	1	0	0	0	2	0	0	1	2	3	0	0	0	0	0	0	1	4	2	k__Bacteria;p__Chloroflexi;c__Dehalococcoidetes;o__Dehalococcoidales;f__Dehalococcoidaceae;g__;s__
OTU_1352	0	0	0	14	0	0	0	0	0	0	0	0	0	0	0	0	0	0	0	0	0	0	0	0	0	0	0	0	0	0	0	0	0	k__Bacteria;p__Chloroflexi;c__Anaerolineae;o__A31;f__;g__;s__
OTU_1353	0	0	0	1	0	0	0	0	0	0	0	0	9	0	0	0	0	0	0	0	0	0	0	0	0	0	0	0	0	0	0	0	1	k__Bacteria;p__Chloroflexi;c__S085;o__;f__;g__;s__
OTU_1354	0	1	2	6	0	0	0	0	0	1	3	1	5	0	2	3	0	0	0	0	0	0	0	1	0	0	4	0	0	0	0	0	0	k__Bacteria;p__Acidobacteria;c__iii1-8;o__SJA-36;f__;g__;s__
OTU_1355	0	0	0	0	10	0	0	0	0	0	0	0	1	0	0	0	0	0	0	0	0	0	0	0	0	0	0	0	0	0	0	0	0	k__Bacteria;p__Firmicutes;c__Clostridia;o__Clostridiales
OTU_1356	0	0	0	1	0	10	1	0	3	0	0	2	0	3	1	1	17	0	0	0	0	0	0	1	1	0	0	0	0	0	1	4	3	k__Bacteria;p__Acidobacteria;c__OS-K;o__;f__;g__;s__
OTU_1357	0	0	0	3	4	7	0	0	0	0	0	0	0	1	1	0	1	0	0	0	0	5	1	5	0	0	0	0	0	0	1	0	3	k__Bacteria;p__Proteobacteria;c__Betaproteobacteria;o__SC-I-84;f__;g__;s__
OTU_1358	0	0	0	0	11	0	0	0	0	0	0	0	0	0	0	0	0	0	0	0	0	0	0	0	0	0	0	0	0	0	0	0	0	k__Bacteria;p__WWE1;c__[Cloacamonae];o__[Cloacamonales];f__[Cloacamonaceae];g__W5;s__
OTU_1359	0	0	0	0	0	0	0	0	0	0	0	0	0	3	1	0	0	0	0	0	0	7	0	6	0	0	0	0	0	0	6	6	4	k__Bacteria;p__Verrucomicrobia;c__[Pedosphaerae];o__[Pedosphaerales];f__;g__;s__
OTU_1360	31	13	1	2	10	42	24	33	13	13	8	13	2	1453	76	28	15	37	118	298	10	1200	2170	836	20	163	33	303	118	478	1509	923	1443	k__Bacteria;p__Proteobacteria;c__Alphaproteobacteria;o__Rhizobiales;f__Bradyrhizobiaceae;g__Bosea;s__genosp.
OTU_1361	0	0	0	0	9	0	0	0	0	0	0	0	0	0	0	0	0	0	0	0	0	0	0	0	0	0	0	0	0	0	0	0	0	k__Bacteria;p__Bacteroidetes;c__Bacteroidia;o__Bacteroidales;f__SB-1;g__;s__
OTU_1362	1	0	0	1	1	0	0	0	0	1	0	0	28	0	0	0	0	0	0	0	0	0	0	0	0	0	0	0	0	0	0	0	0	k__Bacteria;p__Acidobacteria;c__iii1-8;o__32-20;f__;g__;s__
OTU_1363	0	0	0	10	1	0	0	0	0	0	0	0	1	0	0	0	0	0	0	0	0	0	0	0	0	0	0	0	0	0	0	0	0	k__Bacteria;p__Actinobacteria;c__MB-A2-108;o__0319-7L14;f__;g__;s__
OTU_1364	0	0	0	0	10	0	0	0	0	0	0	0	0	0	0	0	1	0	0	0	0	0	0	0	0	0	0	0	0	0	0	0	0	k__Bacteria;p__Firmicutes;c__Clostridia;o__Clostridiales;f__Ruminococcaceae;g__;s__
OTU_1365	1	2	0	0	0	0	0	16	0	0	0	0	2	0	0	0	0	0	5	0	0	0	0	0	0	0	0	0	0	0	0	0	0	k__Bacteria;p__Proteobacteria;c__Alphaproteobacteria;o__Rhodospirillales;f__Rhodospirillaceae;g__;s__
OTU_1366	0	2	0	0	15	0	0	6	0	0	0	2	0	0	0	0	0	0	0	0	0	0	0	0	0	0	0	2	0	1	0	0	0	k__Bacteria;p__Firmicutes;c__Clostridia;o__Clostridiales
OTU_1367	1	0	0	0	0	0	0	12	0	0	0	0	0	0	0	0	0	0	0	0	0	0	0	0	0	0	0	0	0	0	0	0	0	k__Bacteria;p__Firmicutes;c__Clostridia;o__Clostridiales;f__Christensenellaceae;g__;s__
OTU_1368	3	2	1	0	0	4	2	14	1	0	0	4	0	0	0	2	0	0	2	0	0	0	0	1	0	0	3	0	0	1	0	0	0	k__Bacteria;p__Proteobacteria;c__Deltaproteobacteria;o__Myxococcales;f__Haliangiaceae;g__;s__
OTU_1369	0	7	7	0	0	0	0	0	0	0	0	1	0	0	0	0	0	0	0	0	0	0	0	0	0	0	0	0	0	0	0	0	0	k__Bacteria;p__Verrucomicrobia;c__[Pedosphaerae];o__[Pedosphaerales];f__;g__;s__
OTU_1370	0	4	0	0	0	0	0	0	0	0	2	0	0	5	2	8	0	0	3	0	4	12	5	6	0	0	5	0	0	0	0	8	9	k__Bacteria;p__Firmicutes;c__Clostridia;o__Clostridiales;f__Clostridiaceae;g__Clostridium
OTU_1371	0	1	0	0	0	0	0	0	0	0	0	0	0	1	1	0	0	0	0	0	1	10	1	10	0	0	4	0	0	0	2	9	5	k__Bacteria;p__Spirochaetes;c__Spirochaetes;o__Spirochaetales;f__Spirochaetaceae;g__;s__
OTU_1372	0	0	0	0	8	0	0	0	0	0	0	0	0	1	0	0	0	0	0	0	0	0	0	0	0	0	0	0	0	0	0	0	0	k__Bacteria;p__Firmicutes;c__Clostridia;o__Clostridiales;f__Ruminococcaceae;g__;s__
OTU_1373	2	0	0	0	9	0	0	0	0	0	0	0	0	0	0	0	0	0	0	0	0	0	0	0	0	0	0	0	0	0	0	0	0	k__Bacteria;p__Firmicutes;c__Clostridia;o__Clostridiales
OTU_1374	0	1	0	0	7	0	0	6	0	2	0	0	2	0	0	0	0	0	0	0	0	0	0	0	0	0	0	0	0	0	3	0	0	k__Bacteria;p__Firmicutes;c__Clostridia;o__Clostridiales;f__Ruminococcaceae;g__;s__
OTU_1375	4	0	0	0	0	2	0	0	0	1	0	1	0	17	3	0	0	1	15	0	0	4	9	5	0	0	0	1	1	1	1	4	0	k__Bacteria;p__Chloroflexi;c__Anaerolineae;o__SJA-15;f__;g__;s__
OTU_1376	2	3	2	0	34	0	0	3	0	1	0	1	3	3	0	0	2	0	0	0	0	0	0	0	0	0	0	6	0	0	0	0	0	k__Bacteria;p__Firmicutes;c__Clostridia;o__Clostridiales;f__Ruminococcaceae
OTU_1377	0	1	0	0	19	0	0	5	0	0	0	0	0	0	0	0	0	0	0	0	0	0	0	0	0	0	0	0	0	0	0	0	0	k__Bacteria;p__Firmicutes;c__Clostridia;o__Clostridiales;f__Ruminococcaceae;g__;s__
OTU_1378	0	0	0	0	4	0	0	10	0	0	0	0	2	0	0	0	0	0	0	0	0	0	0	0	0	0	0	1	0	0	0	0	0	k__Bacteria;p__Firmicutes;c__Clostridia;o__Clostridiales;f__Ruminococcaceae;g__;s__
OTU_1379	1	1	0	0	2	0	0	9	0	0	0	0	0	1	0	0	0	0	0	0	0	0	0	0	0	0	0	0	0	2	0	0	0	k__Bacteria;p__Proteobacteria;c__Alphaproteobacteria;o__Rhizobiales;f__Hyphomicrobiaceae;g__Devosia;s__
OTU_1380	0	0	0	0	0	0	0	16	0	0	0	0	0	0	0	0	0	0	1	0	0	0	0	0	0	0	0	0	0	0	0	0	0	k__Bacteria;p__Nitrospirae;c__Nitrospira;o__Nitrospirales;f__Nitrospiraceae;g__;s__
OTU_1381	16	0	0	0	0	0	0	0	0	0	0	0	0	0	0	0	0	0	0	0	0	0	0	0	0	3	0	0	0	0	0	0	0	k__Bacteria;p__OD1;c__ZB2;o__;f__;g__;s__
OTU_1382	0	0	0	0	11	0	0	0	0	0	0	0	0	0	0	0	1	0	0	0	0	0	0	0	0	0	0	0	0	0	0	0	0	k__Bacteria
OTU_1383	0	4	2	0	2	0	0	0	0	4	2	11	0	0	0	0	3	0	0	0	0	0	0	2	0	0	6	0	0	0	0	0	0	k__Bacteria;p__TM7;c__TM7-1;o__;f__;g__;s__
OTU_1385	0	0	0	0	0	0	0	0	0	0	0	0	0	0	0	1	0	0	0	6	4	0	0	0	0	0	0	0	3	0	0	0	0	k__Bacteria;p__Proteobacteria;c__Alphaproteobacteria;o__Rhodospirillales;f__Acetobacteraceae
OTU_1386	0	1	2	0	0	0	3	0	11	0	1	0	0	0	0	0	1	0	0	0	0	0	0	0	0	0	1	0	0	0	0	0	0	k__Bacteria;p__Acidobacteria;c__Acidobacteriia;o__Acidobacteriales;f__Koribacteraceae
OTU_1387	1	1	5	0	0	3	1	7	0	6	4	2	0	2	2	3	0	0	1	0	0	0	0	2	6	0	8	0	2	2	1	0	0	k__Bacteria;p__Proteobacteria;c__Alphaproteobacteria
OTU_1388	0	1	0	40	0	2	1	1	4	2	0	2	2	0	2	1	2	0	1	0	1	0	0	0	0	0	9	0	2	0	0	0	0	k__Bacteria;p__Actinobacteria;c__Thermoleophilia;o__Gaiellales;f__Gaiellaceae;g__;s__
OTU_1389	3	0	0	0	0	6	0	0	0	0	0	0	0	0	1	0	0	8	0	0	0	0	0	2	0	0	0	0	0	0	0	0	0	k__Bacteria;p__Proteobacteria;c__Alphaproteobacteria;o__Rhodobacterales;f__Hyphomonadaceae;g__;s__
OTU_1390	0	0	0	0	0	0	0	1	0	0	0	0	0	0	10	1	0	0	7	0	0	0	0	0	0	0	0	0	0	0	0	0	0	k__Bacteria;p__Proteobacteria;c__Alphaproteobacteria;o__;f__;g__;s__
OTU_1391	4	0	0	0	0	0	0	0	0	0	0	0	0	0	0	0	0	0	0	4	1	0	1	0	0	0	0	0	6	3	0	0	1	k__Bacteria;p__GN04;c__;o__;f__;g__;s__
OTU_1392	0	0	0	0	0	0	0	1	0	0	0	0	0	1	0	0	0	0	0	0	0	6	0	0	0	0	0	0	0	0	0	6	0	k__Bacteria;p__Fusobacteria;c__Fusobacteriia;o__Fusobacteriales;f__Fusobacteriaceae;g__Cetobacterium;s__somerae
OTU_1393	0	0	0	0	0	0	0	0	0	0	0	0	0	9	18	1	0	0	5	0	0	0	0	0	0	0	0	0	0	0	0	0	0	k__Bacteria;p__Bacteroidetes;c__[Saprospirae];o__[Saprospirales];f__Chitinophagaceae
OTU_1394	0	5	16	12	3	5	13	0	9	2	1	2	0	2	2	3	0	0	1	0	1	0	1	0	1	0	4	0	0	0	0	0	0	k__Bacteria;p__Actinobacteria;c__Acidimicrobiia;o__Acidimicrobiales;f__EB1017;g__;s__
OTU_1395	0	12	11	2	0	0	1	0	3	0	0	0	0	0	0	0	0	0	0	0	0	0	0	0	0	0	0	0	0	0	0	0	0	k__Bacteria;p__Proteobacteria;c__Deltaproteobacteria;o__Myxococcales;f__;g__;s__
OTU_1396	0	2	0	0	10	0	0	7	0	1	0	0	2	0	0	0	0	0	0	0	0	0	0	0	0	0	0	2	0	1	0	0	0	k__Bacteria;p__Firmicutes;c__Clostridia;o__Clostridiales;f__Ruminococcaceae;g__;s__
OTU_1397	0	2	0	0	0	4	2	0	3	0	0	0	0	0	4	1	0	0	4	0	0	0	0	4	1	0	1	0	0	0	1	0	0	k__Bacteria;p__Actinobacteria;c__Acidimicrobiia;o__Acidimicrobiales;f__;g__;s__
OTU_1398	0	0	0	0	0	0	0	0	0	0	0	0	0	0	0	0	0	0	0	0	0	0	0	0	0	0	0	0	5	8	1	0	0	k__Bacteria;p__Bacteroidetes;c__Sphingobacteriia;o__Sphingobacteriales;f__;g__;s__
OTU_1399	0	0	0	0	8	0	1	3	0	0	0	0	0	0	0	0	0	0	2	0	1	0	0	0	0	0	0	1	0	0	0	0	0	k__Bacteria;p__Actinobacteria;c__Acidimicrobiia;o__Acidimicrobiales;f__;g__;s__
OTU_1400	1	0	0	0	3	0	0	7	0	0	2	0	0	0	0	2	0	1	0	0	0	0	0	0	0	0	1	0	0	0	0	0	0	k__Bacteria;p__Proteobacteria;c__Betaproteobacteria;o__Neisseriales;f__Neisseriaceae
OTU_1401	0	1	0	0	3	0	0	12	0	0	0	0	0	0	0	0	0	0	0	0	0	0	0	0	0	0	0	0	0	0	1	0	8	k__Bacteria;p__Proteobacteria;c__Betaproteobacteria;o__Burkholderiales;f__Alcaligenaceae;g__Sutterella;s__
OTU_1402	0	0	0	0	0	0	0	0	0	0	0	0	0	0	0	0	0	7	0	0	0	0	0	0	0	0	0	0	0	0	0	0	0	k__Bacteria;p__Proteobacteria;c__Alphaproteobacteria;o__Caulobacterales;f__Caulobacteraceae;g__Asticcacaulis;s__
OTU_1403	0	0	0	0	0	2	0	0	0	0	0	0	0	2	0	0	2	0	8	0	0	2	1	2	1	2	1	0	0	0	0	1	2	k__Bacteria;p__Firmicutes;c__Clostridia;o__Clostridiales;f__Clostridiaceae
OTU_1404	0	0	0	0	1	0	0	4	0	2	0	0	4	0	0	0	0	0	0	0	0	0	0	0	0	0	0	0	0	0	2	0	1	k__Bacteria;p__Firmicutes;c__Clostridia;o__Clostridiales;f__Veillonellaceae;g__Dialister;s__
OTU_1405	0	0	0	0	0	0	0	0	0	0	0	0	3	2	3	1	0	0	2	0	0	2	5	2	0	0	2	0	0	0	3	1	0	k__Bacteria;p__Firmicutes;c__Bacilli;o__Bacillales;f__Alicyclobacillaceae;g__Alicyclobacillus;s__
OTU_1406	1	0	0	0	6	0	0	0	0	0	0	3	0	0	0	0	0	0	0	0	0	0	0	0	0	0	0	0	0	0	0	0	0	k__Bacteria;p__Firmicutes;c__Clostridia;o__MBA08;f__;g__;s__
OTU_1407	0	4	6	0	1	0	0	0	0	2	0	0	0	0	0	0	0	0	0	0	0	0	0	0	0	0	0	0	0	0	0	0	0	k__Bacteria;p__Proteobacteria;c__Betaproteobacteria;o__;f__;g__;s__
OTU_1408	0	0	0	0	0	0	1	0	0	0	0	0	0	0	0	0	8	0	0	0	0	0	0	0	4	0	0	0	0	0	0	0	0	k__Bacteria;p__OD1;c__ZB2;o__;f__;g__;s__
OTU_1409	118	23	22	5	7	125	20	16	4	23	93	9	91	28	168	34	88	95	133	92	26	4	10	13	294	214	64	14	296	11	1	0	4	k__Bacteria;p__Proteobacteria;c__Alphaproteobacteria;o__Caulobacterales;f__Caulobacteraceae;g__;s__
OTU_1410	0	2	6	0	0	2	1	0	3	14	8	1	0	1	0	1	1	0	0	0	0	0	0	0	0	0	0	0	0	0	0	0	0	k__Bacteria;p__TM7;c__SC3;o__;f__;g__;s__
OTU_1411	1	0	0	0	0	3	0	0	0	0	0	0	0	10	1	0	0	0	0	1	0	6	0	11	0	0	0	0	0	1	1	2	0	k__Bacteria;p__WS3;c__PRR-12;o__SSS58A;f__;g__;s__
OTU_1412	0	0	0	0	0	0	0	0	0	0	0	0	0	0	0	0	0	0	0	1	0	10	0	1	0	0	0	0	0	0	0	1	0	k__Bacteria;p__GN02;c__BB34;o__;f__;g__;s__
OTU_1413	1	0	0	0	0	0	0	0	0	0	0	0	0	0	0	0	0	0	0	0	0	2	0	0	0	0	0	0	0	0	0	5	0	k__Bacteria;p__Firmicutes;c__Clostridia;o__Clostridiales;f__Ruminococcaceae;g__Butyricicoccus;s__pullicaecorum
OTU_1414	6	5	0	0	53	0	0	13	1	0	0	1	3	5	0	0	3	0	0	0	0	0	0	0	0	0	0	1	0	0	1	0	0	k__Bacteria;p__Firmicutes;c__Clostridia;o__Clostridiales;f__Ruminococcaceae;g__;s__
OTU_1415	1	1	0	0	0	0	0	15	0	0	0	0	0	0	0	0	0	0	0	0	0	0	0	0	0	0	0	1	0	0	2	0	0	k__Bacteria;p__Firmicutes;c__Bacilli;o__Gemellales;f__Gemellaceae;g__;s__
OTU_1416	0	1	0	0	0	0	0	0	0	0	1	0	0	3	3	0	0	0	0	0	0	4	9	3	0	0	9	0	0	1	0	2	5	k__Bacteria;p__Firmicutes;c__Clostridia;o__Clostridiales;f__Peptococcaceae;g__;s__
OTU_1417	0	0	0	0	0	0	0	0	0	11	0	0	0	0	0	0	0	0	0	0	0	0	0	0	0	0	0	0	0	0	0	0	0	k__Bacteria;p__TM7;c__SC3;o__;f__;g__;s__
OTU_1418	3	0	0	0	0	0	0	0	0	1	1	0	0	0	0	0	0	0	1	0	0	0	0	0	2	8	0	0	0	0	0	0	0	k__Bacteria;p__Proteobacteria;c__Alphaproteobacteria;o__Rickettsiales;f__mitochondria
OTU_1419	0	3	5	12	1	0	0	0	0	4	0	0	0	0	0	2	0	0	0	0	0	0	0	0	0	0	1	0	0	0	0	0	0	k__Bacteria;p__Proteobacteria;c__Deltaproteobacteria;o__Syntrophobacterales;f__Syntrophobacteraceae;g__;s__
OTU_1420	25	43	0	5	261	0	0	209	0	7	1	15	44	10	0	0	9	0	6	0	0	0	0	0	0	0	1	15	1	6	2	0	6	k__Bacteria;p__Firmicutes;c__Clostridia;o__Clostridiales;f__Ruminococcaceae
OTU_1421	0	0	0	0	0	0	0	9	0	0	0	0	0	0	1	0	0	0	0	0	0	0	0	0	0	0	0	0	0	0	0	0	0	k__Bacteria;p__Bacteroidetes;c__[Saprospirae];o__[Saprospirales];f__Chitinophagaceae;g__;s__
OTU_1422	0	0	0	5	0	0	2	0	0	16	1	3	0	0	1	0	0	0	3	0	0	0	0	0	0	0	0	0	0	0	0	0	0	k__Bacteria;p__TM7;c__TM7-1;o__;f__;g__;s__
OTU_1423	0	0	0	0	0	3	6	0	3	0	0	0	0	2	5	0	0	0	2	0	0	0	0	1	0	0	0	0	0	0	5	1	5	k__Bacteria;p__Proteobacteria;c__Gammaproteobacteria;o__Enterobacteriales;f__Enterobacteriaceae
OTU_1424	0	0	0	0	0	1	0	0	0	0	0	0	0	2	3	0	0	0	0	0	0	5	2	7	0	0	0	0	4	3	0	3	0	k__Bacteria;p__Proteobacteria;c__Betaproteobacteria;o__Burkholderiales;f__Alcaligenaceae;g__;s__
OTU_1425	0	0	0	0	0	1	0	2	0	0	0	0	0	2	2	1	0	0	7	0	0	0	2	0	0	1	0	0	0	0	0	0	1	k__Bacteria;p__Chloroflexi;c__Anaerolineae
OTU_1426	0	0	0	0	0	1	0	0	0	0	0	1	0	0	1	0	0	0	0	0	0	3	0	1	0	0	0	0	0	0	2	4	1	k__Bacteria;p__Acidobacteria;c__OS-K;o__;f__;g__;s__
OTU_1427	3	0	0	0	0	0	0	12	0	0	0	0	0	0	0	0	0	0	0	0	0	0	0	0	0	0	0	0	0	0	0	0	0	k__Bacteria;p__Firmicutes;c__Clostridia;o__Clostridiales
OTU_1428	2	2	0	0	13	0	0	35	0	2	0	2	5	0	0	0	0	0	2	0	0	0	0	0	0	0	0	0	0	2	0	0	0	k__Bacteria;p__Firmicutes;c__Clostridia;o__Clostridiales;f__;g__;s__
OTU_1429	0	0	0	0	11	0	0	0	0	0	0	0	0	0	0	0	0	0	0	0	0	0	0	0	0	0	0	0	0	0	0	0	0	k__Bacteria;p__Firmicutes;c__Clostridia;o__Clostridiales;f__Ruminococcaceae;g__Ruminococcus;s__
OTU_1430	0	0	0	0	1	0	0	10	0	0	0	0	0	0	0	0	0	0	0	0	0	0	0	0	0	0	0	0	0	0	0	0	0	k__Bacteria;p__Firmicutes;c__Clostridia;o__Clostridiales;f__Ruminococcaceae
OTU_1431	0	0	1	0	0	0	0	0	0	1	1	2	0	0	1	0	0	0	0	0	10	0	0	0	0	0	0	0	0	0	0	0	0	k__Bacteria;p__Proteobacteria;c__Gammaproteobacteria;o__Legionellales;f__;g__;s__
OTU_1432	0	0	0	0	0	0	0	11	0	0	0	0	0	0	0	0	0	0	2	0	0	0	0	0	0	0	0	0	0	0	0	0	0	k__Bacteria
OTU_1433	0	0	0	0	0	0	0	0	0	0	1	0	0	0	0	0	0	0	0	0	1	0	0	0	11	9	0	0	4	0	0	0	0	k__Bacteria;p__Bacteroidetes
OTU_1434	0	0	0	0	0	0	0	0	0	0	0	0	0	3	1	0	0	0	2	5	0	0	0	1	0	0	2	0	3	6	0	0	0	k__Bacteria;p__Actinobacteria;c__Acidimicrobiia;o__Acidimicrobiales;f__koll13;g__;s__
OTU_1435	0	2	0	1	0	1	0	0	0	1	0	0	22	0	0	0	1	0	0	0	0	1	1	0	2	0	0	0	0	0	2	2	6	k__Bacteria;p__Proteobacteria;c__Alphaproteobacteria;o__Sphingomonadales;f__Sphingomonadaceae
OTU_1436	0	0	0	0	0	0	0	0	0	0	0	0	0	0	0	0	0	0	0	0	0	0	0	0	0	0	0	52	0	2	0	0	0	k__Bacteria;p__Firmicutes;c__Bacilli;o__Bacillales;f__Paenibacillaceae;g__Paenibacillus
OTU_1437	0	1	0	0	14	1	0	11	0	0	0	0	0	0	0	0	0	0	2	0	0	0	0	0	0	0	0	0	0	0	0	0	0	k__Bacteria;p__Firmicutes;c__Clostridia;o__Clostridiales;f__Ruminococcaceae;g__;s__
OTU_1438	4	0	0	0	0	1	0	0	0	3	5	4	0	0	1	1	0	0	0	0	3	0	0	2	0	0	0	0	0	0	2	0	0	k__Bacteria;p__Chloroflexi;c__Dehalococcoidetes;o__Dehalococcoidales;f__;g__;s__
OTU_1439	0	0	0	0	8	0	0	0	0	0	0	0	0	0	0	0	2	0	0	0	0	0	0	0	0	0	0	0	0	0	0	0	0	k__Bacteria;p__Firmicutes;c__Clostridia;o__Clostridiales
OTU_1440	19	40	0	1	289	2	0	313	0	6	0	10	51	17	2	0	5	31	11	0	0	0	3	1	3	0	2	12	0	2	3	2	1	k__Bacteria;p__Proteobacteria;c__Gammaproteobacteria;o__Enterobacteriales;f__Enterobacteriaceae
OTU_1441	0	2	4	0	0	0	1	0	4	2	0	0	0	0	0	1	0	0	0	0	0	0	0	0	0	0	0	0	0	0	0	0	0	k__Bacteria;p__Acidobacteria;c__Acidobacteriia;o__Acidobacteriales;f__Koribacteraceae;g__;s__
OTU_1442	0	0	0	0	0	0	0	0	0	0	0	0	0	0	0	0	2	0	0	0	2	0	1	0	6	0	0	0	0	8	0	0	0	k__Bacteria;p__Proteobacteria;c__Betaproteobacteria;o__Burkholderiales;f__Oxalobacteraceae
OTU_1443	0	0	0	0	10	0	0	12	0	0	0	0	5	0	0	0	0	0	0	0	0	0	0	0	0	0	0	1	0	0	0	0	0	k__Bacteria;p__Tenericutes;c__RF3;o__ML615J-28;f__;g__;s__
OTU_1444	0	0	0	0	0	0	0	0	0	0	0	0	0	1	0	1	1	0	0	0	0	5	6	0	1	0	1	0	3	0	1	1	0	k__Bacteria;p__Actinobacteria;c__Actinobacteria;o__Actinomycetales;f__Pseudonocardiaceae;g__Pseudonocardia;s__
OTU_1445	0	0	0	0	0	0	0	10	0	0	0	1	0	2	0	0	0	0	0	0	0	6	0	1	0	0	0	0	0	0	0	9	2	k__Bacteria;p__Synergistetes;c__Synergistia;o__Synergistales;f__Dethiosulfovibrionaceae;g__Aminobacterium;s__
OTU_1446	0	0	0	0	0	1	0	0	0	0	0	0	0	3	1	0	0	0	0	0	1	0	0	3	0	0	0	0	0	0	0	0	7	k__Bacteria;p__Bacteroidetes;c__Bacteroidia;o__Bacteroidales;f__;g__;s__
OTU_1447	0	0	0	0	0	0	0	9	0	0	0	0	0	3	0	0	0	0	0	0	0	0	0	0	0	0	0	0	0	0	0	0	0	k__Bacteria;p__Firmicutes;c__Clostridia;o__Clostridiales;f__Ruminococcaceae
OTU_1448	0	1	0	0	0	0	3	0	0	0	0	0	0	3	2	0	0	2	0	0	2	1	1	1	2	1	0	0	3	0	1	1	0	k__Bacteria;p__Proteobacteria;c__Deltaproteobacteria;o__Syntrophobacterales;f__Syntrophaceae;g__Syntrophus;s__
OTU_1449	0	0	0	2	0	0	0	0	0	0	0	0	0	0	1	5	0	0	0	0	2	0	0	0	7	0	26	0	0	1	0	0	0	k__Bacteria;p__Bacteroidetes;c__Sphingobacteriia;o__Sphingobacteriales;f__;g__;s__
OTU_1450	0	0	0	0	0	2	2	0	0	0	0	0	0	0	2	0	0	0	0	0	0	4	0	1	0	1	0	0	0	0	0	2	2	k__Bacteria;p__Bacteroidetes;c__[Saprospirae];o__[Saprospirales];f__Chitinophagaceae;g__;s__
OTU_1451	0	1	0	0	0	0	0	7	0	0	0	0	0	0	0	0	0	0	3	0	0	0	0	1	0	0	0	1	0	0	0	0	0	k__Bacteria;p__Firmicutes;c__Clostridia;o__Clostridiales;f__Ruminococcaceae;g__Oscillospira;s__
OTU_1452	0	0	0	0	0	0	0	0	0	0	0	1	0	2	2	0	0	1	2	1	0	1	1	3	0	0	0	0	4	0	3	2	0	k__Bacteria;p__Bacteroidetes;c__Bacteroidia;o__Bacteroidales;f__SB-1;g__;s__
OTU_1453	0	0	0	0	8	0	0	0	0	0	0	0	0	0	0	0	0	0	0	0	0	0	0	0	0	0	0	0	0	0	0	0	0	k__Bacteria;p__Verrucomicrobia;c__[Pedosphaerae];o__[Pedosphaerales];f__;g__;s__
OTU_1454	0	0	0	0	0	0	0	0	0	0	0	14	0	0	0	0	0	0	0	0	0	0	0	0	1	0	0	0	0	0	0	0	0	k__Bacteria
OTU_1455	0	0	0	0	0	0	0	0	0	0	0	0	0	0	0	0	0	0	0	0	0	5	0	3	0	0	0	0	0	0	1	1	1	k__Bacteria;p__Verrucomicrobia;c__[Pedosphaerae];o__[Pedosphaerales];f__;g__;s__
OTU_1456	0	0	1	1	0	2	1	0	1	0	0	0	2	3	0	0	0	0	0	31	0	2	0	0	0	0	0	18	1	2	1	0	0	k__Bacteria;p__Firmicutes;c__Bacilli;o__Bacillales;f__Paenibacillaceae;g__Paenibacillus
OTU_1457	0	0	1	0	0	0	0	0	0	0	1	2	0	0	0	2	0	0	0	0	4	0	0	0	0	0	16	0	4	0	0	0	0	k__Bacteria;p__Proteobacteria;c__Betaproteobacteria
OTU_1458	0	0	0	8	0	0	0	0	0	0	0	0	0	0	0	0	2	0	0	0	0	0	0	0	0	0	0	0	0	0	0	0	0	k__Bacteria;p__Proteobacteria;c__Betaproteobacteria;o__Gallionellales;f__Gallionellaceae
OTU_1459	0	2	3	6	1	6	0	14	0	0	0	0	1	0	0	0	0	0	0	0	0	0	0	0	0	0	1	0	0	0	0	0	0	k__Bacteria;p__Proteobacteria;c__Gammaproteobacteria;o__Xanthomonadales;f__Sinobacteraceae;g__;s__
OTU_1460	0	3	0	0	3	2	0	10	0	0	0	2	0	0	0	0	0	0	0	0	1	0	0	0	0	0	0	0	0	0	0	0	0	k__Bacteria;p__Acidobacteria;c__Holophagae;o__Holophagales;f__Holophagaceae;g__Geothrix;s__
OTU_1461	0	0	0	0	0	18	0	2	0	1	4	0	0	0	40	1	0	0	28	0	0	1	0	0	1	0	0	0	0	0	0	0	0	k__Bacteria;p__Bacteroidetes;c__[Saprospirae];o__[Saprospirales];f__Chitinophagaceae;g__;s__
OTU_1462	0	1	0	0	11	0	0	0	0	0	0	0	0	0	0	0	0	0	0	0	0	0	0	0	0	0	0	0	0	0	0	0	0	k__Bacteria;p__Bacteroidetes;c__Bacteroidia;o__Bacteroidales;f__Rikenellaceae;g__;s__
OTU_1464	0	8	6	0	2	13	4	1	2	5	3	0	0	1	4	0	1	0	1	0	0	0	0	0	1	1	0	0	0	0	0	0	0	k__Bacteria;p__Proteobacteria;c__Alphaproteobacteria;o__Ellin329;f__;g__;s__
OTU_1465	0	1	0	0	9	0	0	5	0	0	0	0	0	0	0	0	0	0	0	0	0	0	0	0	0	0	0	0	0	0	0	0	1	k__Bacteria;p__Proteobacteria;c__Alphaproteobacteria;o__Rickettsiales;f__mitochondria
OTU_1466	1	1	0	0	0	0	1	0	0	0	0	0	0	5	0	1	0	0	4	2	0	9	3	6	0	0	7	0	0	0	4	7	3	k__Bacteria;p__Firmicutes;c__Clostridia;o__Clostridiales
OTU_1467	0	0	0	0	0	0	0	0	0	0	0	0	16	0	0	0	0	0	0	0	0	0	0	0	0	0	0	0	0	0	0	0	0	k__Bacteria;p__Acidobacteria;c__Solibacteres;o__JH-WHS99;f__;g__;s__
OTU_1468	0	0	0	0	0	0	0	0	0	0	0	0	0	1	0	0	0	0	0	0	0	3	0	0	0	0	0	0	0	0	0	11	0	k__Bacteria;p__Firmicutes;c__Clostridia;o__Clostridiales;f__[Tissierellaceae];g__Tepidimicrobium;s__
OTU_1469	0	0	0	0	0	3	0	1	0	0	1	0	2	19	1	0	1	0	1	1	0	2	3	10	0	0	0	0	0	2	0	0	0	k__Bacteria;p__Actinobacteria;c__Thermoleophilia;o__Solirubrobacterales;f__Patulibacteraceae;g__;s__
OTU_1470	0	0	0	0	0	0	0	0	0	0	0	0	0	0	0	0	0	0	0	0	0	11	1	2	0	0	0	0	0	0	1	1	1	k__Bacteria;p__Firmicutes;c__Clostridia;o__Clostridiales
OTU_1471	0	3	2	0	0	4	0	0	0	1	2	1	0	0	0	0	0	0	1	0	0	0	0	0	0	0	0	0	0	0	0	0	0	k__Bacteria;p__Chloroflexi;c__S085;o__;f__;g__;s__
OTU_1472	0	0	0	0	8	0	0	2	0	0	0	0	0	0	0	0	0	0	0	0	0	0	0	0	0	0	0	0	0	0	0	0	0	k__Bacteria;p__Firmicutes;c__Bacilli;o__Bacillales;f__Bacillaceae;g__Virgibacillus;s__
OTU_1473	0	0	0	0	0	0	0	0	0	0	0	0	0	1	2	0	0	0	2	0	0	4	3	3	0	0	0	0	0	0	1	1	10	k__Bacteria;p__Chloroflexi;c__Dehalococcoidetes;o__FS117-23B-02;f__;g__;s__
OTU_1474	0	0	0	0	8	0	0	15	0	1	0	0	0	0	0	0	0	0	0	0	0	0	0	0	0	0	0	1	0	0	0	0	0	k__Bacteria;p__Fusobacteria;c__Fusobacteriia;o__Fusobacteriales;f__Fusobacteriaceae;g__Fusobacterium;s__
OTU_1475	0	0	0	0	0	0	0	10	0	0	0	0	7	1	1	0	0	0	0	0	0	0	1	0	0	0	0	0	0	0	0	0	0	k__Bacteria;p__Proteobacteria;c__Alphaproteobacteria;o__Caulobacterales;f__Caulobacteraceae;g__Mycoplana;s__
OTU_1476	0	0	0	0	0	5	4	1	0	0	0	0	0	5	2	0	0	0	5	0	0	0	0	3	0	0	1	0	0	0	0	0	0	k__Bacteria;p__Actinobacteria;c__Thermoleophilia;o__Solirubrobacterales;f__;g__;s__
OTU_1477	2	0	0	1	0	3	0	0	0	0	0	0	0	0	0	0	0	0	0	0	0	2	0	1	2	25	1	0	0	0	0	0	0	k__Bacteria;p__Bacteroidetes;c__[Saprospirae];o__[Saprospirales];f__Chitinophagaceae;g__;s__
OTU_1478	0	4	0	0	6	0	0	25	0	1	0	0	0	0	0	0	2	0	0	0	0	0	0	0	0	0	0	0	0	0	0	0	0	k__Bacteria;p__Proteobacteria;c__Gammaproteobacteria;o__Vibrionales;f__Vibrionaceae;g__Photobacterium;s__damselae
OTU_1479	2	1	2	12	0	4	1	2	3	0	0	21	20	0	0	0	0	0	0	0	1	0	0	2	0	0	0	0	0	0	0	0	0	k__Bacteria;p__Acidobacteria;c__Solibacteres;o__Solibacterales;f__Solibacteraceae;g__Candidatus Solibacter;s__
OTU_1480	0	0	0	0	9	0	0	1	0	0	0	0	0	0	0	0	0	0	0	0	0	0	0	0	0	0	0	0	0	0	0	0	0	k__Bacteria;p__Firmicutes;c__Clostridia;o__Clostridiales;f__Ruminococcaceae
OTU_1481	0	0	0	0	1	0	2	0	0	1	1	1	0	0	0	1	1	0	0	0	0	0	0	1	0	0	7	0	0	0	0	0	0	k__Bacteria;p__Actinobacteria;c__Acidimicrobiia;o__Acidimicrobiales;f__;g__;s__
OTU_1482	0	0	0	0	0	0	0	9	0	1	0	1	1	0	0	0	0	0	0	0	0	0	0	0	0	0	0	0	0	0	0	0	0	k__Bacteria;p__Verrucomicrobia;c__Verrucomicrobiae;o__Verrucomicrobiales;f__Verrucomicrobiaceae;g__Akkermansia;s__
OTU_1483	2	0	0	0	0	0	0	8	0	1	0	0	4	0	0	0	0	0	0	0	0	0	0	0	0	0	0	0	0	1	0	0	0	k__Bacteria;p__Firmicutes;c__Clostridia;o__Clostridiales
OTU_1484	0	1	0	0	6	0	0	2	0	0	0	0	0	0	0	0	0	0	0	0	0	0	0	0	0	0	0	0	0	0	0	6	0	k__Bacteria;p__Firmicutes;c__Clostridia;o__Clostridiales;f__Ruminococcaceae;g__Oscillospira;s__
OTU_1485	0	0	0	0	0	0	0	0	0	0	0	0	0	7	0	0	0	0	1	0	0	2	2	5	0	0	5	0	3	0	1	1	0	k__Bacteria;p__Firmicutes;c__Clostridia;o__Clostridiales;f__Christensenellaceae;g__;s__
OTU_1486	0	2	0	0	11	0	0	0	0	0	0	0	0	0	0	0	0	0	0	0	0	0	0	0	0	0	0	0	0	0	0	0	0	k__Bacteria;p__Firmicutes;c__Clostridia;o__Clostridiales;f__Ruminococcaceae;g__;s__
OTU_1487	0	0	0	1	7	0	0	12	0	0	0	0	0	0	0	0	0	0	0	0	0	0	0	0	2	1	0	0	0	0	0	0	0	k__Bacteria;p__Firmicutes;c__Bacilli;o__Turicibacterales;f__Turicibacteraceae;g__Turicibacter;s__
OTU_1488	0	1	0	0	1	0	0	7	0	0	0	0	3	0	0	0	0	0	0	0	0	0	0	0	0	0	0	0	0	0	0	0	0	k__Bacteria;p__Firmicutes;c__Clostridia;o__Clostridiales;f__Lachnospiraceae;g__[Ruminococcus];s__gnavus
OTU_1489	0	3	8	7	1	0	0	0	0	1	0	0	0	0	0	0	0	0	0	0	0	0	0	0	0	0	0	0	0	0	0	0	0	k__Bacteria;p__Proteobacteria;c__Betaproteobacteria;o__Ellin6067;f__;g__;s__
OTU_1490	0	2	0	0	0	0	0	0	0	0	0	0	0	0	0	6	0	0	0	0	0	0	0	0	0	0	1	0	0	0	0	0	0	k__Bacteria;p__Proteobacteria;c__Deltaproteobacteria;o__Myxococcales;f__;g__;s__
OTU_1491	0	0	0	0	0	0	0	11	0	0	0	0	0	1	0	0	0	0	0	0	0	0	0	0	0	0	0	0	0	0	0	0	0	k__Bacteria;p__Proteobacteria;c__Betaproteobacteria;o__Burkholderiales;f__Alcaligenaceae;g__Sutterella;s__
OTU_1492	0	1	0	0	2	0	0	21	0	0	0	2	1	3	0	0	0	0	0	0	0	0	0	0	0	0	0	0	0	1	0	0	0	k__Bacteria;p__Firmicutes;c__Clostridia;o__Clostridiales
OTU_1493	0	2	0	0	0	0	0	0	0	0	0	0	6	1	0	0	0	0	0	0	0	0	0	0	0	0	0	0	0	0	0	0	0	k__Bacteria;p__Firmicutes;c__Clostridia;o__Clostridiales
OTU_1494	0	0	0	0	0	0	0	9	0	0	0	0	0	0	0	0	0	0	0	0	0	0	0	0	0	0	0	0	0	0	0	0	0	k__Bacteria;p__Firmicutes;c__Clostridia;o__Clostridiales;f__;g__;s__
OTU_1495	0	0	0	0	0	0	0	0	0	0	0	0	0	0	0	0	0	0	1	0	0	0	0	0	0	0	0	1	3	6	0	0	0	k__Bacteria;p__Bacteroidetes;c__[Saprospirae];o__[Saprospirales];f__Chitinophagaceae;g__Segetibacter;s__
OTU_1496	3	43	32	1	8	23	33	1	25	23	95	83	0	4	4	7	8	3	9	2	11	0	0	1	3	0	16	0	0	0	0	0	0	k__Bacteria;p__Actinobacteria;c__Acidimicrobiia;o__Acidimicrobiales;f__EB1017;g__;s__
OTU_1497	0	5	0	0	6	0	1	0	0	5	1	0	0	0	0	0	0	0	0	0	0	0	0	0	0	0	0	0	0	0	0	0	0	k__Bacteria;p__TM7;c__TM7-1;o__;f__;g__;s__
OTU_1498	0	1	0	1	0	0	0	0	0	0	0	0	6	0	0	2	0	0	0	0	0	0	0	0	0	0	0	0	0	0	0	0	0	k__Bacteria;p__Proteobacteria;c__Deltaproteobacteria;o__Myxococcales
OTU_1499	0	3	0	0	11	0	0	16	0	0	0	0	3	0	0	0	0	0	3	0	0	0	0	0	0	0	0	0	0	0	0	0	0	k__Bacteria;p__Firmicutes;c__Clostridia;o__Clostridiales;f__Ruminococcaceae;g__Oscillospira;s__
OTU_1500	0	2	0	0	13	0	0	0	0	0	0	0	2	0	0	0	2	0	0	0	0	0	0	0	0	0	0	0	0	0	0	0	0	k__Bacteria;p__Firmicutes;c__Clostridia;o__Clostridiales;f__Ruminococcaceae;g__;s__
OTU_1501	5	0	0	1	0	10	0	0	2	0	0	0	2	4	3	0	0	0	3	1	1	0	0	1	0	0	0	0	9	0	0	0	0	k__Bacteria;p__Proteobacteria;c__Deltaproteobacteria;o__;f__;g__;s__
OTU_1502	0	0	0	0	5	0	0	4	0	0	0	0	0	2	0	0	0	0	3	0	0	0	0	0	0	0	0	0	0	0	0	0	0	k__Bacteria;p__Firmicutes;c__Clostridia;o__MBA08;f__;g__;s__
OTU_1503	0	0	0	0	9	0	0	5	0	0	0	0	0	0	0	0	0	0	0	0	0	0	0	0	0	0	0	0	0	0	0	0	0	k__Bacteria;p__Bacteroidetes;c__Bacteroidia;o__Bacteroidales;f__Rikenellaceae;g__;s__
OTU_1504	0	0	0	0	8	0	0	0	0	0	0	0	1	0	0	0	0	0	0	0	0	0	0	0	0	0	0	0	0	0	0	0	0	k__Bacteria;p__Proteobacteria;c__Gammaproteobacteria;o__Chromatiales;f__;g__;s__
OTU_1505	0	0	0	10	0	3	6	0	10	0	0	0	0	0	0	0	1	0	0	0	0	0	0	0	0	0	2	0	0	0	0	0	0	k__Bacteria;p__Actinobacteria;c__Actinobacteria;o__Actinomycetales;f__;g__;s__
OTU_1506	0	0	0	0	0	0	0	10	0	0	0	0	0	0	0	0	0	0	0	0	0	0	0	0	0	0	0	0	0	0	0	0	0	k__Bacteria;p__Firmicutes;c__Erysipelotrichi;o__Erysipelotrichales;f__Erysipelotrichaceae
OTU_1507	0	2	3	1	0	41	9	1	27	0	0	2	0	1	13	3	60	77	10	3	0	3	2	3	52	40	32	0	6	1	1	1	2	k__Bacteria;p__Proteobacteria;c__Betaproteobacteria;o__Burkholderiales;f__Comamonadaceae
OTU_1508	0	0	0	0	0	0	0	6	0	1	0	1	0	0	0	0	0	0	1	0	0	0	0	10	0	0	0	1	0	0	1	0	1	k__Bacteria;p__Firmicutes;c__Clostridia;o__Clostridiales;f__Veillonellaceae;g__Megasphaera;s__
OTU_1509	0	2	0	0	0	0	7	0	8	0	1	12	0	0	0	0	1	0	0	0	0	0	0	1	0	0	0	0	0	0	0	0	0	k__Bacteria;p__Actinobacteria;c__Acidimicrobiia;o__Acidimicrobiales;f__;g__;s__
OTU_1510	0	0	0	0	0	2	0	9	0	0	0	0	0	0	0	0	0	0	1	0	0	0	0	0	0	0	0	0	0	0	0	0	0	k__Bacteria;p__Proteobacteria;c__Alphaproteobacteria;o__Rhodobacterales;f__Rhodobacteraceae
OTU_1511	0	1	1	0	2	0	0	0	0	0	0	3	5	0	0	8	0	0	0	0	0	0	0	1	0	0	6	1	0	0	0	0	0	k__Bacteria;p__Bacteroidetes;c__Sphingobacteriia;o__Sphingobacteriales;f__;g__;s__
OTU_1512	0	0	0	0	9	0	0	0	0	0	0	3	0	2	0	0	1	0	0	0	0	0	0	0	0	0	0	0	0	0	0	0	0	k__Bacteria;p__Firmicutes;c__Clostridia;o__Clostridiales;f__Ruminococcaceae;g__;s__
OTU_1513	1	0	0	0	0	0	0	8	0	0	0	0	0	0	0	0	0	0	2	0	0	0	0	0	0	0	0	0	0	0	0	0	0	k__Bacteria;p__Firmicutes;c__Clostridia;o__Clostridiales;f__Ruminococcaceae;g__;s__
OTU_1514	0	0	0	0	0	0	2	0	4	1	0	0	0	0	0	0	0	0	0	0	1	0	0	0	0	0	0	0	11	0	0	0	0	k__Bacteria;p__Proteobacteria;c__Gammaproteobacteria;o__Legionellales;f__Coxiellaceae;g__;s__
OTU_1515	51	3	0	0	2	4	2	11	3	0	2	1	9	1	2	1	0	0	5	11	0	2	0	2	2	0	1	1	4	5	2	0	0	k__Bacteria;p__Actinobacteria;c__Actinobacteria;o__Actinomycetales;f__Microbacteriaceae;g__Microbacterium;s__
OTU_1516	1	0	0	0	4	0	0	10	0	0	0	0	3	0	0	0	0	0	2	0	0	0	0	0	0	0	0	0	0	0	0	0	0	k__Bacteria;p__Firmicutes;c__Clostridia;o__Clostridiales
OTU_1517	0	0	0	0	0	0	0	0	0	0	0	0	0	3	0	0	0	0	0	0	0	0	8	0	0	0	2	0	0	0	0	0	0	k__Bacteria;p__Firmicutes;c__Clostridia;o__Clostridiales;f__Sulfobacillaceae;g__;s__
OTU_1518	0	0	0	0	6	0	0	0	0	0	0	0	0	0	0	0	0	0	0	0	0	0	0	0	0	0	0	0	0	0	0	1	0	k__Bacteria;p__Bacteroidetes;c__Bacteroidia;o__Bacteroidales;f__Porphyromonadaceae;g__;s__
OTU_1519	0	0	1	0	11	0	0	1	0	0	0	0	0	0	0	0	0	0	0	0	0	0	0	1	0	0	0	0	0	0	0	0	0	k__Bacteria;p__Proteobacteria;c__Alphaproteobacteria;o__Rickettsiales;f__mitochondria
OTU_1520	0	2	0	1	0	0	0	0	1	0	0	0	1	0	0	16	0	2	0	0	0	0	0	0	0	0	2	3	0	0	0	0	0	k__Bacteria;p__Acidobacteria;c__EC1113;o__;f__;g__;s__
OTU_1521	0	1	0	0	8	0	0	4	0	0	0	1	2	0	0	0	0	0	0	0	0	0	0	0	0	0	0	1	0	0	0	0	0	k__Bacteria;p__Actinobacteria;c__Actinobacteria;o__Actinomycetales;f__Corynebacteriaceae;g__Corynebacterium;s__
OTU_1522	0	0	0	0	0	0	0	10	0	0	0	0	0	0	0	0	0	0	0	0	0	0	0	0	0	0	0	0	0	0	0	0	0	k__Bacteria;p__Firmicutes;c__Clostridia;o__Clostridiales;f__Ruminococcaceae
OTU_1523	0	1	0	0	6	0	0	7	0	0	0	0	0	0	0	0	0	0	0	0	0	0	0	0	0	0	0	0	0	0	0	0	0	k__Bacteria;p__Firmicutes;c__Clostridia;o__Clostridiales;f__[Tissierellaceae];g__Sedimentibacter;s__
OTU_1524	0	0	0	2	0	0	0	0	0	0	0	0	2	0	0	9	0	0	0	0	0	0	0	0	0	0	0	0	0	0	0	0	0	k__Bacteria;p__Acidobacteria;c__Acidobacteriia;o__Acidobacteriales;f__Koribacteraceae;g__Candidatus Koribacter;s__
OTU_1525	0	1	0	0	1	0	0	27	0	0	0	0	4	0	0	0	0	0	3	0	0	0	0	0	0	0	0	0	0	0	0	0	0	k__Bacteria;p__Firmicutes;c__Clostridia;o__Clostridiales;f__Ruminococcaceae;g__;s__
OTU_1526	0	2	3	0	0	0	0	0	8	0	0	0	0	0	0	0	0	0	0	0	0	0	0	0	0	0	0	0	0	0	0	0	0	k__Bacteria;p__Verrucomicrobia;c__[Spartobacteria];o__[Chthoniobacterales];f__[Chthoniobacteraceae];g__DA101;s__
OTU_1527	2	1	0	0	0	0	0	11	0	0	0	0	0	0	0	0	0	0	0	0	0	0	0	0	0	0	0	0	0	0	0	0	0	k__Bacteria;p__Proteobacteria;c__Gammaproteobacteria;o__Xanthomonadales;f__Xanthomonadaceae
OTU_1528	0	2	0	0	29	0	0	23	0	0	0	0	0	0	0	0	0	0	0	0	0	0	0	0	0	0	0	1	0	0	0	0	0	k__Bacteria;p__Firmicutes;c__Clostridia;o__Clostridiales;f__;g__;s__
OTU_1529	0	2	3	1	0	0	0	0	0	1	8	0	0	0	0	0	0	0	0	0	0	0	0	0	0	0	0	0	0	0	0	0	0	k__Bacteria;p__Actinobacteria;c__Thermoleophilia;o__Gaiellales;f__AK1AB1_02E;g__;s__
OTU_1530	31	2	0	0	0	0	0	1	0	0	1	0	0	0	0	1	0	0	0	1	0	0	0	0	0	0	10	0	1	0	0	0	0	k__Bacteria;p__Actinobacteria;c__Actinobacteria;o__Actinomycetales;f__;g__;s__
OTU_1531	0	0	0	0	0	0	0	0	0	0	0	0	0	7	2	1	0	0	0	0	0	5	0	3	0	0	2	0	0	0	4	11	1	k__Bacteria;p__Chloroflexi;c__Dehalococcoidetes;o__Dehalococcoidales;f__;g__;s__
OTU_1532	0	0	0	0	0	0	0	0	0	0	0	0	0	1	2	0	0	0	0	0	0	3	1	3	0	0	0	0	1	0	1	7	1	k__Bacteria;p__AC1;c__SHA-114;o__;f__;g__;s__
OTU_1533	0	0	0	0	0	0	0	0	0	0	0	0	0	0	0	0	0	0	0	0	0	0	0	0	0	10	0	0	0	0	0	0	0	Unclassified
OTU_1534	0	2	1	0	1	0	0	0	0	2	1	0	7	0	0	17	0	0	0	0	0	0	1	0	0	0	3	0	0	0	0	0	0	k__Bacteria;p__Acidobacteria;c__EC1113;o__;f__;g__;s__
OTU_1535	0	1	0	0	0	0	0	10	0	0	0	0	0	0	0	0	0	0	0	0	0	0	0	0	0	0	0	0	0	0	0	0	0	k__Bacteria;p__Elusimicrobia;c__Elusimicrobia;o__IIb;f__;g__;s__
OTU_1538	0	1	0	0	7	0	0	0	0	0	0	0	0	0	0	0	0	0	0	0	0	0	0	0	0	0	0	2	0	0	0	0	0	k__Bacteria;p__Cyanobacteria;c__4C0d-2;o__YS2;f__;g__;s__
OTU_1539	2	0	0	0	0	3	0	1	0	1	0	0	0	12	1	0	0	0	3	0	0	0	1	1	0	1	0	0	0	0	0	1	1	k__Bacteria;p__Proteobacteria;c__Deltaproteobacteria;o__Syntrophobacterales;f__Syntrophaceae;g__Desulfomonile;s__
OTU_1540	0	1	3	0	0	8	1	0	0	0	0	0	0	0	10	0	0	0	4	0	0	0	1	0	0	1	0	0	0	1	0	0	0	k__Bacteria;p__Gemmatimonadetes;c__Gemmatimonadetes;o__Gemmatimonadales;f__Gemmatimonadaceae;g__Gemmatimonas;s__
OTU_1541	1	1	0	0	6	0	0	7	0	1	0	0	0	0	0	0	3	0	2	0	0	0	0	0	0	0	0	4	0	0	0	0	0	k__Bacteria;p__Firmicutes;c__Clostridia;o__Clostridiales;f__[Mogibacteriaceae];g__;s__
OTU_1542	0	2	1	6	0	3	0	0	0	0	0	0	0	0	2	0	2	0	2	0	0	0	0	0	0	0	6	0	1	0	0	0	0	k__Bacteria;p__Proteobacteria;c__Deltaproteobacteria;o__Myxococcales;f__;g__;s__
OTU_1543	0	0	0	0	0	0	0	0	0	0	0	0	0	1	2	0	2	0	0	0	0	5	0	10	1	0	0	0	0	0	1	0	0	k__Bacteria;p__Proteobacteria;c__Betaproteobacteria;o__Burkholderiales;f__;g__;s__
OTU_1544	0	1	0	0	0	0	0	16	0	0	0	0	0	0	0	0	0	0	1	0	0	0	0	0	0	0	0	0	0	0	0	0	0	k__Bacteria;p__Firmicutes;c__Clostridia;o__Clostridiales;f__Ruminococcaceae;g__;s__
OTU_1545	0	10	11	3	8	10	5	2	6	4	2	2	0	26	13	47	1	0	5	0	1	3	3	0	2	1	6	0	1	0	0	5	6	k__Bacteria;p__Acidobacteria;c__Solibacteres;o__Solibacterales
OTU_1546	2	1	0	0	12	0	0	3	0	0	0	1	3	0	0	0	1	0	2	0	0	0	0	0	0	0	0	1	0	0	0	0	1	k__Bacteria;p__Firmicutes;c__Clostridia;o__Clostridiales;f__Ruminococcaceae;g__;s__
OTU_1547	0	0	0	0	8	0	0	0	0	0	0	0	0	0	0	0	0	0	0	0	0	0	0	0	0	0	0	0	0	0	0	0	0	k__Bacteria;p__Bacteroidetes;c__Bacteroidia;o__Bacteroidales;f__Prevotellaceae;g__Prevotella;s__
OTU_1548	0	2	0	0	8	0	0	0	0	1	0	0	0	0	0	0	0	0	0	0	0	0	0	0	0	0	0	1	0	0	0	0	0	k__Bacteria;p__Firmicutes;c__Clostridia;o__Clostridiales;f__Ruminococcaceae;g__;s__
OTU_1549	0	2	4	2	6	0	5	0	3	0	0	0	2	1	0	1	2	0	0	2	0	0	0	3	1	3	3	0	10	0	0	0	0	k__Bacteria;p__Proteobacteria;c__Gammaproteobacteria;o__Xanthomonadales;f__Xanthomonadaceae;g__;s__
OTU_1550	0	6	1	0	0	0	1	0	0	0	0	3	0	0	0	0	0	0	0	0	0	0	0	0	1	0	0	0	0	0	0	0	0	k__Bacteria;p__Acidobacteria;c__DA052;o__Ellin6513;f__;g__;s__
OTU_1551	0	0	0	0	6	0	0	0	0	1	0	0	0	0	0	0	0	0	0	0	0	0	0	0	0	0	0	0	0	0	0	0	0	k__Bacteria;p__Firmicutes;c__Clostridia;o__Clostridiales;f__Lachnospiraceae
OTU_1552	0	1	0	2	0	3	0	0	0	0	0	0	1	0	0	5	0	0	0	0	0	0	0	1	0	0	0	0	0	2	0	0	0	k__Bacteria;p__Proteobacteria;c__Deltaproteobacteria;o__Desulfovibrionales;f__Desulfovibrionaceae;g__Desulfovibrio;s__putealis
OTU_1554	0	0	0	0	10	0	0	5	0	0	0	0	1	0	0	0	1	0	0	0	0	0	0	0	0	0	0	2	0	0	0	0	2	k__Bacteria;p__Firmicutes;c__Clostridia;o__Clostridiales
OTU_1555	2	7	3	4	2	0	1	0	0	2	1	3	3	0	2	10	0	0	1	0	0	0	0	0	0	0	1	0	0	0	0	0	0	k__Bacteria;p__Proteobacteria;c__Betaproteobacteria
OTU_1556	0	0	2	0	1	0	3	0	1	4	0	8	0	0	0	0	0	0	0	0	0	0	0	0	0	0	1	0	0	0	0	0	0	k__Bacteria;p__Proteobacteria;c__Alphaproteobacteria;o__Rhodospirillales;f__Rhodospirillaceae;g__;s__
OTU_1557	0	0	0	0	0	6	0	0	0	1	1	0	0	0	1	1	1	0	3	0	0	0	0	1	2	0	3	0	3	0	0	0	0	k__Bacteria;p__Acidobacteria;c__Acidobacteria-6;o__iii1-15;f__;g__;s__
OTU_1558	0	0	0	0	3	0	0	0	0	0	0	0	0	0	2	0	0	1	1	0	0	0	1	0	0	2	0	0	2	0	0	0	0	k__Bacteria;p__Firmicutes;c__Bacilli;o__Bacillales;f__Staphylococcaceae;g__Staphylococcus;s__sciuri
OTU_1559	0	0	1	1	0	0	1	0	0	1	0	2	10	0	0	0	0	0	3	2	1	0	0	0	0	0	0	0	0	0	0	0	1	k__Bacteria;p__Proteobacteria;c__Deltaproteobacteria;o__Syntrophobacterales;f__Syntrophaceae;g__;s__
OTU_1560	1	6	4	0	0	1	10	0	16	1	2	4	0	0	0	1	0	0	0	0	0	0	0	0	0	0	0	0	0	0	0	0	0	k__Bacteria;p__Acidobacteria;c__DA052;o__Ellin6513;f__;g__;s__
OTU_1561	0	1	0	0	12	0	0	17	0	1	0	2	0	1	0	0	0	0	0	0	0	0	0	0	0	0	0	0	0	0	0	0	0	k__Bacteria;p__Firmicutes;c__Clostridia;o__Clostridiales
OTU_1562	0	4	3	0	3	0	0	0	0	0	0	0	0	0	0	0	0	0	0	0	0	0	0	0	0	0	0	0	0	0	0	0	0	k__Bacteria;p__Bacteroidetes;c__[Saprospirae];o__[Saprospirales];f__Saprospiraceae;g__;s__
OTU_1563	0	0	0	0	8	0	0	2	0	0	0	0	0	0	0	0	0	0	0	0	0	0	0	0	0	0	0	2	0	0	0	0	0	k__Bacteria;p__Firmicutes;c__Clostridia;o__Clostridiales;f__Ruminococcaceae;g__;s__
OTU_1564	0	0	0	0	1	0	3	0	8	3	1	1	0	0	0	0	0	0	1	0	0	0	0	0	0	0	0	0	2	0	0	0	0	k__Bacteria;p__Proteobacteria;c__Alphaproteobacteria;o__;f__;g__;s__
OTU_1565	5	0	1	0	0	5	0	0	0	2	2	0	0	12	4	0	0	0	5	2	26	6	1	6	0	0	0	0	8	1	1	4	5	k__Bacteria;p__Bacteroidetes;c__Bacteroidia;o__Bacteroidales;f__;g__;s__
OTU_1566	1	1	1	0	0	0	0	0	0	1	12	0	0	0	0	0	0	0	0	0	1	0	0	1	0	0	1	0	0	0	0	0	0	k__Bacteria;p__TM6;c__SJA-4;o__;f__;g__;s__
OTU_1567	0	0	0	0	8	0	0	0	0	0	0	0	0	0	0	0	0	0	0	0	0	0	0	0	0	0	0	0	0	0	0	0	0	k__Bacteria;p__Firmicutes;c__Clostridia;o__Clostridiales;f__Ruminococcaceae;g__;s__
OTU_1568	0	5	0	0	4	0	0	0	0	0	0	0	0	0	0	0	0	0	0	0	0	0	0	0	0	0	0	0	0	0	0	0	0	k__Bacteria
OTU_1569	0	0	0	0	0	0	0	0	0	0	0	0	0	0	0	0	0	0	0	0	0	0	0	1	1	9	0	0	0	0	0	0	1	k__Bacteria
OTU_1570	0	0	0	0	0	0	0	0	0	7	0	0	0	0	0	0	0	0	0	0	0	0	0	0	0	0	0	0	0	0	0	0	0	k__Bacteria;p__Proteobacteria;c__Gammaproteobacteria;o__Legionellales;f__Coxiellaceae;g__Aquicella;s__
OTU_1571	0	0	0	0	9	0	0	0	0	0	0	0	0	0	0	0	0	0	0	0	0	0	0	0	0	0	0	0	0	0	1	0	0	k__Bacteria;p__Firmicutes;c__Clostridia;o__Clostridiales;f__;g__;s__
OTU_1573	0	0	0	0	10	0	0	1	0	0	0	0	0	0	0	0	0	0	0	0	0	0	0	0	0	0	0	0	0	0	0	0	0	k__Bacteria;p__Actinobacteria;c__Actinobacteria;o__Actinomycetales;f__Actinomycetaceae;g__Actinomyces
OTU_1574	0	0	0	0	0	0	0	0	0	0	0	0	0	0	0	0	0	0	0	0	0	8	0	0	0	0	0	0	0	0	0	7	0	k__Bacteria;p__Proteobacteria;c__Gammaproteobacteria;o__Alteromonadales;f__Alteromonadaceae;g__Cellvibrio;s__
OTU_1575	2	6	2	2	0	10	0	0	0	2	2	0	0	6	2	0	0	0	2	0	0	0	2	1	2	0	7	0	0	0	0	0	0	k__Bacteria;p__Actinobacteria;c__Acidimicrobiia;o__Acidimicrobiales;f__C111;g__;s__
OTU_1576	0	0	0	0	0	0	0	0	0	3	0	0	0	0	0	0	0	0	0	0	0	2	0	1	0	0	0	1	0	0	1	4	5	k__Bacteria;p__Proteobacteria;c__Epsilonproteobacteria;o__Campylobacterales;f__Helicobacteraceae;g__Sulfuricurvum;s__kujiense
OTU_1577	0	1	1	0	0	0	1	0	0	0	0	7	0	0	0	0	0	0	0	0	0	0	0	0	0	0	0	0	2	0	0	0	0	k__Bacteria;p__Actinobacteria;c__Actinobacteria;o__Actinomycetales;f__Mycobacteriaceae;g__Mycobacterium;s__celatum
OTU_1578	0	1	0	1	19	0	0	15	0	0	0	0	2	0	0	0	1	0	1	0	0	0	0	0	0	0	0	1	0	0	0	0	0	k__Bacteria;p__Firmicutes;c__Clostridia;o__Clostridiales;f__Lachnospiraceae;g__;s__
OTU_1579	1	0	0	0	5	0	0	0	0	0	0	3	0	1	0	0	0	0	0	0	0	0	0	0	0	0	0	2	0	0	0	0	0	k__Bacteria;p__Firmicutes;c__Clostridia;o__Clostridiales;f__Clostridiaceae;g__Clostridium;s__
OTU_1580	0	0	0	0	0	0	0	0	0	0	0	0	0	3	1	0	0	0	0	0	0	5	0	8	0	0	0	0	0	0	0	1	6	k__Bacteria;p__Bacteroidetes;c__Bacteroidia;o__Bacteroidales;f__Porphyromonadaceae;g__Paludibacter;s__
OTU_1581	0	0	1	0	0	1	0	0	0	8	0	1	0	0	0	0	0	0	0	0	0	0	0	0	0	0	0	0	0	0	0	0	0	k__Bacteria
OTU_1582	1	1	0	1	0	0	1	0	0	4	3	0	5	0	0	6	0	0	0	0	0	0	1	0	0	0	1	0	0	0	0	0	1	k__Bacteria;p__Acidobacteria;c__Acidobacteriia;o__Acidobacteriales;f__Koribacteraceae;g__Candidatus Koribacter;s__
OTU_1583	1	2	0	0	0	0	0	10	0	0	0	0	0	0	0	0	0	0	0	0	0	0	0	0	0	0	0	0	0	0	0	0	0	k__Bacteria;p__Actinobacteria;c__Actinobacteria;o__Actinomycetales;f__Micrococcaceae;g__Rothia;s__aeria
OTU_1584	0	0	0	6	0	0	0	0	0	0	0	0	0	0	0	0	0	0	0	0	0	0	0	0	0	0	0	0	0	0	0	0	0	k__Bacteria;p__Proteobacteria;c__Deltaproteobacteria;o__MIZ46;f__;g__;s__
OTU_1585	0	0	0	1	11	0	1	0	0	0	0	0	0	0	0	0	0	0	0	0	0	0	0	0	0	0	0	0	0	0	0	0	0	k__Bacteria;p__Firmicutes;c__Clostridia;o__Clostridiales;f__Ruminococcaceae;g__;s__
OTU_1586	0	1	0	4	0	0	0	0	0	0	0	0	0	0	0	0	0	0	0	0	0	0	0	0	0	2	0	0	0	0	0	0	0	k__Bacteria;p__Proteobacteria;c__Deltaproteobacteria;o__Syntrophobacterales;f__Syntrophorhabdaceae;g__;s__
OTU_1587	0	6	2	0	3	0	0	0	0	4	0	0	0	0	0	0	0	0	0	0	0	0	0	0	0	0	0	0	0	0	0	0	0	k__Bacteria;p__Bacteroidetes;c__[Saprospirae];o__[Saprospirales];f__Chitinophagaceae;g__;s__
OTU_1588	0	0	0	0	19	0	0	13	0	0	0	0	0	1	0	0	0	0	0	0	0	0	0	0	0	0	0	2	0	0	0	0	0	k__Bacteria;p__Firmicutes;c__Clostridia;o__Clostridiales;f__Ruminococcaceae;g__Oscillospira;s__
OTU_1589	0	0	0	0	0	0	0	0	0	0	0	0	0	0	0	0	0	0	0	0	0	2	0	0	0	0	0	0	0	0	7	2	0	k__Bacteria;p__OD1;c__;o__;f__;g__;s__
OTU_1590	0	0	0	0	12	0	0	3	0	0	0	0	0	0	0	0	0	0	1	0	0	0	0	0	0	0	0	0	0	0	0	0	0	k__Bacteria;p__Bacteroidetes;c__Bacteroidia;o__Bacteroidales;f__[Paraprevotellaceae];g__[Prevotella];s__
OTU_1591	2	1	1	3	0	5	0	0	4	2	2	0	0	0	12	0	0	0	3	0	1	0	0	0	3	0	3	0	1	0	0	0	0	k__Bacteria;p__Bacteroidetes;c__At12OctB3;o__;f__;g__;s__
OTU_1592	0	0	0	0	0	0	0	0	0	0	0	0	0	0	0	0	0	0	0	0	0	1	0	0	0	0	0	0	0	0	0	13	0	k__Bacteria;p__Proteobacteria;c__Betaproteobacteria;o__Burkholderiales;f__Alcaligenaceae;g__Tetrathiobacter;s__kashmirensis
OTU_1593	0	0	0	0	0	0	0	0	0	0	0	0	0	4	0	0	0	0	0	0	0	3	0	10	0	0	0	0	0	0	5	1	4	k__Bacteria;p__Chlorobi;c__BSV26;o__C20;f__;g__;s__
OTU_1594	0	0	0	0	0	0	5	0	7	5	0	3	0	0	0	0	0	0	0	0	0	0	0	0	0	0	0	0	0	0	0	0	0	k__Bacteria
OTU_1595	0	4	11	0	0	0	1	0	2	0	0	1	0	0	0	0	0	0	0	0	0	0	0	1	0	0	0	0	0	0	0	0	0	k__Bacteria;p__Gemmatimonadetes;c__Gemmatimonadetes;o__Ellin5290;f__;g__;s__
OTU_1596	5	0	0	0	0	0	0	0	0	0	0	0	0	8	5	0	2	0	2	0	5	0	0	0	0	0	0	0	5	1	0	1	2	k__Bacteria;p__Proteobacteria;c__Deltaproteobacteria;o__;f__;g__;s__
OTU_1597	0	0	0	0	7	0	0	0	0	0	0	2	0	0	0	0	0	0	0	0	0	0	0	0	0	0	0	0	0	0	0	0	0	k__Bacteria
OTU_1598	2	0	0	0	0	0	0	0	0	0	0	0	0	5	3	0	0	0	4	0	0	1	0	3	0	0	0	0	0	0	0	0	0	k__Bacteria;p__Proteobacteria;c__Alphaproteobacteria;o__Rhodospirillales;f__Acetobacteraceae;g__Roseococcus;s__
OTU_1599	0	2	0	1	0	0	0	0	0	0	0	0	5	0	1	15	0	0	0	0	0	0	0	1	0	0	3	0	0	0	0	0	0	k__Bacteria;p__Acidobacteria;c__EC1113;o__;f__;g__;s__
OTU_1600	0	1	0	0	0	1	0	8	0	0	0	0	0	0	0	0	0	0	0	0	0	0	0	0	0	0	0	0	0	0	0	0	0	k__Bacteria;p__Firmicutes;c__Clostridia;o__Clostridiales
OTU_1601	4	17	22	16	6	5	6	1	9	4	2	7	1	1	1	2	2	0	1	0	1	2	0	0	0	0	3	0	1	0	0	0	1	k__Bacteria;p__Actinobacteria;c__Acidimicrobiia;o__Acidimicrobiales;f__EB1017;g__;s__
OTU_1602	0	0	0	0	0	0	4	0	5	0	1	0	0	0	0	1	0	0	2	0	0	0	0	0	1	0	0	0	0	0	0	0	0	k__Bacteria;p__Proteobacteria;c__Deltaproteobacteria;o__Syntrophobacterales;f__Syntrophorhabdaceae;g__;s__
OTU_1603	0	0	0	0	7	0	0	16	0	0	0	0	0	0	0	0	0	0	0	0	0	0	0	0	0	0	0	1	0	0	0	0	0	k__Bacteria;p__Firmicutes;c__Bacilli;o__Lactobacillales;f__Lactobacillaceae;g__Lactobacillus;s__
OTU_1604	0	0	0	0	0	0	0	0	0	0	0	0	0	0	0	0	0	0	0	0	0	7	0	11	0	0	0	0	1	2	1	1	1	k__Bacteria;p__Bacteroidetes;c__Sphingobacteriia;o__Sphingobacteriales;f__;g__;s__
OTU_1605	2	0	0	0	0	0	0	0	0	0	0	0	0	0	3	0	0	0	1	0	0	1	0	0	1	0	0	0	7	0	0	0	0	k__Bacteria;p__Armatimonadetes;c__[Fimbriimonadia];o__[Fimbriimonadales];f__[Fimbriimonadaceae];g__Fimbriimonas;s__
OTU_1606	0	0	0	0	0	0	2	0	0	0	0	0	0	0	0	0	0	0	0	0	0	0	0	0	3	7	1	0	0	0	0	0	0	k__Bacteria;p__Gemmatimonadetes;c__Gemmatimonadetes;o__N1423WL;f__;g__;s__
OTU_1607	1	0	0	0	5	0	0	14	0	0	0	0	5	1	0	0	0	0	1	0	0	0	0	0	0	0	0	0	0	0	0	0	0	k__Bacteria;p__Firmicutes;c__Clostridia;o__Clostridiales;f__Ruminococcaceae
OTU_1608	2	0	0	0	8	0	0	0	0	0	0	0	0	0	0	0	0	0	0	0	0	0	0	0	0	0	0	0	0	0	0	0	0	k__Bacteria;p__Firmicutes;c__Clostridia;o__Clostridiales;f__Ruminococcaceae;g__;s__
OTU_1609	0	0	0	0	0	0	0	0	0	0	0	0	0	2	0	0	0	0	0	0	2	6	1	3	0	0	0	0	0	1	0	0	2	k__Bacteria;p__GOUTA4;c__;o__;f__;g__;s__
OTU_1610	1	0	0	3	0	0	1	0	1	0	0	1	0	0	0	4	1	0	0	0	5	0	0	0	0	0	7	0	1	0	0	0	0	k__Bacteria;p__Elusimicrobia;c__Elusimicrobia;o__Elusimicrobiales;f__;g__;s__
OTU_1611	0	0	0	0	7	0	0	0	0	0	0	0	0	0	0	0	1	0	0	0	0	0	0	0	0	0	0	0	0	0	0	0	0	k__Bacteria;p__Firmicutes;c__Clostridia;o__Clostridiales;f__Ruminococcaceae;g__;s__
OTU_1612	0	2	1	47	2	0	0	0	0	0	0	0	21	0	0	1	0	0	0	0	0	0	0	0	0	0	0	0	0	0	0	0	0	k__Bacteria;p__AD3;c__ABS-6;o__;f__;g__;s__
OTU_1613	0	0	1	2	0	1	0	0	1	3	2	2	0	0	0	3	0	0	0	0	0	0	0	0	2	0	1	0	0	0	0	0	0	k__Bacteria;p__WPS-2;c__;o__;f__;g__;s__
OTU_1614	4	0	0	0	0	0	0	0	0	0	0	0	0	0	0	0	0	0	1	0	0	4	6	6	0	2	0	0	0	0	0	1	0	k__Bacteria;p__Firmicutes;c__Bacilli;o__Bacillales;f__Paenibacillaceae;g__Aneurinibacillus
OTU_1615	15	104	14	7	12	18	4	17	5	27	7	49	30	22	12	12	3	0	36	1	6	2	2	2	1	2	22	2	0	1	0	1	0	k__Bacteria;p__Chloroflexi;c__Ellin6529;o__;f__;g__;s__
OTU_1616	0	3	1	0	2	0	1	0	0	1	2	3	0	0	0	1	0	0	0	0	0	0	1	0	0	0	1	0	0	0	0	0	0	k__Bacteria;p__Proteobacteria;c__Deltaproteobacteria;o__Myxococcales;f__;g__;s__
OTU_1617	0	0	0	0	0	0	1	0	0	0	0	0	0	19	0	2	3	0	5	1	0	1	2	4	1	0	1	0	0	0	0	1	2	k__Bacteria;p__Firmicutes;c__Clostridia;o__Clostridiales;f__Ruminococcaceae;g__Ethanoligenens;s__
OTU_1618	2	1	0	4	0	8	0	1	0	1	0	1	3	11	5	0	0	0	7	1	1	3	2	3	2	1	2	0	0	1	3	4	4	k__Bacteria;p__Chloroflexi;c__Anaerolineae;o__SJA-15;f__;g__;s__
OTU_1619	0	0	0	0	0	0	0	0	0	0	0	0	0	0	0	9	0	0	0	0	0	0	0	0	0	0	0	0	0	0	0	0	0	k__Bacteria;p__Acidobacteria;c__TM1;o__;f__;g__;s__
OTU_1621	3	1	0	0	0	0	0	0	0	2	2	0	1	0	0	2	0	0	0	0	0	0	1	0	0	0	2	0	0	0	0	0	0	k__Bacteria;p__Cyanobacteria;c__ML635J-21;o__;f__;g__;s__
OTU_1622	0	0	0	0	7	0	0	3	0	0	0	0	0	0	0	0	0	0	0	0	0	0	0	0	0	0	0	0	0	0	0	0	0	k__Bacteria;p__Chloroflexi;c__SHA-26;o__;f__;g__;s__
OTU_1623	13	29	4	25	8	26	5	10	2	51	7	6	169	86	25	22	16	3	50	5	6	38	12	24	8	9	176	1	6	4	38	31	50	k__Bacteria;p__Chloroflexi;c__Anaerolineae;o__A31;f__;g__;s__
OTU_1624	0	1	0	17	0	0	2	0	0	0	2	0	0	0	0	26	0	0	0	0	0	0	0	0	1	0	2	0	0	0	0	0	0	k__Bacteria;p__Proteobacteria;c__Betaproteobacteria;o__SC-I-84;f__;g__;s__
OTU_1625	0	1	0	0	18	0	0	9	0	0	0	0	0	0	0	0	0	0	2	0	0	0	0	0	0	0	0	0	0	0	0	0	0	k__Bacteria;p__Bacteroidetes;c__Bacteroidia;o__Bacteroidales;f__Bacteroidaceae;g__Bacteroides;s__
OTU_1626	0	1	3	0	4	0	0	0	0	0	0	0	0	0	0	0	0	0	0	0	0	0	0	0	0	0	0	0	0	0	0	0	0	k__Bacteria;p__Gemmatimonadetes;c__Gemm-1;o__;f__;g__;s__
OTU_1627	0	0	0	2	0	0	0	0	0	0	0	0	0	0	0	0	0	5	0	0	0	0	0	0	0	0	2	0	0	0	0	0	0	k__Bacteria;p__Proteobacteria;c__Deltaproteobacteria
OTU_1628	0	0	0	0	0	1	0	0	0	0	0	0	1	1	1	0	0	0	0	0	0	2	1	0	7	8	4	0	0	0	0	2	1	k__Bacteria;p__Proteobacteria;c__Alphaproteobacteria;o__Rhizobiales;f__Beijerinckiaceae;g__;s__
OTU_1629	0	0	0	0	0	0	0	0	0	0	0	0	0	3	2	1	0	0	2	0	0	1	13	3	0	0	5	0	0	1	0	0	0	k__Bacteria;p__Firmicutes;c__Clostridia;o__Clostridiales;f__Clostridiaceae;g__Oxobacter;s__
OTU_1630	0	12	11	0	0	3	0	0	2	0	0	6	0	0	1	1	2	0	0	0	1	1	0	2	1	0	5	0	1	1	0	0	0	k__Bacteria;p__Actinobacteria;c__Thermoleophilia;o__Gaiellales;f__;g__;s__
OTU_1631	0	0	0	0	0	0	0	0	0	0	0	0	0	0	0	0	0	0	0	0	0	0	0	0	0	0	0	0	0	8	0	0	0	k__Bacteria;p__Proteobacteria;c__Betaproteobacteria;o__Burkholderiales;f__Burkholderiaceae;g__Burkholderia;s__
OTU_1632	0	0	0	0	0	0	0	0	0	1	0	0	0	2	2	0	0	0	0	0	0	6	0	2	1	0	0	0	0	0	0	0	0	k__Bacteria;p__Verrucomicrobia;c__[Pedosphaerae];o__[Pedosphaerales];f__;g__;s__
OTU_1633	0	1	0	0	0	0	0	7	0	0	0	0	0	0	0	0	0	0	1	0	0	0	0	0	0	0	0	0	0	0	0	0	0	k__Bacteria;p__Firmicutes;c__Clostridia;o__Clostridiales;f__Ruminococcaceae;g__;s__
OTU_1634	0	0	0	0	0	0	0	0	0	0	0	0	0	0	0	0	0	0	0	0	0	4	0	1	0	0	0	0	0	0	1	3	1	k__Bacteria;p__OD1;c__SM2F11;o__;f__;g__;s__
OTU_1635	0	0	0	0	11	0	0	5	0	0	0	0	4	0	0	0	0	0	0	0	0	0	0	0	0	0	0	1	0	0	0	0	0	k__Bacteria;p__Bacteroidetes;c__Bacteroidia;o__Bacteroidales;f__Bacteroidaceae;g__Bacteroides;s__
OTU_1636	0	0	0	0	0	0	0	0	0	0	0	0	0	0	0	0	0	0	0	0	0	5	0	1	0	0	0	0	0	0	2	0	2	Unclassified
OTU_1637	0	0	0	0	1	0	0	0	1	0	0	0	0	4	0	1	0	0	0	0	0	0	0	1	7	5	0	0	0	0	0	0	0	k__Bacteria;p__Proteobacteria;c__Betaproteobacteria;o__Burkholderiales;f__;g__;s__
OTU_1638	2	2	0	0	6	0	2	21	0	0	0	0	0	0	0	0	0	0	3	0	0	0	0	0	0	0	0	0	0	0	0	0	0	k__Bacteria;p__Proteobacteria;c__Alphaproteobacteria;o__Rhodospirillales;f__Rhodospirillaceae;g__;s__
OTU_1639	0	0	0	0	0	0	0	0	0	0	0	0	0	0	0	0	0	0	0	0	0	0	1	0	0	0	0	0	0	1	4	2	4	k__Bacteria;p__AC1;c__HDBW-WB69;o__;f__;g__;s__
OTU_1640	0	0	0	2	0	0	0	0	0	0	1	0	0	0	0	5	0	0	0	0	0	0	0	0	0	0	2	0	0	0	0	0	0	k__Bacteria;p__Actinobacteria;c__Acidimicrobiia;o__Acidimicrobiales;f__;g__;s__
OTU_1641	0	1	1	13	0	0	2	0	2	0	0	0	3	0	0	2	1	0	0	0	0	0	0	1	0	0	0	0	0	0	0	0	0	k__Bacteria;p__Proteobacteria;c__Betaproteobacteria
OTU_1642	0	0	0	0	0	0	0	9	0	0	0	0	0	0	0	0	0	0	0	0	0	0	0	0	0	0	0	0	0	0	0	0	0	k__Bacteria;p__Proteobacteria;c__Deltaproteobacteria;o__Myxococcales;f__;g__;s__
OTU_1643	0	0	0	6	0	0	0	0	0	0	0	0	0	0	0	1	0	0	2	0	0	1	2	0	0	0	0	0	0	0	0	0	0	k__Bacteria;p__Actinobacteria;c__OPB41;o__;f__;g__;s__
OTU_1644	0	0	0	0	0	1	0	0	0	2	0	0	0	0	6	0	1	1	6	0	1	0	0	0	11	5	0	0	6	0	0	0	0	k__Bacteria;p__Bacteroidetes;c__[Saprospirae];o__[Saprospirales];f__;g__;s__
OTU_1645	0	0	0	0	0	0	0	0	0	0	0	0	0	3	0	0	0	0	0	0	0	0	6	1	0	0	0	0	0	0	0	0	2	k__Bacteria;p__Firmicutes;c__Clostridia;o__Clostridiales
OTU_1646	0	0	0	0	0	0	0	0	0	0	0	0	0	0	0	0	0	0	1	0	0	1	0	1	0	0	0	0	1	0	0	7	2	k__Bacteria;p__AC1;c__SHA-114;o__;f__;g__;s__
OTU_1647	0	0	0	0	0	0	0	0	0	0	0	2	0	0	1	0	0	0	1	0	0	3	0	4	0	0	0	0	0	0	1	2	0	k__Bacteria;p__Verrucomicrobia;c__[Pedosphaerae];o__[Pedosphaerales];f__;g__;s__
OTU_1648	4	3	0	0	0	5	0	0	1	0	1	0	0	2	9	5	1	0	11	2	1	5	13	5	2	2	20	9	0	0	0	0	0	k__Bacteria;p__Firmicutes;c__Clostridia;o__Clostridiales;f__Clostridiaceae;g__Clostridium
OTU_1649	0	0	0	0	1	0	0	0	0	0	0	0	0	0	0	0	0	0	0	0	0	3	0	2	0	0	0	0	1	0	1	3	2	k__Bacteria;p__GOUTA4;c__;o__;f__;g__;s__
OTU_1651	0	1	0	0	7	0	0	0	0	0	0	0	0	0	0	0	0	0	0	0	0	0	0	0	0	0	0	0	0	0	0	0	0	k__Bacteria;p__Firmicutes;c__Clostridia;o__Clostridiales;f__Ruminococcaceae;g__Oscillospira;s__
OTU_1652	0	3	0	1	0	0	0	0	0	3	1	0	2	0	0	0	0	0	0	0	0	0	2	0	1	0	0	0	0	0	0	0	0	k__Bacteria;p__Actinobacteria;c__Actinobacteria;o__Actinomycetales;f__Thermomonosporaceae;g__;s__
OTU_1653	2	0	0	0	0	0	0	0	0	0	0	0	0	2	0	0	0	0	0	0	0	2	0	2	0	0	0	0	0	0	12	6	2	k__Bacteria;p__AC1;c__;o__;f__;g__;s__
OTU_1654	0	0	0	0	0	3	0	0	0	0	0	0	0	1	5	0	0	0	7	0	0	0	4	0	0	0	0	0	0	0	0	0	0	k__Bacteria;p__Acidobacteria;c__Acidobacteria-6;o__iii1-15;f__;g__;s__
OTU_1655	1	0	1	0	0	18	3	0	1	19	26	14	0	4	5	1	4	0	3	0	0	0	1	2	8	0	4	0	9	0	0	0	1	k__Bacteria;p__Proteobacteria;c__Gammaproteobacteria;o__Xanthomonadales;f__Sinobacteraceae;g__;s__
OTU_1656	0	0	0	0	12	0	0	3	0	0	0	0	0	0	0	0	0	0	0	0	0	0	0	0	0	0	0	0	0	0	0	0	0	k__Bacteria;p__Firmicutes;c__Clostridia;o__Clostridiales;f__Ruminococcaceae;g__Oscillospira;s__
OTU_1657	0	0	0	0	0	0	0	0	0	1	0	0	0	1	0	4	0	0	1	0	0	1	19	1	0	0	11	0	0	1	0	1	1	k__Bacteria;p__Firmicutes;c__Clostridia;o__Clostridiales;f__Peptococcaceae;g__;s__
OTU_1658	0	0	0	0	0	0	0	9	0	0	0	0	0	0	0	0	0	0	0	0	0	0	0	0	0	0	0	0	0	0	0	0	0	k__Bacteria;p__Chlamydiae;c__Chlamydiia;o__Chlamydiales;f__;g__;s__
OTU_1659	0	1	7	0	3	0	0	0	0	0	0	0	0	0	0	0	0	0	0	0	0	0	0	0	0	0	0	0	0	0	0	0	0	k__Bacteria;p__Proteobacteria;c__Gammaproteobacteria;o__Legionellales;f__Coxiellaceae;g__;s__
OTU_1660	0	0	0	0	0	0	0	0	0	0	0	0	0	1	0	0	0	0	2	0	0	11	4	2	0	0	0	0	0	0	2	2	2	k__Bacteria;p__Firmicutes;c__Clostridia;o__Clostridiales;f__Peptococcaceae;g__Pelotomaculum;s__
OTU_1661	1	7	9	1	2	2	17	3	25	17	3	27	3	2	1	4	3	0	0	3	3	0	0	6	6	0	8	0	0	0	0	0	0	k__Bacteria;p__Acidobacteria;c__Solibacteres;o__Solibacterales;f__Solibacteraceae;g__Candidatus Solibacter;s__
OTU_1663	0	0	0	15	0	0	0	0	0	0	0	1	13	0	0	0	2	0	0	0	0	0	0	0	0	0	0	0	0	0	0	0	0	k__Bacteria;p__Proteobacteria;c__Betaproteobacteria;o__;f__;g__;s__
OTU_1664	0	0	0	0	0	0	0	7	0	0	0	0	0	0	0	0	0	0	1	0	0	0	0	0	0	0	0	0	0	0	0	0	0	k__Bacteria;p__Proteobacteria;c__Gammaproteobacteria;o__Legionellales;f__Coxiellaceae
OTU_1665	0	0	0	1	0	1	0	0	0	1	0	17	0	6	2	0	0	0	2	0	0	1	0	1	1	0	2	0	0	0	1	0	0	k__Bacteria;p__Bacteroidetes;c__Bacteroidia;o__Bacteroidales;f__;g__;s__
OTU_1666	0	2	2	1	0	0	2	0	0	0	0	1	0	0	0	2	1	0	0	0	0	0	0	1	0	0	0	0	2	0	0	0	0	k__Bacteria;p__Actinobacteria;c__Thermoleophilia;o__Solirubrobacterales;f__;g__;s__
OTU_1667	0	0	0	0	9	0	0	0	0	0	0	1	0	0	0	0	0	0	0	0	0	0	0	0	0	0	0	0	0	0	0	0	0	k__Bacteria;p__Firmicutes;c__Clostridia;o__Clostridiales
OTU_1668	0	0	0	0	0	0	0	0	0	0	0	0	0	0	0	2	0	0	0	0	0	4	0	3	0	0	1	0	0	0	0	0	0	k__Bacteria;p__Firmicutes;c__Bacilli;o__Bacillales;f__Alicyclobacillaceae
OTU_1669	0	1	0	1	0	2	0	0	0	1	1	0	0	0	0	0	0	0	1	0	4	0	0	2	0	1	5	0	0	0	0	0	0	k__Bacteria;p__Proteobacteria;c__Gammaproteobacteria;o__Legionellales;f__Coxiellaceae;g__;s__
OTU_1670	0	0	0	0	1	4	0	0	0	0	0	0	0	0	2	9	2	0	0	1	1	0	1	0	4	0	0	0	0	0	0	0	0	k__Bacteria;p__Proteobacteria;c__Gammaproteobacteria;o__;f__;g__;s__
OTU_1671	0	0	0	0	0	0	0	8	0	0	0	0	0	0	0	0	0	0	0	0	0	0	0	0	0	0	0	0	0	0	0	0	0	k__Bacteria;p__WWE1;c__[Cloacamonae];o__[Cloacamonales];f__[Cloacamonaceae];g__W22;s__
OTU_1672	0	7	5	0	1	0	0	0	0	0	1	2	0	0	0	0	0	0	0	0	0	0	0	0	0	0	1	0	0	0	0	0	0	k__Bacteria;p__Bacteroidetes;c__[Saprospirae];o__[Saprospirales];f__Chitinophagaceae;g__;s__
OTU_1673	0	1	1	0	0	0	2	0	2	0	0	4	0	0	0	0	0	0	2	0	0	0	0	0	0	0	1	0	0	0	0	0	0	k__Bacteria;p__Proteobacteria;c__Deltaproteobacteria;o__Myxococcales
OTU_1674	0	0	0	0	8	0	0	0	0	0	0	0	0	0	0	0	0	0	0	0	0	0	0	0	0	0	0	0	0	0	0	0	0	k__Bacteria;p__Firmicutes;c__Clostridia;o__Clostridiales;f__;g__;s__
OTU_1675	0	0	0	0	0	0	1	0	0	0	0	0	0	0	0	0	14	0	0	0	0	0	0	0	0	0	0	0	0	0	0	0	0	k__Bacteria;p__TM7;c__TM7-1;o__;f__;g__;s__
OTU_1677	0	0	0	0	8	0	0	2	0	0	0	0	0	0	0	0	0	0	0	0	0	0	0	0	0	0	0	0	0	0	0	0	0	k__Bacteria;p__Firmicutes;c__Clostridia;o__Clostridiales;f__Ruminococcaceae;g__;s__
OTU_1678	0	1	0	0	0	0	0	0	0	0	0	0	0	0	2	0	0	0	0	0	0	1	0	3	7	1	0	0	0	0	1	2	3	k__Bacteria;p__Bacteroidetes;c__[Saprospirae];o__[Saprospirales];f__Chitinophagaceae;g__;s__
OTU_1679	0	0	1	0	2	4	1	4	0	0	0	0	0	0	5	0	0	0	3	0	0	0	0	0	6	0	0	0	6	0	0	0	0	k__Bacteria;p__Proteobacteria;c__Alphaproteobacteria;o__Sphingomonadales;f__Erythrobacteraceae;g__;s__
OTU_1680	0	10	7	0	4	0	0	0	0	0	0	0	0	0	0	0	0	0	0	0	0	0	0	0	0	0	0	0	0	0	0	1	0	k__Bacteria;p__Verrucomicrobia;c__[Spartobacteria];o__[Chthoniobacterales];f__[Chthoniobacteraceae];g__DA101;s__
OTU_1681	0	0	0	1	0	2	0	0	0	0	0	0	0	5	2	0	0	0	2	0	0	1	3	2	1	5	2	0	0	0	0	0	2	k__Bacteria
OTU_1682	0	0	0	0	0	0	0	0	0	0	0	0	0	0	0	0	0	0	1	0	0	4	0	5	2	1	0	0	2	0	9	2	1	k__Bacteria;p__Verrucomicrobia;c__[Methylacidiphilae];o__S-BQ2-57;f__;g__;s__
OTU_1683	0	0	0	0	0	0	0	0	0	0	0	0	0	0	0	2	0	0	2	0	0	0	1	0	0	0	11	0	0	0	0	0	0	k__Bacteria;p__Bacteroidetes;c__Sphingobacteriia;o__Sphingobacteriales;f__;g__;s__
OTU_1685	1	3	0	1	26	0	0	15	0	0	0	3	1	0	0	0	0	0	0	0	0	0	0	0	0	0	0	1	0	0	0	0	0	k__Bacteria;p__Firmicutes;c__Clostridia;o__Clostridiales;f__;g__;s__
OTU_1686	0	0	0	0	0	0	0	17	0	0	0	2	0	0	0	0	0	0	1	0	0	0	0	0	0	0	0	0	0	0	0	0	0	k__Bacteria;p__Proteobacteria;c__Gammaproteobacteria;o__Oceanospirillales;f__Halomonadaceae;g__Haererehalobacter;s__salaria
OTU_1687	0	0	0	0	0	0	0	6	0	0	0	0	0	0	0	0	0	0	1	0	0	0	0	0	0	0	0	0	0	0	0	0	0	k__Bacteria;p__Proteobacteria;c__Deltaproteobacteria;o__Desulfuromonadales;f__Desulfuromonadaceae;g__;s__
OTU_1688	0	5	31	0	2	10	0	0	1	1	5	5	0	3	0	1	1	0	1	0	0	0	0	0	12	0	2	2	0	1	1	0	0	k__Bacteria;p__Bacteroidetes;c__[Saprospirae];o__[Saprospirales];f__Chitinophagaceae;g__;s__
OTU_1689	0	0	0	0	0	0	0	7	0	0	0	0	0	1	0	0	0	0	0	0	0	0	0	0	0	0	0	0	0	0	0	0	0	k__Bacteria;p__Proteobacteria;c__Deltaproteobacteria;o__Myxococcales;f__;g__;s__
OTU_1690	0	1	0	0	0	0	0	11	0	0	0	0	0	0	0	0	0	0	0	0	0	0	0	0	0	0	2	0	0	0	0	0	0	k__Bacteria;p__Actinobacteria;c__Thermoleophilia;o__Gaiellales;f__Gaiellaceae;g__;s__
OTU_1691	0	0	0	0	6	0	0	0	0	0	0	0	0	0	0	0	0	0	0	0	0	0	0	0	0	0	0	0	0	0	0	0	0	k__Bacteria;p__Firmicutes;c__Clostridia;o__Clostridiales;f__Ruminococcaceae
OTU_1692	0	1	0	0	1	0	0	7	0	0	0	0	0	1	0	0	0	0	0	0	0	0	0	0	0	0	0	0	0	0	0	0	0	k__Bacteria;p__Actinobacteria;c__Acidimicrobiia;o__Acidimicrobiales;f__;g__;s__
OTU_1693	0	0	0	0	3	0	0	5	0	0	0	0	3	0	0	0	0	0	0	0	0	0	0	0	0	0	0	0	0	1	0	0	0	k__Bacteria;p__Firmicutes;c__Clostridia;o__Clostridiales;f__Ruminococcaceae;g__;s__
OTU_1694	1	2	0	0	2	0	0	10	0	0	0	0	1	2	0	0	0	0	1	0	0	0	0	0	0	0	0	1	0	0	0	0	0	k__Bacteria;p__Firmicutes;c__Clostridia;o__Clostridiales
OTU_1695	0	1	0	0	0	0	0	10	0	0	0	0	0	0	0	0	0	0	3	0	0	0	0	0	0	0	0	0	0	0	0	0	0	k__Bacteria;p__Firmicutes;c__Clostridia;o__Clostridiales;f__Ruminococcaceae
OTU_1696	0	4	0	0	24	0	0	20	0	2	0	2	2	1	0	0	0	0	0	0	0	0	0	0	0	0	0	0	0	0	0	0	0	k__Bacteria;p__Firmicutes;c__Clostridia;o__Clostridiales;f__Ruminococcaceae;g__;s__
OTU_1697	0	0	0	0	0	0	0	7	0	0	0	0	0	0	0	0	0	0	0	0	0	0	0	0	0	0	0	0	0	0	0	0	0	k__Bacteria
OTU_1698	0	1	0	0	3	0	0	1	0	0	0	0	3	0	0	0	0	0	0	0	0	0	0	0	0	0	0	1	0	0	0	3	0	k__Bacteria;p__Firmicutes;c__Clostridia;o__Clostridiales
OTU_1699	0	0	2	1	0	0	3	0	3	0	3	0	0	0	0	0	0	0	0	0	0	0	0	0	0	0	0	0	0	0	0	0	0	k__Bacteria;p__Chloroflexi;c__C0119;o__;f__;g__;s__
OTU_1700	0	0	0	0	0	0	0	0	0	0	0	0	0	0	6	0	0	0	5	0	0	0	0	0	0	2	0	0	0	0	0	0	0	k__Bacteria;p__Armatimonadetes;c__[Fimbriimonadia];o__[Fimbriimonadales];f__[Fimbriimonadaceae];g__Fimbriimonas;s__
OTU_1701	0	1	0	1	0	2	0	0	1	3	5	3	0	3	1	0	1	0	0	0	1	0	0	0	0	0	0	0	0	0	0	0	0	k__Bacteria;p__Proteobacteria;c__Deltaproteobacteria;o__Syntrophobacterales;f__Syntrophorhabdaceae;g__;s__
OTU_1702	0	2	2	0	0	1	1	0	1	0	0	0	0	0	6	0	0	1	3	0	0	0	0	0	0	0	0	0	0	0	0	0	0	k__Bacteria;p__Proteobacteria;c__Alphaproteobacteria;o__;f__;g__;s__
OTU_1703	0	0	0	0	0	0	0	0	0	0	0	0	0	0	0	0	0	0	0	0	0	4	0	3	0	0	3	0	0	0	2	0	0	k__Bacteria;p__Firmicutes;c__Bacilli;o__Bacillales;f__Alicyclobacillaceae
OTU_1704	0	1	0	0	3	0	0	0	0	0	0	0	1	1	0	0	0	0	0	0	0	3	0	4	0	0	0	0	0	0	1	4	0	k__Bacteria;p__Bacteroidetes;c__Bacteroidia;o__Bacteroidales;f__Porphyromonadaceae;g__;s__
OTU_1705	0	6	8	122	8	1	0	1	0	2	1	0	47	0	1	12	2	0	1	0	0	0	0	0	0	0	0	0	0	0	0	0	0	k__Bacteria;p__Gemmatimonadetes;c__Gemmatimonadetes;o__N1423WL;f__;g__;s__
OTU_1706	0	0	0	0	0	0	0	0	0	0	0	0	0	0	0	1	0	0	0	0	0	2	2	5	1	0	0	0	0	0	3	7	1	k__Bacteria;p__Firmicutes;c__Bacilli;o__Bacillales;f__Paenibacillaceae;g__Paenibacillus;s__
OTU_1707	0	3	2	3	3	2	2	0	0	2	4	5	0	0	0	0	0	0	0	0	1	0	0	0	0	0	3	0	0	0	0	0	1	k__Bacteria;p__Proteobacteria;c__Deltaproteobacteria;o__Myxococcales;f__Polyangiaceae;g__;s__
OTU_1708	0	2	0	0	0	5	4	0	0	0	2	0	0	6	1	1	1	0	6	0	0	8	4	10	0	1	21	0	1	3	1	7	6	k__Bacteria;p__Actinobacteria;c__Actinobacteria;o__Actinomycetales;f__Nakamurellaceae;g__;s__
OTU_1709	0	0	0	0	0	2	2	2	3	0	0	0	0	0	4	0	4	0	5	0	0	0	0	2	6	1	0	0	2	0	0	0	0	k__Bacteria;p__Gemmatimonadetes;c__Gemmatimonadetes;o__Gemmatimonadales;f__Ellin5301;g__;s__
OTU_1710	0	0	0	0	3	0	0	1	0	0	0	0	2	0	0	0	0	0	0	0	0	0	0	0	0	0	0	0	0	0	0	0	0	k__Bacteria;p__Bacteroidetes;c__Bacteroidia;o__Bacteroidales;f__Porphyromonadaceae;g__Porphyromonas;s__
OTU_1711	0	0	0	0	0	0	0	6	0	0	0	0	0	0	0	0	0	0	0	0	0	0	0	0	0	0	0	0	0	0	0	0	0	k__Bacteria;p__Proteobacteria;c__Alphaproteobacteria;o__Sphingomonadales;f__Sphingomonadaceae;g__Sphingobium;s__
OTU_1712	0	0	0	0	0	0	0	6	0	0	0	0	1	0	0	0	0	0	0	0	0	0	0	0	0	0	0	0	0	1	0	0	0	k__Bacteria;p__Firmicutes;c__Clostridia;o__Clostridiales
OTU_1713	4	2	1	13	1	6	5	1	2	1	1	4	0	10	8	6	6	0	13	1	1	0	6	3	0	1	12	0	0	0	0	1	0	k__Bacteria;p__Actinobacteria;c__OPB41;o__;f__;g__;s__
OTU_1714	0	1	0	0	0	0	2	0	1	1	0	13	0	0	0	3	0	0	0	0	0	0	0	0	0	0	0	0	0	0	0	0	0	k__Bacteria;p__Gemmatimonadetes;c__Gemmatimonadetes;o__N1423WL;f__;g__;s__
OTU_1715	0	2	1	1	0	4	2	0	1	0	1	2	0	0	0	1	0	0	4	1	0	1	0	1	1	0	3	0	0	0	0	0	2	k__Bacteria;p__Proteobacteria;c__Deltaproteobacteria;o__Desulfuromonadales;f__Geobacteraceae;g__Geobacter;s__
OTU_1716	0	0	0	1	0	4	0	0	0	0	0	0	0	0	1	0	0	0	0	0	0	0	0	0	0	0	0	0	5	0	0	0	0	k__Bacteria;p__TM7;c__TM7-1;o__;f__;g__;s__
OTU_1717	0	3	4	0	0	0	0	0	0	0	0	0	0	0	0	0	0	0	0	0	0	0	0	0	0	0	0	0	0	0	0	0	0	k__Bacteria;p__Actinobacteria;c__Thermoleophilia;o__Solirubrobacterales;f__;g__;s__
OTU_1718	0	0	0	0	0	0	0	0	0	0	0	0	1	0	0	0	0	0	0	0	0	2	0	1	0	0	0	0	0	0	1	0	4	k__Bacteria;p__Verrucomicrobia;c__[Pedosphaerae];o__[Pedosphaerales];f__;g__;s__
OTU_1719	0	0	0	0	0	0	7	0	2	0	0	0	0	0	0	0	1	0	0	0	0	0	0	0	0	0	0	0	0	0	0	0	0	k__Bacteria;p__Proteobacteria;c__Alphaproteobacteria;o__Rhodospirillales;f__Rhodospirillaceae;g__;s__
OTU_1720	0	3	4	0	0	0	0	0	1	0	0	0	0	0	0	0	0	0	0	0	0	0	0	0	0	0	0	0	0	0	0	0	0	k__Bacteria;p__Gemmatimonadetes;c__Gemm-1;o__;f__;g__;s__
OTU_1721	0	0	0	0	0	0	0	0	0	0	0	0	0	0	0	0	0	0	0	0	0	2	0	3	0	0	0	0	0	0	0	3	1	k__Bacteria;p__Chloroflexi;c__Dehalococcoidetes;o__Dehalococcoidales;f__Dehalococcoidaceae;g__;s__
OTU_1722	0	1	0	0	0	0	0	13	0	0	0	0	0	0	0	0	0	0	0	0	0	0	0	0	0	0	0	0	0	1	0	0	0	k__Bacteria;p__Actinobacteria;c__Acidimicrobiia;o__Acidimicrobiales;f__;g__;s__
OTU_1723	0	1	0	0	7	0	0	0	0	0	0	0	0	0	0	0	0	0	0	0	0	0	0	0	0	0	0	0	0	0	0	0	0	k__Bacteria;p__Bacteroidetes;c__Bacteroidia;o__Bacteroidales;f__[Odoribacteraceae];g__Odoribacter;s__
OTU_1725	0	0	0	0	0	0	0	0	0	0	0	0	0	0	1	0	0	0	0	0	0	1	0	0	0	0	0	0	0	0	0	8	1	k__Bacteria;p__OD1;c__;o__;f__;g__;s__
OTU_1726	1	1	0	1	0	0	0	2	0	0	0	0	5	1	0	0	0	0	0	0	1	0	1	2	0	0	0	1	0	0	2	2	1	k__Bacteria;p__Acidobacteria;c__Solibacteres;o__JH-WHS99;f__;g__;s__
OTU_1727	0	0	0	0	0	0	0	0	0	0	0	0	0	0	0	8	0	0	0	0	0	0	0	0	0	0	0	0	0	0	0	0	0	k__Bacteria;p__Proteobacteria;c__Gammaproteobacteria;o__Legionellales;f__Coxiellaceae;g__;s__
OTU_1728	2	1	0	0	4	0	0	14	0	0	0	0	0	2	0	0	0	0	3	0	0	0	0	0	0	0	0	0	0	0	0	0	0	k__Bacteria;p__Firmicutes;c__Clostridia;o__Clostridiales
OTU_1729	0	0	0	0	0	1	0	0	0	0	0	0	0	1	1	0	0	1	2	0	0	4	0	4	1	2	0	0	1	0	0	3	4	k__Bacteria;p__Chloroflexi;c__Anaerolineae;o__SHA-20;f__;g__;s__
OTU_1730	0	0	0	0	0	0	0	0	0	0	0	0	0	0	0	0	0	0	0	0	0	4	0	4	0	0	4	0	0	0	1	6	0	k__Bacteria;p__Firmicutes;c__Bacilli;o__Bacillales;f__Alicyclobacillaceae
OTU_1732	0	1	0	0	6	0	0	0	0	0	0	0	0	0	0	0	0	0	0	0	0	0	0	0	0	0	0	0	0	0	0	0	0	k__Bacteria;p__Firmicutes;c__Clostridia;o__Clostridiales;f__Ruminococcaceae
OTU_1733	0	0	0	1	0	0	0	0	1	0	0	0	0	0	1	0	0	0	0	0	0	0	0	0	7	1	0	0	0	0	0	0	0	k__Bacteria;p__Proteobacteria;c__Deltaproteobacteria;o__Bdellovibrionales;f__Bdellovibrionaceae;g__Bdellovibrio;s__
OTU_1734	1	0	0	0	2	0	0	11	0	1	0	1	0	0	0	0	0	0	0	0	0	0	0	0	0	0	0	0	0	0	0	0	0	k__Bacteria;p__Proteobacteria;c__Alphaproteobacteria;o__Rhodobacterales;f__Rhodobacteraceae
OTU_1735	1	0	0	0	0	0	0	6	0	0	0	0	0	0	0	0	0	0	0	0	0	0	0	0	0	0	0	0	0	0	0	0	0	k__Bacteria;p__Firmicutes;c__Clostridia;o__Clostridiales
OTU_1736	0	0	0	0	1	0	1	0	0	0	0	0	0	0	1	0	2	0	1	0	0	0	0	0	2	2	0	0	0	0	0	0	0	k__Bacteria;p__Acidobacteria;c__Acidobacteriia;o__Acidobacteriales;f__Acidobacteriaceae
OTU_1737	0	10	14	0	5	0	0	2	0	1	1	0	0	0	0	1	1	0	0	0	1	0	0	0	0	0	0	0	0	0	0	0	0	k__Bacteria;p__Proteobacteria;c__Alphaproteobacteria;o__Rhizobiales;f__Rhodobiaceae;g__Afifella;s__
OTU_1738	0	0	0	6	0	0	0	0	0	0	0	0	0	0	0	0	0	0	0	0	0	0	0	0	0	0	0	0	0	0	0	0	0	k__Bacteria;p__TM7;c__SC3;o__;f__;g__;s__
OTU_1739	0	0	0	0	0	0	0	0	0	0	0	0	0	1	2	0	0	0	0	0	0	2	1	0	0	0	0	0	0	0	4	3	1	k__Bacteria;p__Chloroflexi;c__Anaerolineae;o__A31;f__;g__;s__
OTU_1740	0	1	0	0	5	0	0	0	0	0	0	0	0	0	0	0	0	0	0	0	0	0	0	0	0	0	0	0	0	0	0	0	0	k__Bacteria;p__Actinobacteria;c__Thermoleophilia;o__Solirubrobacterales;f__;g__;s__
OTU_1741	0	0	0	0	0	0	0	9	0	0	0	0	0	0	0	0	0	0	0	0	0	0	0	0	0	0	0	0	0	2	0	0	0	k__Bacteria
OTU_1742	1	0	0	0	0	0	0	6	0	0	0	0	0	3	0	0	0	0	0	0	0	0	0	0	0	0	0	0	0	0	0	0	0	k__Bacteria;p__Firmicutes;c__Clostridia;o__Clostridiales;f__Ruminococcaceae;g__;s__
OTU_1743	0	0	0	0	7	0	0	0	0	0	0	0	0	0	0	0	1	0	0	0	0	0	0	0	0	0	0	0	0	0	0	0	0	k__Bacteria;p__Bacteroidetes;c__Bacteroidia;o__Bacteroidales;f__Porphyromonadaceae;g__Paludibacter;s__
OTU_1744	0	0	0	2	0	0	0	0	0	0	0	0	0	8	2	0	0	0	3	0	0	4	0	0	0	0	0	0	0	0	0	2	2	k__Bacteria;p__Proteobacteria;c__Deltaproteobacteria;o__BPC076;f__;g__;s__
OTU_1745	0	0	0	2	0	0	2	1	3	0	0	0	0	0	1	0	0	0	0	2	0	0	0	0	0	0	3	0	0	0	0	0	0	k__Bacteria;p__Chloroflexi;c__TK17;o__;f__;g__;s__
OTU_1746	0	0	0	0	1	0	0	12	0	0	0	0	8	0	1	0	0	0	0	0	22	0	0	0	0	0	0	0	0	0	0	0	0	k__Bacteria;p__Firmicutes;c__Bacilli;o__Bacillales;f__Bacillaceae;g__Bacillus;s__
OTU_1747	0	0	0	0	0	0	5	0	3	0	0	0	0	0	0	0	0	0	0	0	0	0	0	0	0	0	0	0	0	0	0	0	0	k__Bacteria;p__Proteobacteria;c__Alphaproteobacteria
OTU_1748	0	1	0	0	14	0	0	10	0	0	0	0	3	0	0	0	0	0	0	0	0	0	0	0	0	0	0	0	0	0	0	0	0	k__Bacteria;p__Firmicutes;c__Clostridia;o__Clostridiales
OTU_1749	1	3	0	0	12	0	0	3	0	0	0	1	6	0	0	0	0	0	0	0	0	0	0	0	0	0	0	2	0	0	0	0	0	k__Bacteria;p__Actinobacteria;c__Actinobacteria;o__Actinomycetales;f__Actinomycetaceae;g__Actinomyces;s__
OTU_1750	0	0	0	0	6	0	0	0	0	0	0	0	0	0	0	0	0	0	0	0	0	0	0	0	0	0	0	0	0	0	1	0	0	k__Bacteria;p__Firmicutes;c__Clostridia;o__Clostridiales;f__Ruminococcaceae;g__;s__
OTU_1751	0	0	0	2	1	1	1	0	0	0	0	0	0	3	0	5	0	1	3	0	0	1	0	1	0	0	0	0	2	0	3	3	1	k__Bacteria;p__Acidobacteria;c__OS-K;o__;f__;g__;s__
OTU_1752	0	0	0	0	0	0	0	0	0	0	0	0	0	0	0	0	0	0	0	0	0	0	6	0	0	1	0	0	0	0	0	0	0	k__Bacteria;p__Firmicutes;c__Bacilli;o__Bacillales
OTU_1753	0	0	0	0	6	0	0	0	0	0	0	0	0	0	0	0	0	0	0	0	0	0	0	0	0	0	0	0	0	0	0	0	0	k__Bacteria;p__Tenericutes;c__Mollicutes;o__RF39;f__;g__;s__
OTU_1754	0	0	0	0	7	0	0	0	0	1	0	0	0	1	0	0	0	0	0	0	0	0	0	0	0	0	0	0	0	0	0	0	0	k__Bacteria;p__Firmicutes;c__Clostridia;o__Clostridiales;f__;g__;s__
OTU_1755	0	0	0	1	0	0	0	0	1	2	0	0	0	0	1	0	1	0	0	0	0	0	0	0	3	1	0	0	0	0	0	0	0	k__Bacteria;p__Proteobacteria;c__Gammaproteobacteria;o__Xanthomonadales;f__Sinobacteraceae;g__Nevskia;s__
OTU_1756	0	0	0	0	0	4	0	1	0	0	0	0	0	2	2	2	1	0	3	0	0	0	1	6	2	0	0	0	2	0	0	1	2	k__Bacteria;p__Chloroflexi;c__Ellin6529;o__;f__;g__;s__
OTU_1757	0	0	0	0	0	10	1	1	0	0	0	0	0	0	5	0	0	0	1	0	0	0	0	0	8	0	0	0	1	0	0	0	0	k__Bacteria;p__Proteobacteria;c__Alphaproteobacteria
OTU_1758	0	2	0	0	9	0	0	2	0	0	0	0	4	0	0	0	1	0	0	0	0	0	0	0	0	0	0	0	0	0	0	0	0	k__Bacteria;p__Firmicutes;c__Clostridia;o__Clostridiales;f__;g__;s__
OTU_1759	1	24	18	15	0	3	4	0	6	6	8	0	5	0	0	6	0	0	0	0	0	0	0	2	0	0	19	6	0	1	1	0	7	k__Bacteria;p__Actinobacteria;c__Thermoleophilia;o__Gaiellales;f__Gaiellaceae;g__;s__
OTU_1760	2	1	0	0	8	0	0	16	0	0	0	0	1	0	0	0	1	0	0	0	0	0	0	0	0	0	0	0	0	1	0	0	0	k__Bacteria;p__Firmicutes;c__Clostridia;o__Clostridiales;f__Ruminococcaceae
OTU_1761	0	0	0	0	0	0	0	0	0	0	0	0	0	0	0	0	1	0	0	0	0	1	0	0	3	3	2	0	0	0	1	0	0	k__Bacteria;p__Verrucomicrobia;c__[Methylacidiphilae];o__S-BQ2-57;f__;g__;s__
OTU_1762	3	0	5	5	2	15	10	4	9	1	2	1	1	1	12	1	1	0	14	0	1	5	0	2	1	2	6	3	0	2	1	0	0	k__Bacteria;p__Proteobacteria;c__Deltaproteobacteria;o__Desulfuromonadales;f__Geobacteraceae;g__Geobacter
OTU_1763	0	0	0	0	1	0	0	0	0	0	0	0	0	16	0	0	0	0	0	0	0	1	0	3	0	0	0	0	0	0	2	2	2	k__Bacteria;p__Bacteroidetes;c__Sphingobacteriia;o__Sphingobacteriales;f__Sphingobacteriaceae;g__Pedobacter;s__
OTU_1764	0	0	0	0	6	0	0	0	0	0	0	0	0	0	0	0	0	0	0	0	0	0	0	0	0	0	0	0	0	0	0	0	0	k__Bacteria;p__Bacteroidetes;c__Bacteroidia;o__Bacteroidales;f__Porphyromonadaceae;g__Parabacteroides;s__
OTU_1765	0	0	0	0	0	10	0	0	0	0	0	0	0	0	0	0	0	0	0	0	0	0	0	0	0	0	0	0	0	0	0	0	0	k__Bacteria;p__Proteobacteria;c__Betaproteobacteria;o__Procabacteriales;f__Procabacteriaceae;g__;s__
OTU_1766	0	0	0	0	1	0	1	0	3	0	0	0	0	0	0	0	1	0	0	0	0	0	0	3	1	0	1	0	0	0	0	0	0	k__Bacteria;p__Actinobacteria;c__Thermoleophilia;o__Gaiellales;f__Gaiellaceae;g__;s__
OTU_1767	1	0	1	1	0	0	2	1	3	1	2	16	0	1	2	0	2	0	3	2	1	0	0	1	0	0	1	0	0	0	0	0	0	k__Bacteria;p__Actinobacteria;c__OPB41;o__;f__;g__;s__
OTU_1768	0	0	0	0	1	0	0	7	0	0	0	0	0	0	0	0	0	0	0	0	0	0	0	0	0	0	0	0	0	2	0	0	0	k__Bacteria;p__Firmicutes;c__Clostridia;o__Clostridiales
OTU_1769	0	0	0	0	0	0	0	4	0	0	0	0	0	1	0	0	0	0	0	0	0	0	0	0	0	0	0	0	0	0	0	0	0	k__Bacteria;p__Proteobacteria;c__Alphaproteobacteria
OTU_1770	0	0	0	0	0	0	0	0	0	0	0	0	0	0	0	0	0	0	0	0	0	0	0	0	0	0	14	0	0	0	0	0	0	k__Bacteria;p__TM7;c__SC3;o__;f__;g__;s__
OTU_1771	1	0	0	0	0	0	0	0	0	0	0	0	0	0	0	0	0	0	0	0	2	0	0	1	0	0	0	0	0	0	5	1	2	k__Bacteria;p__Bacteroidetes;c__Bacteroidia;o__Bacteroidales;f__;g__;s__
OTU_1772	0	0	0	0	4	0	0	10	0	0	0	0	0	0	0	0	0	0	0	0	0	0	0	0	0	0	0	0	0	0	0	0	0	k__Bacteria;p__Firmicutes;c__Clostridia;o__Clostridiales
OTU_1773	0	0	0	0	0	0	0	0	0	0	0	0	0	0	1	0	0	8	0	0	0	0	0	0	0	0	2	0	0	0	0	0	0	k__Bacteria;p__Nitrospirae;c__Nitrospira;o__Nitrospirales;f__;g__;s__
OTU_1775	0	0	0	5	1	0	0	0	0	1	0	0	1	0	0	0	0	0	0	0	0	0	0	0	0	0	2	0	0	0	0	0	0	k__Bacteria;p__Actinobacteria;c__Actinobacteria;o__Actinomycetales;f__Nocardiaceae;g__Nocardia;s__
OTU_1776	0	0	0	0	0	0	0	0	0	0	0	0	0	0	0	7	0	0	0	0	0	0	0	0	0	0	0	0	0	0	0	0	0	k__Bacteria;p__Cyanobacteria;c__4C0d-2;o__MLE1-12;f__;g__;s__
OTU_1777	0	2	0	0	0	0	0	0	0	0	0	0	0	0	0	4	0	0	0	0	1	0	0	0	0	0	4	0	7	5	0	0	0	k__Bacteria;p__Bacteroidetes;c__Sphingobacteriia;o__Sphingobacteriales;f__;g__;s__
OTU_1778	3	1	0	0	0	0	0	12	0	0	0	0	0	0	0	0	0	0	0	0	0	0	0	0	0	0	0	0	0	0	0	0	0	k__Bacteria;p__Firmicutes;c__Clostridia;o__Clostridiales;f__Lachnospiraceae
OTU_1779	3	0	2	0	0	3	1	0	1	1	0	0	0	2	2	0	0	0	6	0	0	1	0	0	1	0	0	0	0	0	0	0	0	k__Bacteria;p__Acidobacteria;c__Solibacteres;o__Solibacterales;f__;g__;s__
OTU_1780	0	0	0	0	0	0	0	5	0	0	0	0	0	0	0	0	0	0	2	0	0	0	0	0	0	0	0	0	0	0	0	0	0	k__Bacteria
OTU_1781	1	10	6	17	1	9	1	0	0	1	2	2	17	11	6	7	0	0	21	1	0	0	3	1	0	0	0	0	1	0	0	1	0	k__Bacteria;p__Actinobacteria;c__Thermoleophilia;o__Gaiellales;f__Gaiellaceae;g__;s__
OTU_1782	0	0	0	0	8	0	0	2	0	0	0	0	5	0	0	0	0	0	0	0	0	0	0	0	0	0	0	0	0	0	0	0	0	k__Bacteria;p__Firmicutes;c__Clostridia;o__Clostridiales
OTU_1783	1	0	0	0	0	0	0	0	0	0	0	0	0	1	2	0	0	0	0	1	0	1	0	0	0	1	0	0	3	3	0	2	2	k__Bacteria;p__WS3;c__PRR-12;o__Sediment-1;f__;g__;s__
OTU_1784	0	2	7	0	0	0	2	6	0	2	0	0	0	0	0	0	0	0	0	0	0	0	0	0	0	0	0	0	0	0	0	0	1	k__Bacteria;p__Gemmatimonadetes;c__Gemm-5;o__;f__;g__;s__
OTU_1785	0	1	0	0	8	0	0	4	0	0	0	0	0	0	0	0	0	0	0	0	0	0	0	0	0	0	0	0	0	0	0	0	0	k__Bacteria;p__Firmicutes;c__Clostridia;o__Clostridiales;f__Ruminococcaceae
OTU_1786	0	0	0	0	0	0	0	0	0	0	0	0	0	0	0	0	0	0	0	0	8	0	0	0	0	0	0	0	0	0	0	0	0	k__Bacteria;p__Proteobacteria;c__Deltaproteobacteria;o__Bdellovibrionales;f__Bdellovibrionaceae;g__Bdellovibrio;s__
OTU_1787	0	1	0	0	0	0	0	0	0	0	0	0	0	2	1	1	0	0	0	0	0	4	16	1	0	1	5	0	0	0	2	0	1	k__Bacteria;p__Firmicutes;c__Clostridia;o__Clostridiales;f__Peptococcaceae;g__Desulfosporosinus;s__
OTU_1788	2	0	0	0	0	0	0	7	0	0	0	0	0	0	0	0	0	0	1	0	0	0	0	0	0	0	0	0	1	1	0	0	0	k__Bacteria;p__Gemmatimonadetes;c__Gemmatimonadetes;o__Gemmatimonadales;f__Ellin5301;g__;s__
OTU_1789	0	0	0	0	5	0	0	6	0	0	0	0	1	0	0	0	0	0	0	0	0	0	0	0	0	0	0	0	0	0	0	0	0	k__Bacteria;p__Bacteroidetes;c__Bacteroidia;o__Bacteroidales;f__Porphyromonadaceae;g__Parabacteroides;s__
OTU_1790	0	0	0	0	0	0	0	9	0	0	0	0	0	0	0	0	0	0	0	0	0	0	0	0	0	0	0	0	0	0	0	0	0	k__Bacteria;p__Elusimicrobia;c__Elusimicrobia;o__FAC88;f__;g__;s__
OTU_1791	2	0	0	1	0	12	0	1	0	2	1	5	2	45	2	0	0	0	4	2	9	3	0	2	1	1	1	0	9	1	2	4	1	k__Bacteria;p__Proteobacteria;c__Deltaproteobacteria;o__Syntrophobacterales;f__Syntrophaceae;g__Syntrophus;s__
OTU_1792	0	0	0	2	0	0	0	0	0	0	0	1	0	4	0	0	0	0	0	1	0	5	0	6	0	2	0	0	0	0	2	3	5	k__Bacteria;p__WS3;c__PRR-12;o__PBS-III-9;f__;g__;s__
OTU_1793	0	0	0	0	4	0	0	0	0	0	0	0	0	0	0	0	0	0	0	0	0	0	0	0	0	0	0	0	0	0	0	0	0	k__Bacteria;p__Fusobacteria;c__Fusobacteriia;o__Fusobacteriales;f__Leptotrichiaceae;g__Leptotrichia;s__
OTU_1794	0	0	0	0	0	2	0	7	0	0	0	0	0	0	0	0	0	0	0	0	0	0	0	0	0	0	0	0	0	0	0	0	0	k__Bacteria;p__Firmicutes;c__Clostridia;o__Clostridiales;f__Christensenellaceae;g__;s__
OTU_1795	0	0	0	0	0	0	0	0	0	0	0	0	1	1	2	0	0	0	1	0	0	1	0	1	1	0	4	0	0	0	0	1	1	k__Bacteria;p__Proteobacteria;c__Betaproteobacteria;o__Burkholderiales;f__;g__;s__
OTU_1796	0	0	0	0	8	0	0	0	0	0	0	0	0	0	0	0	0	0	0	0	0	0	0	0	0	0	0	0	0	0	0	0	0	k__Bacteria;p__Chlorobi;c__OPB56;o__;f__;g__;s__
OTU_1797	0	0	0	0	7	0	0	6	0	0	0	0	0	0	0	0	0	0	0	0	0	0	0	0	0	0	0	0	0	0	0	0	0	k__Bacteria;p__Firmicutes;c__Clostridia;o__Clostridiales;f__Lachnospiraceae
OTU_1798	0	0	0	0	0	0	0	0	0	0	0	0	0	4	0	0	0	1	0	0	0	9	0	9	0	0	0	0	0	0	1	3	1	k__Bacteria;p__Chloroflexi;c__Anaerolineae;o__;f__;g__;s__
OTU_1799	0	0	0	6	0	0	0	0	0	0	0	0	0	0	0	0	0	0	0	0	0	0	0	0	0	0	0	0	0	0	0	0	0	k__Bacteria;p__Actinobacteria;c__Thermoleophilia;o__Gaiellales;f__;g__;s__
OTU_1800	0	0	0	0	0	0	0	0	0	0	0	0	5	0	0	0	0	0	0	0	0	0	0	0	0	0	0	0	0	0	0	0	0	k__Bacteria;p__Acidobacteria;c__Solibacteres;o__Solibacterales;f__;g__;s__
OTU_1801	0	0	0	0	6	0	0	0	0	0	0	0	1	0	0	0	0	0	0	0	0	0	0	0	0	0	0	1	0	0	0	0	0	k__Bacteria;p__Firmicutes;c__Clostridia;o__Clostridiales;f__Ruminococcaceae;g__Oscillospira;s__
OTU_1802	0	0	0	0	6	0	0	0	0	0	0	0	0	0	0	0	0	0	0	0	0	0	0	0	0	0	0	0	0	0	0	0	0	k__Bacteria;p__Firmicutes;c__Clostridia;o__Clostridiales;f__Ruminococcaceae
OTU_1803	0	0	0	0	10	0	0	0	0	0	0	0	0	0	0	0	4	0	0	0	0	0	0	0	0	0	0	0	0	0	0	0	0	k__Bacteria;p__Bacteroidetes;c__[Saprospirae];o__[Saprospirales];f__Chitinophagaceae;g__;s__
OTU_1804	0	0	0	0	0	0	0	7	0	0	0	1	0	1	0	0	0	0	0	0	0	0	0	0	0	0	0	0	0	0	0	0	0	k__Bacteria;p__Firmicutes;c__Clostridia;o__Clostridiales;f__Ruminococcaceae;g__;s__
OTU_1806	0	0	0	0	0	0	0	7	0	0	0	0	0	0	0	0	0	0	0	0	0	0	0	0	0	0	0	0	0	0	0	0	0	k__Bacteria;p__Verrucomicrobia;c__[Pedosphaerae];o__[Pedosphaerales];f__;g__;s__
OTU_1807	0	0	0	0	0	0	0	0	0	0	0	0	6	0	0	0	0	0	0	0	0	0	0	0	0	0	0	0	0	0	0	0	0	k__Bacteria;p__Proteobacteria;c__Betaproteobacteria;o__Burkholderiales;f__Burkholderiaceae;g__Salinispora;s__tropica
OTU_1808	0	1	0	0	7	0	0	9	0	3	0	0	0	0	0	0	2	0	0	0	0	0	2	0	0	0	0	0	0	0	0	0	0	k__Bacteria;p__Acidobacteria;c__Acidobacteria-6;o__iii1-15;f__;g__;s__
OTU_1809	0	0	0	0	7	0	0	0	0	0	0	0	0	0	0	0	0	0	0	0	0	0	0	0	0	0	0	0	0	0	0	0	0	k__Bacteria;p__Firmicutes;c__Clostridia;o__Clostridiales;f__;g__;s__
OTU_1810	0	0	0	0	0	0	0	0	0	0	0	0	0	2	0	0	0	0	0	0	0	5	5	2	0	0	0	0	0	0	1	2	0	k__Bacteria;p__Firmicutes;c__Clostridia;o__Clostridiales;f__Peptococcaceae;g__Desulfosporosinus;s__meridiei
OTU_1811	0	1	3	2	0	6	2	1	2	0	2	1	0	0	0	3	0	0	3	0	0	0	0	3	1	0	0	0	2	0	0	0	0	k__Bacteria;p__Actinobacteria;c__Acidimicrobiia;o__Acidimicrobiales;f__EB1017;g__;s__
OTU_1812	0	2	3	0	0	1	0	0	0	0	1	0	0	0	0	0	0	0	3	0	0	0	0	0	0	0	0	0	0	0	0	0	0	k__Bacteria;p__Actinobacteria;c__Thermoleophilia;o__Gaiellales;f__AK1AB1_02E;g__;s__
OTU_1813	0	0	0	0	5	0	0	0	0	0	0	0	0	0	0	0	0	0	0	0	0	0	0	0	0	0	0	0	0	0	0	0	0	k__Bacteria;p__Firmicutes;c__Clostridia;o__Clostridiales
OTU_1814	1	1	0	102	1	21	4	3	3	2	1	1	50	42	10	10	2	0	35	1	0	25	8	10	6	9	9	0	0	1	3	13	5	k__Bacteria;p__Proteobacteria;c__Deltaproteobacteria;o__;f__;g__;s__
OTU_1815	0	0	1	8	0	0	0	0	0	0	0	0	0	0	0	0	0	0	0	0	0	0	0	0	0	0	0	0	0	0	0	0	0	k__Bacteria;p__Proteobacteria;c__Betaproteobacteria;o__;f__;g__;s__
OTU_1816	0	6	3	4	1	2	8	0	6	6	3	2	0	2	0	0	1	0	0	0	0	0	0	2	3	0	0	0	0	0	0	1	0	k__Bacteria;p__TM7;c__SC3;o__;f__;g__;s__
OTU_1817	0	1	1	1	0	0	0	0	0	1	0	0	0	4	0	0	0	0	2	0	0	0	1	0	0	0	5	0	0	0	0	2	0	k__Bacteria;p__Chloroflexi;c__SHA-26;o__;f__;g__;s__
OTU_1818	0	0	0	0	0	0	7	0	0	0	0	0	0	0	0	0	0	0	0	1	0	0	0	0	0	1	0	0	0	0	0	0	0	k__Bacteria;p__Firmicutes;c__Clostridia
OTU_1819	0	0	0	0	0	0	0	0	0	0	0	0	0	1	0	1	0	0	1	0	0	0	5	0	0	0	3	0	0	0	0	0	0	k__Bacteria;p__Firmicutes;c__Clostridia;o__Clostridiales;f__Clostridiaceae;g__Oxobacter;s__
OTU_1820	0	0	0	0	0	0	0	0	0	0	0	0	0	0	0	0	0	0	0	0	0	0	0	0	0	0	0	0	0	0	1	2	4	k__Bacteria;p__Fusobacteria;c__Fusobacteriia;o__Fusobacteriales;f__;g__;s__
OTU_1821	0	0	0	0	0	0	0	0	0	0	0	0	0	0	0	0	0	0	0	0	0	5	0	5	0	0	0	0	0	0	1	1	0	Unclassified
OTU_1822	0	0	0	0	6	0	0	5	0	0	0	0	1	0	0	0	0	0	0	0	0	0	0	0	0	0	0	1	0	0	0	0	0	k__Bacteria;p__Firmicutes;c__Clostridia;o__Clostridiales;f__Ruminococcaceae
OTU_1823	0	0	0	0	0	0	0	0	0	0	0	0	4	0	0	0	0	0	0	0	0	0	0	0	0	0	0	0	0	0	0	0	0	k__Bacteria;p__Proteobacteria;c__Alphaproteobacteria;o__Sphingomonadales
OTU_1824	0	0	12	1	0	0	0	0	0	0	0	0	0	0	0	0	1	0	0	0	0	0	0	0	0	0	0	0	0	0	0	0	0	k__Bacteria;p__Acidobacteria;c__[Chloracidobacteria];o__11-24;f__;g__;s__
OTU_1825	0	0	0	0	0	0	0	0	0	0	0	0	0	4	0	0	0	0	0	0	0	2	0	1	0	0	0	0	0	0	1	1	3	k__Bacteria
OTU_1826	0	3	3	0	0	5	9	0	11	0	0	0	2	0	1	1	1	0	0	0	0	0	5	0	7	0	8	0	0	0	0	0	0	k__Bacteria;p__Proteobacteria;c__Betaproteobacteria;o__A21b;f__EB1003;g__;s__
OTU_1827	0	0	0	0	0	0	1	0	1	0	0	0	0	0	0	1	0	0	0	0	0	6	2	2	0	0	2	0	0	0	1	1	0	k__Bacteria;p__Firmicutes;c__Bacilli;o__Bacillales
OTU_1828	0	1	0	0	0	0	0	5	0	0	0	0	0	0	0	0	0	0	0	0	0	0	0	0	0	0	0	0	0	0	0	0	0	k__Bacteria;p__Firmicutes;c__Bacilli;o__Lactobacillales;f__Lactobacillaceae;g__Lactobacillus;s__iners
OTU_1829	0	3	0	0	4	0	0	0	0	0	0	0	0	0	0	0	0	0	0	0	0	0	0	0	0	0	0	0	0	0	0	0	0	k__Bacteria;p__Proteobacteria;c__Betaproteobacteria;o__Burkholderiales;f__Comamonadaceae;g__;s__
OTU_1830	0	0	0	0	0	0	1	0	0	0	0	0	0	0	0	0	0	0	0	0	0	0	0	2	4	1	1	0	0	0	0	0	0	k__Bacteria;p__Proteobacteria;c__Alphaproteobacteria;o__Rhodospirillales;f__Rhodospirillaceae;g__;s__
OTU_1831	0	0	0	0	10	0	0	11	0	0	0	0	3	0	0	0	0	0	0	0	0	0	0	0	0	0	0	3	0	0	0	0	0	k__Bacteria;p__Firmicutes;c__Clostridia;o__Clostridiales;f__Lachnospiraceae
OTU_1832	0	0	0	0	0	2	0	0	0	0	0	0	0	5	3	0	0	0	0	0	0	5	2	5	1	0	1	0	3	0	1	2	3	k__Bacteria;p__GN04;c__MSB-5A5;o__;f__;g__;s__
OTU_1833	2	2	1	9	1	0	0	0	0	0	0	0	9	0	0	0	0	0	0	0	0	0	0	0	0	0	0	0	0	0	0	0	0	k__Bacteria;p__Proteobacteria;c__Betaproteobacteria;o__A21b;f__EB1003;g__;s__
OTU_1834	0	0	0	7	0	0	1	0	3	0	0	0	0	0	0	1	1	0	2	0	0	0	0	3	0	0	1	0	0	0	0	0	0	k__Bacteria;p__Gemmatimonadetes;c__Gemm-1;o__;f__;g__;s__
OTU_1835	0	0	0	0	0	0	0	9	0	0	0	0	0	0	0	0	0	0	0	0	0	0	0	0	0	0	0	0	0	0	0	0	0	k__Bacteria;p__Bacteroidetes;c__Bacteroidia;o__Bacteroidales;f__Bacteroidaceae;g__;s__
OTU_1836	0	0	0	0	0	0	0	7	0	0	0	0	0	0	0	0	0	0	0	0	0	0	0	0	0	0	0	0	0	0	0	0	0	k__Bacteria;p__Bacteroidetes;c__[Saprospirae];o__[Saprospirales]
OTU_1837	0	0	0	0	0	0	5	0	6	0	1	0	0	0	0	1	0	0	0	0	0	0	0	0	0	0	4	0	0	0	0	1	0	k__Bacteria;p__Actinobacteria;c__Actinobacteria;o__Actinomycetales;f__Mycobacteriaceae;g__Mycobacterium;s__
OTU_1838	3	5	12	0	5	2	5	2	2	6	0	7	0	1	0	1	1	0	0	0	4	0	0	0	1	1	5	1	0	0	0	0	0	k__Bacteria;p__Proteobacteria;c__Alphaproteobacteria;o__Rickettsiales;f__;g__;s__
OTU_1839	0	0	0	0	0	0	1	0	4	0	0	0	0	0	0	0	0	0	0	1	0	0	0	0	0	0	0	0	0	0	0	0	0	k__Bacteria;p__Proteobacteria;c__Deltaproteobacteria;o__Myxococcales
OTU_1841	1	1	0	2	0	0	0	0	0	0	0	0	0	0	1	1	5	0	0	0	0	0	0	0	0	3	3	0	0	0	0	0	0	k__Bacteria;p__Proteobacteria;c__Deltaproteobacteria;o__MIZ46;f__;g__;s__
OTU_1842	0	0	1	0	1	0	0	0	0	0	0	0	0	0	0	0	2	0	0	0	0	0	0	1	11	2	4	0	2	1	0	0	0	k__Bacteria;p__Chloroflexi;c__C0119;o__;f__;g__;s__
OTU_1843	1	0	0	0	0	0	0	0	0	0	0	0	0	0	2	0	0	0	2	0	0	2	0	2	0	0	0	0	0	0	1	1	3	k__Bacteria;p__Proteobacteria;c__Deltaproteobacteria;o__NKB15;f__;g__;s__
OTU_1844	0	0	0	0	0	0	0	0	0	5	1	4	0	0	0	0	0	0	0	0	0	0	0	0	0	0	0	0	0	0	0	0	0	k__Bacteria;p__Chlorobi;c__Ignavibacteria;o__Ignavibacteriales;f__[Melioribacteraceae];g__;s__
OTU_1845	0	0	0	0	0	0	0	6	0	0	0	0	0	0	0	0	0	0	0	0	0	0	0	0	0	0	0	0	0	0	0	0	0	k__Bacteria;p__Elusimicrobia;c__Elusimicrobia;o__MVP-88;f__;g__;s__
OTU_1846	0	0	0	0	0	0	0	7	0	0	0	0	0	2	0	0	0	0	0	0	0	0	0	0	0	0	0	0	0	0	0	0	0	k__Bacteria;p__Firmicutes;c__Clostridia;o__Clostridiales
OTU_1847	0	0	0	0	0	0	0	8	0	0	0	0	0	0	0	0	0	0	0	0	0	0	0	0	0	0	0	0	0	0	0	0	0	k__Bacteria;p__Chloroflexi;c__TK17;o__;f__;g__;s__
OTU_1848	0	0	0	0	5	0	0	0	0	0	0	0	0	0	0	0	0	0	0	0	0	0	0	0	0	0	0	0	0	0	0	0	0	k__Bacteria;p__Firmicutes;c__Clostridia;o__Clostridiales;f__;g__;s__
OTU_1849	0	0	0	0	5	0	0	0	0	0	0	0	0	0	0	0	0	0	0	0	0	0	0	0	0	0	0	0	0	0	0	0	0	k__Bacteria;p__Bacteroidetes;c__Bacteroidia;o__Bacteroidales;f__[Odoribacteraceae];g__Butyricimonas;s__
OTU_1850	0	0	0	0	0	6	0	0	0	5	1	0	0	0	1	0	0	1	0	0	0	0	0	0	8	5	0	0	0	2	0	0	0	k__Bacteria;p__TM7;c__TM7-1;o__;f__;g__;s__
OTU_1851	1	0	0	0	3	0	0	6	0	0	0	0	0	0	0	0	0	0	0	0	0	0	0	0	0	0	0	0	0	0	0	0	2	k__Bacteria;p__Proteobacteria;c__Alphaproteobacteria;o__Rhodospirillales;f__Rhodospirillaceae;g__;s__
OTU_1852	0	3	5	0	0	0	0	0	0	6	0	4	0	0	0	0	0	0	0	0	2	0	0	0	0	0	4	0	0	0	0	0	0	k__Bacteria;p__Acidobacteria;c__Solibacteres;o__Solibacterales;f__;g__;s__
OTU_1853	0	0	0	5	0	2	0	0	0	0	0	0	0	0	0	0	0	0	0	1	0	0	0	0	0	0	0	0	0	0	0	0	0	k__Bacteria;p__Actinobacteria;c__Actinobacteria;o__Actinomycetales;f__;g__;s__
OTU_1854	0	0	0	0	1	0	0	7	0	0	0	0	0	0	0	0	0	0	0	0	0	0	0	0	0	0	0	0	0	0	0	0	0	k__Bacteria;p__AD3;c__ABS-6;o__;f__;g__;s__
OTU_1855	0	2	2	0	0	3	0	0	0	3	0	0	0	0	2	0	0	0	3	0	0	2	0	0	0	0	0	0	0	0	0	0	0	k__Bacteria;p__Chlorobi;c__BSV26;o__PK329;f__;g__;s__
OTU_1856	0	7	5	0	0	2	0	0	1	0	0	0	0	1	0	0	0	0	0	0	0	8	0	2	0	0	2	2	0	0	0	0	0	k__Bacteria;p__Actinobacteria;c__Actinobacteria;o__Actinomycetales;f__Micromonosporaceae;g__;s__
OTU_1857	0	0	0	0	5	2	0	0	0	0	0	0	0	1	0	0	0	0	0	0	14	0	4	0	0	1	0	1	0	0	0	0	0	k__Bacteria;p__Firmicutes;c__Bacilli;o__Bacillales;f__Planococcaceae;g__Solibacillus;s__
OTU_1858	7	18	0	0	84	0	0	84	0	3	1	2	12	3	0	0	4	0	3	2	0	0	0	0	0	0	0	10	0	0	3	0	2	k__Bacteria;p__Firmicutes;c__Clostridia;o__Clostridiales;f__Ruminococcaceae
OTU_1859	0	0	0	0	9	0	0	0	0	0	0	0	0	0	0	0	0	0	0	0	0	0	0	0	0	0	0	0	0	0	0	0	0	k__Bacteria;p__Firmicutes;c__Clostridia;o__Clostridiales
OTU_1860	0	2	0	0	0	0	0	0	0	8	0	0	0	0	0	0	0	0	0	0	0	0	0	0	0	0	0	0	0	0	0	0	0	k__Bacteria;p__TM7;c__SC3;o__;f__;g__;s__
OTU_1861	1	2	0	0	26	0	0	3	0	1	0	0	5	0	0	0	0	0	0	0	0	0	0	0	0	0	0	12	0	0	0	0	0	k__Bacteria;p__Firmicutes;c__Clostridia;o__Clostridiales;f__Ruminococcaceae;g__;s__
OTU_1862	0	0	0	0	0	0	0	0	0	0	0	0	0	0	0	0	0	0	0	0	0	1	0	0	0	0	0	0	0	0	0	7	0	k__Bacteria;p__Tenericutes;c__Mollicutes;o__Acholeplasmatales;f__Acholeplasmataceae;g__;s__
OTU_1863	0	0	0	6	0	0	0	0	0	0	0	0	0	0	0	0	2	0	0	0	0	0	0	0	0	0	0	0	0	0	0	0	0	k__Bacteria;p__WS3;c__PRR-12;o__Sediment-1;f__PRR-10;g__;s__
OTU_1864	0	6	3	1	1	0	0	5	0	0	1	0	0	4	0	0	0	0	0	0	0	0	0	0	0	0	0	0	1	0	0	0	0	k__Bacteria;p__Proteobacteria;c__Deltaproteobacteria;o__Syntrophobacterales;f__Syntrophobacteraceae;g__;s__
OTU_1865	0	1	0	0	0	0	0	0	0	0	0	0	0	0	2	6	0	0	0	0	0	0	0	0	0	0	0	0	0	0	0	0	0	k__Bacteria;p__Acidobacteria;c__EC1113;o__;f__;g__;s__
OTU_1866	20	0	0	0	0	0	1	0	0	0	0	0	0	0	0	0	0	0	0	0	0	0	0	0	0	0	0	0	0	0	0	0	0	k__Bacteria;p__OD1;c__;o__;f__;g__;s__
OTU_1867	0	1	0	0	21	0	0	5	0	1	0	0	2	1	0	0	0	0	0	0	0	0	0	0	0	0	0	0	0	0	0	0	0	k__Bacteria;p__Firmicutes;c__Clostridia;o__Clostridiales;f__Ruminococcaceae;g__;s__
OTU_1868	0	0	0	0	0	0	5	0	3	0	0	0	0	0	0	0	0	0	0	0	0	0	0	0	0	0	0	0	0	0	0	0	0	k__Bacteria;p__TM7;c__TM7-3
OTU_1869	0	0	0	0	0	0	0	0	0	0	0	0	0	5	4	0	1	0	3	0	2	8	1	7	0	0	0	0	0	0	1	11	3	k__Bacteria;p__Chloroflexi;c__Dehalococcoidetes;o__Dehalococcoidales
OTU_1870	0	0	0	0	7	0	0	0	0	0	0	0	0	0	0	0	0	0	0	0	0	0	0	0	0	0	0	0	0	0	0	0	0	k__Bacteria
OTU_1871	0	0	0	5	0	2	0	0	0	0	0	0	0	0	0	0	1	0	1	0	0	0	0	0	0	0	0	0	0	0	0	0	0	k__Bacteria;p__Actinobacteria;c__Acidimicrobiia;o__Acidimicrobiales;f__;g__;s__
OTU_1872	0	1	0	0	0	0	0	0	0	0	1	0	3	0	0	2	0	0	0	0	0	0	0	0	0	0	0	0	0	0	0	0	0	k__Bacteria;p__Chloroflexi;c__TK17;o__mle1-48;f__;g__;s__
OTU_1873	0	1	0	0	0	0	0	8	0	0	0	0	0	0	0	0	0	0	0	0	0	0	0	0	0	0	0	0	0	0	0	0	0	k__Bacteria;p__Firmicutes;c__Clostridia;o__Clostridiales;f__;g__;s__
OTU_1874	0	0	0	0	0	0	0	0	0	0	0	0	0	0	0	0	0	0	0	1	0	2	1	0	0	0	0	0	0	0	0	3	1	k__Bacteria;p__Proteobacteria;c__Deltaproteobacteria;o__;f__;g__;s__
OTU_1875	0	1	1	0	0	0	0	21	0	0	0	0	0	0	0	0	0	0	0	0	0	0	0	0	0	0	0	0	0	0	0	0	0	k__Bacteria;p__Acidobacteria;c__Acidobacteria-6;o__iii1-15;f__;g__;s__
OTU_1876	0	0	0	5	0	0	0	0	0	0	0	0	3	0	0	0	0	0	0	0	0	0	0	0	0	0	0	0	0	0	0	0	0	k__Bacteria;p__Acidobacteria;c__iii1-8;o__SJA-36;f__;g__;s__
OTU_1877	0	0	0	0	2	0	0	11	0	0	0	0	1	3	0	0	0	0	0	0	0	0	0	0	0	0	0	0	0	0	0	0	0	k__Bacteria;p__Firmicutes;c__Clostridia;o__Clostridiales;f__;g__;s__
OTU_1878	0	2	2	0	0	1	3	0	4	1	0	0	0	0	0	1	0	0	0	0	0	0	0	1	0	0	1	0	0	0	0	0	0	k__Bacteria;p__Acidobacteria;c__Acidobacteriia;o__Acidobacteriales
OTU_1879	0	0	0	0	0	0	0	0	0	0	0	0	0	0	7	0	0	0	5	0	0	0	1	0	0	0	0	0	0	0	0	0	0	k__Bacteria;p__Proteobacteria;c__Betaproteobacteria;o__Rhodocyclales;f__Rhodocyclaceae
OTU_1880	0	0	0	0	6	0	0	0	0	0	0	0	0	0	0	0	0	0	0	0	0	0	0	0	0	0	0	0	0	0	0	0	0	k__Bacteria;p__Firmicutes;c__Clostridia;o__Clostridiales;f__Ruminococcaceae;g__Oscillospira
OTU_1881	2	7	0	0	49	0	0	29	0	1	0	1	2	3	0	0	2	0	1	0	0	0	0	0	0	0	0	2	0	0	0	0	0	k__Bacteria;p__Firmicutes;c__Clostridia;o__Clostridiales
OTU_1882	0	0	0	0	3	0	0	0	0	0	0	0	0	0	0	0	1	0	0	0	0	0	0	0	0	0	0	0	0	0	0	0	0	k__Bacteria;p__Firmicutes;c__Clostridia;o__Clostridiales;f__Christensenellaceae;g__;s__
OTU_1883	0	4	4	0	0	0	0	0	0	0	0	4	0	1	0	0	0	0	0	0	0	0	0	0	0	0	0	0	0	0	0	0	0	k__Bacteria;p__Proteobacteria;c__Betaproteobacteria;o__;f__;g__;s__
OTU_1884	1	1	0	0	0	0	0	6	0	0	0	0	0	1	0	0	0	0	1	0	0	0	0	0	0	0	0	0	0	0	0	0	0	k__Bacteria;p__Proteobacteria;c__Alphaproteobacteria;o__Rhodospirillales;f__Rhodospirillaceae;g__;s__
OTU_1885	3	0	0	0	0	0	0	0	0	0	0	0	0	0	0	1	0	0	0	0	1	2	1	2	0	2	0	2	0	3	0	0	0	k__Bacteria;p__Firmicutes;c__Bacilli;o__Bacillales;f__Paenibacillaceae;g__Paenibacillus;s__
OTU_1886	0	0	0	6	0	0	0	0	0	0	0	0	1	0	0	0	0	0	0	0	0	0	0	0	0	0	0	0	0	0	0	0	0	k__Bacteria;p__Proteobacteria;c__Deltaproteobacteria;o__Syntrophobacterales;f__Syntrophaceae;g__;s__
OTU_1887	0	0	0	0	0	0	0	0	0	0	0	0	0	0	0	0	0	0	0	0	0	3	7	0	0	0	0	0	0	0	0	0	0	k__Bacteria;p__Firmicutes;c__Bacilli;o__Bacillales;f__;g__;s__
OTU_1888	0	3	0	0	2	0	0	0	0	0	0	2	0	0	0	0	0	0	0	0	0	0	1	0	0	0	1	0	2	0	0	0	0	k__Bacteria;p__WPS-2;c__;o__;f__;g__;s__
OTU_1889	0	0	1	0	0	0	2	0	4	1	0	0	0	0	0	0	1	0	0	0	0	0	0	0	0	0	3	0	0	0	0	0	0	k__Bacteria;p__Proteobacteria;c__Alphaproteobacteria;o__Ellin329;f__;g__;s__
OTU_1890	4	1	1	0	0	6	2	0	2	2	5	2	0	14	7	4	9	2	9	2	5	8	3	8	1	0	4	0	2	0	3	8	3	k__Bacteria;p__Actinobacteria;c__Thermoleophilia;o__;f__;g__;s__
OTU_1891	0	6	9	0	1	0	2	0	2	6	1	0	0	0	0	5	0	0	0	0	0	0	0	0	0	0	0	0	0	0	0	0	0	k__Bacteria;p__Chloroflexi;c__SHA-26;o__;f__;g__;s__
OTU_1892	0	0	0	0	0	0	0	8	0	0	0	0	0	0	0	0	0	0	0	0	0	0	0	0	0	0	0	0	0	0	0	0	0	k__Bacteria;p__Firmicutes;c__Clostridia;o__Clostridiales;f__Ruminococcaceae;g__;s__
OTU_1893	0	0	0	0	2	0	0	4	0	0	0	0	0	0	0	0	0	0	1	0	0	0	0	0	0	0	0	0	0	0	0	0	0	k__Bacteria;p__Actinobacteria;c__Thermoleophilia;o__Solirubrobacterales;f__;g__;s__
OTU_1894	0	1	0	0	0	0	0	8	0	0	0	0	0	0	0	0	0	0	0	0	0	0	0	0	0	0	0	0	0	0	0	0	0	k__Bacteria
OTU_1895	0	0	0	0	1	0	2	0	3	2	0	1	0	0	0	0	10	0	0	0	1	0	0	0	0	2	0	0	0	0	0	0	0	k__Bacteria;p__Proteobacteria;c__Alphaproteobacteria;o__Rhodospirillales;f__Rhodospirillaceae;g__;s__
OTU_1896	0	0	0	0	0	0	1	0	0	0	0	0	0	0	0	0	0	0	0	0	0	1	0	0	0	3	11	0	0	1	0	0	2	k__Bacteria;p__Firmicutes;c__Bacilli;o__Bacillales;f__Alicyclobacillaceae
OTU_1897	0	0	0	0	15	0	0	2	0	0	0	0	0	0	0	0	0	0	2	0	0	2	0	0	0	0	0	0	0	0	0	0	1	k__Bacteria;p__Firmicutes;c__Clostridia;o__Clostridiales;f__Veillonellaceae;g__Veillonella;s__dispar
OTU_1898	0	1	0	0	12	0	0	0	0	0	0	0	4	1	0	0	0	0	0	0	0	0	0	0	0	0	0	1	0	0	0	0	0	k__Bacteria;p__Firmicutes;c__Clostridia;o__Clostridiales;f__Ruminococcaceae;g__;s__
OTU_1899	0	0	0	0	4	0	0	3	0	0	0	0	0	0	0	0	0	0	0	0	0	0	0	0	0	0	0	0	0	0	0	0	0	k__Bacteria;p__Bacteroidetes;c__Bacteroidia;o__Bacteroidales;f__Bacteroidaceae
OTU_1900	1	0	0	0	0	0	0	8	0	0	0	0	0	0	0	0	0	0	1	0	0	0	0	0	0	0	0	0	0	0	0	0	0	k__Bacteria;p__Bacteroidetes;c__Bacteroidia;o__Bacteroidales;f__;g__;s__
OTU_1901	0	0	0	0	0	2	0	6	0	0	0	0	0	0	0	0	0	0	0	0	0	0	0	0	0	0	0	2	0	0	0	0	0	k__Bacteria;p__Firmicutes;c__Clostridia;o__Clostridiales;f__Ruminococcaceae;g__;s__
OTU_1902	0	0	0	0	0	0	0	8	0	0	0	1	0	0	0	0	0	0	2	0	0	0	0	0	0	0	0	0	0	0	0	0	0	k__Bacteria
OTU_1903	0	1	0	0	0	0	0	0	0	0	2	0	0	0	0	4	0	0	0	0	0	0	0	0	0	0	0	0	0	0	0	0	0	k__Bacteria;p__Nitrospirae;c__Nitrospira;o__Nitrospirales;f__Nitrospiraceae;g__;s__
OTU_1904	0	0	0	0	0	0	0	0	0	0	0	0	0	0	0	0	0	2	0	0	0	1	2	0	0	0	0	0	0	0	1	0	1	k__Bacteria;p__Acidobacteria;c__DA052;o__Ellin6513;f__;g__;s__
OTU_1905	0	0	0	10	0	0	0	0	0	0	0	0	1	0	0	0	0	0	0	0	0	0	0	0	0	0	0	0	0	0	0	0	0	k__Bacteria;p__Chloroflexi;c__Ktedonobacteria;o__Thermogemmatisporales;f__Thermogemmatisporaceae;g__;s__
OTU_1906	0	3	1	12	0	0	0	0	0	1	0	0	4	0	0	1	0	0	0	0	2	0	0	0	0	0	2	0	0	0	0	0	0	k__Bacteria;p__Acidobacteria;c__Acidobacteria-6;o__iii1-15;f__RB40;g__;s__
OTU_1907	0	0	0	0	0	0	0	6	0	0	0	0	0	0	0	0	0	0	0	0	0	0	0	0	0	0	0	0	0	0	0	0	0	k__Bacteria;p__Firmicutes;c__Clostridia;o__Clostridiales;f__;g__;s__
OTU_1908	0	0	0	0	0	0	0	9	0	0	0	0	0	0	0	0	0	0	1	0	0	0	0	0	0	0	0	0	0	0	0	0	0	k__Bacteria;p__Proteobacteria;c__Gammaproteobacteria;o__Legionellales;f__Coxiellaceae;g__Aquicella;s__
OTU_1909	0	0	0	0	0	0	0	0	0	0	0	0	0	0	0	0	0	0	0	6	0	0	0	0	0	0	0	0	0	0	0	0	0	k__Bacteria;p__Proteobacteria;c__Gammaproteobacteria;o__Legionellales
OTU_1910	0	0	0	0	0	0	0	0	0	0	0	0	0	0	0	8	0	0	0	0	0	0	0	0	0	0	0	0	0	0	0	0	0	k__Bacteria;p__Chlorobi;c__BSV26;o__PK329;f__;g__;s__
OTU_1911	0	2	3	28	0	5	0	1	2	1	2	0	0	2	3	0	1	0	5	0	0	0	0	0	10	0	4	0	1	0	0	0	0	k__Bacteria;p__Proteobacteria;c__Betaproteobacteria;o__Ellin6067;f__;g__;s__
OTU_1912	0	0	0	0	11	0	0	0	0	2	0	0	1	0	0	0	0	0	0	0	0	0	0	0	0	0	0	0	0	0	0	0	0	k__Bacteria;p__Firmicutes;c__Clostridia;o__Clostridiales;f__Clostridiaceae;g__Clostridium;s__
OTU_1913	0	0	0	0	7	0	0	0	0	0	0	0	0	0	0	0	0	0	0	0	0	0	0	0	0	0	0	0	0	0	0	0	0	k__Bacteria;p__Firmicutes;c__Clostridia;o__Clostridiales;f__Ruminococcaceae
OTU_1914	0	7	8	0	0	0	0	0	0	0	0	0	0	0	0	0	0	0	0	1	0	0	0	0	0	0	0	0	0	0	0	0	0	k__Bacteria;p__Proteobacteria;c__Betaproteobacteria;o__MND1;f__;g__;s__
OTU_1916	0	0	0	0	0	0	0	0	0	0	0	3	1	0	0	0	0	0	0	0	0	0	0	3	0	0	5	0	0	0	1	4	0	k__Bacteria;p__Firmicutes;c__Clostridia;o__Clostridiales;f__Peptococcaceae;g__Pelotomaculum;s__
OTU_1917	0	0	1	1	0	5	1	1	0	0	0	0	0	0	2	0	0	0	1	2	1	0	0	0	1	6	1	0	2	0	0	0	0	k__Bacteria;p__Actinobacteria;c__Thermoleophilia;o__Solirubrobacterales
OTU_1918	2	6	2	0	0	0	0	0	0	0	0	0	0	0	0	0	0	0	0	0	0	0	0	0	0	0	0	0	0	0	0	0	0	k__Bacteria;p__Proteobacteria;c__Alphaproteobacteria
OTU_1919	2	1	2	1	0	0	0	0	0	0	0	0	1	0	0	1	0	0	0	0	0	0	0	0	0	0	0	0	0	0	0	0	0	k__Bacteria;p__Chloroflexi;c__TK17;o__;f__;g__;s__
OTU_1920	0	0	0	0	0	0	0	0	0	1	0	0	0	2	2	0	0	0	1	1	1	1	1	3	0	0	0	0	1	0	3	1	1	k__Bacteria;p__Chloroflexi;c__Anaerolineae;o__S0208;f__;g__;s__
OTU_1921	0	1	7	0	0	0	0	0	2	0	0	0	0	0	0	0	0	0	0	0	0	0	0	0	1	0	0	0	0	0	0	0	0	k__Bacteria;p__Actinobacteria;c__Actinobacteria;o__Actinomycetales;f__Micromonosporaceae
OTU_1922	1	44	11	2	3	3	1	5	2	24	5	4	1	0	0	17	2	1	0	2	2	0	0	6	0	2	14	0	0	0	0	0	1	k__Bacteria;p__Acidobacteria;c__Acidobacteria-6;o__iii1-15;f__;g__;s__
OTU_1923	11	53	133	34	21	33	214	6	422	7	23	39	0	36	18	10	21	0	10	6	6	1	3	5	8	3	29	0	0	1	1	0	2	k__Bacteria;p__Acidobacteria;c__Acidobacteriia;o__Acidobacteriales;f__Koribacteraceae;g__;s__
OTU_1924	0	0	0	0	8	0	0	0	0	0	0	0	0	0	0	0	0	0	0	0	0	0	0	0	0	0	0	0	0	0	0	0	0	k__Bacteria
OTU_1925	0	0	0	0	0	0	2	0	0	0	0	0	0	0	0	0	0	0	0	0	0	0	0	0	0	0	0	0	9	0	0	0	0	k__Bacteria
OTU_1926	8	56	50	2	11	66	137	3	140	28	19	26	0	141	24	9	17	0	37	6	5	1	5	8	5	5	16	1	2	1	0	1	0	k__Bacteria;p__Proteobacteria;c__Alphaproteobacteria;o__Rhizobiales;f__Hyphomicrobiaceae;g__;s__
OTU_1927	0	0	0	0	5	0	0	0	0	0	0	0	0	0	0	0	0	0	0	0	0	0	0	0	0	0	0	0	0	0	0	0	0	k__Bacteria;p__Firmicutes;c__Clostridia;o__Clostridiales;f__Lachnospiraceae;g__Coprococcus;s__
OTU_1928	0	0	0	0	0	0	0	0	0	0	0	0	0	0	0	0	2	0	0	0	0	4	0	3	0	0	0	0	0	0	0	2	0	k__Bacteria
OTU_1929	0	0	0	0	0	2	0	0	0	0	0	0	0	3	2	0	0	0	3	0	0	0	0	0	0	0	0	0	0	0	0	0	0	k__Bacteria
OTU_1930	0	0	0	0	5	0	0	0	0	0	0	0	0	0	0	0	0	0	0	0	0	0	0	0	0	0	0	0	0	0	0	0	0	k__Bacteria;p__Firmicutes;c__Clostridia;o__Clostridiales
OTU_1931	0	0	0	0	1	0	0	9	0	0	0	0	0	0	0	0	0	0	0	0	0	0	0	0	0	0	0	0	0	0	0	0	0	k__Bacteria;p__Firmicutes;c__Clostridia;o__Clostridiales;f__Clostridiaceae;g__Clostridium;s__
OTU_1932	0	4	2	0	0	0	0	0	1	0	0	0	0	0	0	0	0	0	0	0	0	0	0	0	3	2	0	0	0	0	0	0	0	k__Bacteria;p__Proteobacteria;c__Gammaproteobacteria;o__Xanthomonadales;f__Xanthomonadaceae;g__Dokdonella;s__
OTU_1933	0	0	0	0	0	0	0	0	0	0	0	0	0	0	0	1	0	0	0	0	0	1	0	1	0	0	4	0	0	0	0	0	0	k__Bacteria;p__Firmicutes;c__Bacilli;o__Bacillales;f__Alicyclobacillaceae
OTU_1934	0	0	0	0	4	0	0	0	0	0	0	1	0	0	0	0	0	0	0	0	0	0	0	0	0	0	0	0	0	0	0	0	0	k__Bacteria;p__Firmicutes;c__Clostridia;o__Clostridiales;f__Ruminococcaceae
OTU_1935	0	0	0	0	0	0	0	11	0	0	0	0	0	0	0	0	0	0	0	0	0	0	0	0	0	0	0	0	0	0	0	0	0	k__Bacteria;p__Bacteroidetes;c__Sphingobacteriia;o__Sphingobacteriales;f__;g__;s__
OTU_1936	0	0	0	7	0	0	0	0	0	0	0	0	0	0	1	0	0	0	1	0	0	0	0	0	0	0	2	0	0	0	0	0	0	k__Bacteria;p__Bacteroidetes;c__Sphingobacteriia;o__Sphingobacteriales;f__;g__;s__
OTU_1937	1	0	0	0	1	0	0	0	4	0	2	4	0	0	0	0	0	0	0	0	2	0	0	0	1	0	0	0	0	0	0	0	0	k__Bacteria;p__Actinobacteria;c__Thermoleophilia;o__Solirubrobacterales;f__Patulibacteraceae;g__;s__
OTU_1938	0	0	5	2	3	3	1	1	1	1	0	1	10	0	0	5	1	0	0	0	0	1	0	1	3	0	0	0	0	0	0	0	0	k__Bacteria;p__Verrucomicrobia;c__[Pedosphaerae];o__[Pedosphaerales];f__Ellin515;g__;s__
OTU_1939	0	0	0	1	5	0	0	1	0	0	0	0	0	0	0	0	2	0	0	0	0	0	0	0	0	0	0	0	0	0	0	0	0	k__Bacteria;p__Firmicutes;c__Clostridia;o__Clostridiales
OTU_1941	0	8	5	0	5	0	0	0	0	0	0	0	0	0	0	0	0	0	0	0	0	0	0	0	0	0	0	0	0	0	0	0	0	k__Bacteria;p__Bacteroidetes;c__[Saprospirae];o__[Saprospirales];f__Chitinophagaceae;g__;s__
OTU_1943	0	0	0	0	6	0	0	0	0	0	0	0	0	0	0	0	0	0	0	0	0	0	0	0	0	0	0	0	0	0	0	0	0	k__Bacteria;p__Firmicutes;c__Bacilli;o__Lactobacillales;f__Leuconostocaceae;g__Leuconostoc;s__
OTU_1945	0	0	0	0	9	0	0	0	0	0	0	0	0	0	0	0	0	0	0	0	0	0	0	0	0	0	0	0	0	0	0	0	0	k__Bacteria;p__Firmicutes;c__Clostridia;o__Clostridiales;f__Ruminococcaceae
OTU_1946	0	0	0	0	0	1	0	4	0	0	0	0	0	0	0	0	0	0	0	0	0	0	0	0	0	0	0	0	0	0	0	0	0	k__Bacteria;p__Proteobacteria
OTU_1947	0	0	0	0	0	0	0	0	0	0	0	0	0	0	1	1	0	0	2	0	0	3	1	2	0	0	1	0	0	0	1	1	1	k__Bacteria;p__Firmicutes;c__Clostridia;o__Clostridiales;f__Clostridiaceae;g__Clostridium
OTU_1948	3	41	35	36	8	0	10	0	33	15	7	19	12	4	2	18	0	2	0	1	1	1	0	0	2	0	7	1	3	0	0	0	1	k__Bacteria;p__Acidobacteria;c__Solibacteres;o__Solibacterales;f__Solibacteraceae;g__Candidatus Solibacter;s__
OTU_1950	0	0	0	0	0	0	0	0	0	0	0	0	0	0	0	0	0	0	0	0	0	3	1	2	0	0	0	0	0	0	0	0	0	k__Bacteria;p__Chloroflexi
OTU_1951	0	0	1	0	0	0	0	0	0	0	1	0	0	0	0	0	0	0	0	0	0	2	0	1	0	0	0	0	0	0	3	2	1	k__Bacteria;p__Firmicutes;c__Clostridia;o__Clostridiales
OTU_1952	0	0	0	6	0	0	0	0	0	0	0	3	0	0	0	1	1	0	0	0	0	0	0	0	0	0	0	0	0	0	0	0	0	k__Bacteria;p__Proteobacteria;c__Deltaproteobacteria;o__Myxococcales;f__;g__;s__
OTU_1953	0	1	0	0	0	0	0	0	0	0	0	0	0	0	3	2	0	0	0	0	0	4	7	3	0	0	6	0	0	0	0	2	0	k__Bacteria;p__Firmicutes;c__Bacilli;o__Bacillales;f__Alicyclobacillaceae
OTU_1954	0	0	0	0	0	0	0	0	0	0	0	0	0	0	0	0	4	0	0	0	0	0	0	0	4	0	0	0	0	0	0	0	0	k__Bacteria;p__Cyanobacteria;c__Chloroplast
OTU_1955	0	1	0	0	0	0	0	9	0	0	0	0	0	0	0	0	1	0	0	0	0	0	0	0	0	0	0	0	0	0	0	0	0	k__Bacteria;p__Firmicutes;c__Clostridia;o__Clostridiales;f__Lachnospiraceae
OTU_1956	0	1	2	0	0	0	0	18	0	0	0	0	0	0	0	0	0	0	0	0	0	0	0	0	0	0	0	0	0	1	0	0	0	k__Bacteria;p__Bacteroidetes;c__Cytophagia;o__Cytophagales;f__Cytophagaceae;g__Adhaeribacter;s__
OTU_1957	0	0	0	0	0	0	0	6	0	0	0	0	0	0	0	0	0	0	1	0	0	0	0	0	0	0	0	0	0	0	0	0	0	k__Bacteria;p__Firmicutes;c__Clostridia;o__Clostridiales;f__Ruminococcaceae;g__;s__
OTU_1958	0	0	0	0	0	0	0	0	0	0	0	0	0	0	0	0	0	0	0	0	3	0	0	0	0	0	0	0	0	0	0	0	0	k__Bacteria;p__OD1;c__ZB2;o__;f__;g__;s__
OTU_1959	0	0	0	0	1	0	0	7	0	0	0	0	0	0	0	0	0	0	0	0	0	0	0	0	0	0	0	0	0	0	0	0	0	k__Bacteria;p__Firmicutes;c__Clostridia;o__Clostridiales;f__;g__;s__
OTU_1960	1	1	1	0	3	0	0	2	0	0	0	0	0	0	0	0	0	0	0	0	0	0	0	0	0	0	0	0	0	0	0	0	0	k__Bacteria;p__Proteobacteria;c__Gammaproteobacteria;o__Legionellales;f__Coxiellaceae;g__Aquicella;s__
OTU_1961	0	2	1	3	0	0	1	0	6	0	1	1	0	1	0	1	1	0	0	0	0	0	0	1	0	0	1	0	0	0	0	0	0	k__Bacteria;p__Actinobacteria;c__Actinobacteria;o__Actinomycetales;f__Micromonosporaceae;g__;s__
OTU_1962	0	0	0	14	0	0	0	0	0	0	0	0	1	0	0	0	0	0	0	0	0	0	0	0	0	0	0	0	0	0	0	0	0	k__Bacteria;p__Chloroflexi;c__Ktedonobacteria;o__Thermogemmatisporales;f__Thermogemmatisporaceae;g__;s__
OTU_1963	0	0	0	0	0	1	0	0	0	0	0	0	0	6	2	0	1	0	1	0	1	0	0	1	0	0	0	0	0	0	0	0	1	k__Bacteria;p__Acidobacteria;c__Solibacteres;o__Solibacterales;f__Solibacteraceae;g__Candidatus Solibacter;s__
OTU_1964	4	0	1	6	1	8	2	0	1	0	1	0	0	9	7	1	4	0	7	3	1	0	1	3	1	0	4	0	0	0	0	1	0	k__Bacteria;p__Actinobacteria;c__OPB41;o__;f__;g__;s__
OTU_1965	0	0	0	0	0	0	0	0	0	0	0	0	0	0	0	0	0	0	0	0	0	0	0	0	2	1	0	0	3	0	0	0	0	k__Bacteria;p__Gemmatimonadetes;c__Gemmatimonadetes;o__;f__;g__;s__
OTU_1966	0	0	0	0	0	0	1	0	1	0	0	1	0	0	0	1	1	0	0	0	0	0	0	0	7	3	0	0	0	0	0	0	0	k__Bacteria;p__Proteobacteria;c__Gammaproteobacteria;o__Xanthomonadales;f__Xanthomonadaceae;g__;s__
OTU_1967	0	0	0	0	0	0	0	0	0	0	0	0	0	0	0	0	0	0	0	0	0	6	1	5	0	0	3	0	0	0	0	3	3	k__Bacteria;p__Firmicutes;c__Bacilli;o__Bacillales;f__Alicyclobacillaceae
OTU_1968	0	0	0	0	0	0	0	0	0	0	0	0	0	1	0	0	0	0	1	0	0	0	1	0	0	0	2	0	0	2	0	0	1	k__Bacteria;p__Firmicutes;c__Clostridia;o__Clostridiales;f__Clostridiaceae;g__Caloramator;s__
OTU_1969	0	1	0	0	0	0	0	7	0	0	0	0	0	0	0	0	0	0	1	0	0	0	0	0	0	0	0	0	0	0	0	0	0	k__Bacteria;p__Proteobacteria;c__Betaproteobacteria;o__MND1;f__;g__;s__
OTU_1970	0	0	0	0	0	2	0	0	0	0	0	0	0	0	4	0	0	0	0	0	0	0	0	0	0	0	0	0	0	0	0	0	0	k__Bacteria;p__Chlorobi;c__Ignavibacteria;o__Ignavibacteriales;f__Ignavibacteriaceae;g__;s__
OTU_1971	0	0	0	0	0	3	0	0	0	0	0	0	0	1	0	0	0	0	0	0	0	5	2	6	2	0	19	0	0	1	0	2	0	k__Bacteria;p__Proteobacteria;c__Alphaproteobacteria;o__Rhodospirillales;f__Acetobacteraceae
OTU_1972	0	3	3	0	0	0	1	0	2	0	0	0	0	0	0	0	0	0	0	0	0	0	0	0	0	0	0	0	0	0	0	0	0	k__Bacteria;p__Nitrospirae;c__Nitrospira;o__Nitrospirales;f__[Leptospirillaceae];g__;s__
OTU_1973	0	0	0	0	5	0	0	0	0	0	0	0	0	0	0	0	0	0	0	0	0	0	0	0	0	0	0	1	0	0	0	0	0	k__Bacteria;p__Firmicutes;c__Clostridia;o__Clostridiales;f__Ruminococcaceae;g__;s__
OTU_1974	0	0	0	0	0	1	0	0	0	0	0	0	0	10	1	0	1	0	3	0	0	3	0	5	0	0	0	0	1	2	1	2	4	k__Bacteria;p__Chloroflexi;c__Dehalococcoidetes;o__Dehalococcoidales;f__;g__;s__
OTU_1975	0	0	0	0	0	0	0	0	3	0	0	0	0	0	0	0	0	0	0	0	0	0	0	0	0	0	2	0	4	0	0	0	0	k__Bacteria;p__Proteobacteria;c__Betaproteobacteria;o__SC-I-84;f__;g__;s__
OTU_1976	0	0	0	0	3	0	0	0	0	0	0	0	2	0	0	0	0	0	0	0	0	0	0	0	0	0	0	0	0	0	0	0	0	k__Bacteria;p__Firmicutes;c__Bacilli;o__Lactobacillales;f__Lactobacillaceae;g__Lactobacillus;s__
OTU_1977	0	0	0	0	1	0	0	6	0	0	0	0	0	0	0	0	0	0	0	0	0	0	0	0	0	0	0	0	0	0	0	0	0	k__Bacteria;p__Proteobacteria;c__Deltaproteobacteria;o__Myxococcales;f__;g__;s__
OTU_1978	0	1	1	0	0	4	0	25	0	0	0	0	3	1	0	0	0	0	3	0	0	0	0	0	0	0	0	0	0	1	0	0	0	k__Bacteria;p__Proteobacteria;c__Deltaproteobacteria;o__Syntrophobacterales;f__Syntrophobacteraceae;g__;s__
OTU_1979	0	1	0	0	1	0	0	10	0	0	0	0	0	0	0	0	0	0	0	0	0	0	0	0	0	0	0	3	0	0	0	0	0	k__Bacteria;p__Firmicutes;c__Clostridia;o__Clostridiales;f__Ruminococcaceae;g__;s__
OTU_1980	0	0	0	0	0	0	0	0	0	0	0	0	0	1	1	0	0	0	0	0	0	1	0	0	0	0	0	0	0	0	0	1	2	k__Bacteria
OTU_1981	0	0	0	0	0	13	0	0	0	0	0	0	0	14	2	0	0	0	5	2	0	0	0	2	0	0	0	0	2	0	0	0	2	k__Bacteria;p__Bacteroidetes;c__Bacteroidia;o__Bacteroidales;f__;g__;s__
OTU_1982	3	4	0	4	2	0	0	8	0	0	1	3	7	0	0	12	0	0	0	0	1	0	0	0	0	0	15	1	0	2	0	0	0	k__Bacteria;p__Chloroflexi;c__Ellin6529;o__;f__;g__;s__
OTU_1983	0	6	16	0	0	0	0	5	2	1	4	1	0	0	0	0	2	0	0	0	1	0	0	0	0	0	7	1	0	0	1	0	0	k__Bacteria;p__Actinobacteria;c__Actinobacteria;o__Actinomycetales;f__Micrococcaceae;g__Renibacterium;s__
OTU_1984	0	0	0	0	0	0	0	0	0	0	0	0	0	0	0	0	0	0	0	0	0	2	0	0	0	0	0	0	0	0	3	0	1	k__Bacteria;p__GOUTA4;c__;o__;f__;g__;s__
OTU_1985	0	4	0	0	2	1	0	6	0	0	0	0	0	0	0	0	0	0	2	0	0	0	0	0	0	0	0	0	0	0	0	0	0	k__Bacteria;p__Firmicutes;c__Clostridia;o__Clostridiales;f__Ruminococcaceae
OTU_1986	0	0	1	0	0	0	0	0	0	7	0	0	0	0	0	0	0	0	0	1	0	0	0	0	0	0	0	0	0	0	0	0	0	k__Bacteria;p__Nitrospirae;c__Nitrospira;o__Nitrospirales;f__[Thermodesulfovibrionaceae];g__LCP-6;s__
OTU_1987	0	1	0	0	0	0	0	0	0	0	0	0	0	1	0	0	1	0	2	0	0	1	1	0	1	0	3	0	0	0	0	0	0	k__Bacteria;p__Firmicutes;c__Clostridia;o__Thermoanaerobacterales;f__;g__;s__
OTU_1988	2	19	11	13	3	4	8	2	14	4	2	0	10	13	12	6	0	0	8	3	1	5	2	5	1	0	3	0	1	0	1	3	3	k__Bacteria;p__Acidobacteria;c__Solibacteres;o__Solibacterales
OTU_1989	0	0	0	0	2	0	0	4	0	0	0	0	0	0	0	0	0	0	0	0	0	0	0	0	0	0	0	4	0	0	0	0	0	k__Bacteria
OTU_1990	0	0	0	0	0	0	0	0	0	0	1	0	0	2	1	2	0	0	1	0	0	6	28	6	0	0	11	0	0	0	0	4	5	k__Bacteria;p__Firmicutes;c__Clostridia;o__Clostridiales;f__Peptococcaceae;g__Desulfosporosinus;s__meridiei
OTU_1991	0	13	9	2	0	0	0	0	0	0	0	0	0	0	0	0	0	0	0	1	0	0	0	0	0	0	0	0	0	0	0	0	0	k__Bacteria;p__Actinobacteria;c__Thermoleophilia;o__Gaiellales;f__Gaiellaceae;g__;s__
OTU_1992	1	0	0	0	0	0	0	6	0	0	0	0	0	0	0	0	0	0	0	0	0	0	0	0	0	0	0	0	0	0	0	0	0	k__Bacteria;p__Firmicutes;c__Clostridia;o__Clostridiales;f__;g__;s__
OTU_1993	2	5	6	0	5	0	0	0	1	0	0	1	0	0	0	0	1	0	0	0	1	0	0	0	0	0	2	0	0	0	0	0	0	k__Bacteria;p__Acidobacteria;c__DA052;o__Ellin6513;f__;g__;s__
OTU_1994	0	1	0	81	1	0	0	0	0	0	1	0	4	0	0	39	2	0	0	0	0	1	0	0	0	0	3	0	0	0	0	0	0	k__Bacteria;p__Proteobacteria;c__Deltaproteobacteria;o__Syntrophobacterales;f__Syntrophobacteraceae;g__;s__
OTU_1995	0	2	0	0	0	0	0	0	0	0	0	0	0	0	0	0	0	0	0	0	0	0	6	1	0	0	15	0	0	0	5	3	0	k__Bacteria;p__Firmicutes;c__Clostridia;o__Clostridiales;f__Peptococcaceae;g__Desulfurispora;s__
OTU_1996	0	1	0	0	5	0	0	0	0	0	0	0	0	0	0	0	0	0	0	0	0	0	0	0	0	0	0	0	0	0	0	0	0	k__Bacteria;p__Firmicutes;c__Clostridia;o__Clostridiales;f__Ruminococcaceae
OTU_1997	0	1	0	0	0	4	0	0	0	0	0	0	0	0	1	0	0	0	0	0	0	1	0	1	0	0	0	0	0	2	0	0	0	k__Bacteria;p__Bacteroidetes;c__Flavobacteriia;o__Flavobacteriales;f__Flavobacteriaceae;g__Flavobacterium;s__
OTU_1998	0	1	0	0	0	0	0	9	0	0	0	0	0	0	0	0	0	0	0	0	0	0	0	0	0	0	0	0	0	0	0	0	0	k__Bacteria;p__Firmicutes;c__Clostridia;o__Clostridiales
OTU_1999	0	7	6	0	0	5	7	0	8	10	1	4	0	0	1	11	0	0	0	0	0	0	0	0	6	0	4	0	0	0	0	0	0	k__Bacteria;p__Acidobacteria;c__Solibacteres;o__Solibacterales;f__;g__;s__
OTU_2001	1	0	0	0	0	0	0	0	0	0	0	0	5	2	0	3	0	0	0	0	0	0	0	0	0	0	0	0	0	0	0	0	0	k__Bacteria;p__Chloroflexi;c__P2-11E;o__;f__;g__;s__
OTU_2002	0	7	4	0	0	3	0	0	0	1	0	0	0	0	1	0	0	0	0	0	0	0	0	0	0	0	0	0	0	0	0	0	0	k__Bacteria;p__Bacteroidetes;c__[Saprospirae];o__[Saprospirales];f__Chitinophagaceae
OTU_2003	0	0	0	0	0	0	0	0	0	1	0	0	0	0	0	0	0	0	0	1	0	3	0	0	0	0	0	0	0	2	2	1	1	k__Bacteria;p__Bacteroidetes;c__Bacteroidia;o__Bacteroidales;f__;g__;s__
OTU_2004	2	0	0	0	0	0	0	0	1	2	0	7	0	3	0	2	0	1	0	0	2	1	0	1	0	0	2	0	0	0	0	0	0	k__Bacteria;p__Proteobacteria;c__Deltaproteobacteria;o__Myxococcales;f__Haliangiaceae;g__;s__
OTU_2005	0	2	0	0	1	0	0	4	0	0	0	0	0	0	0	0	0	0	0	0	0	0	0	0	0	0	0	3	0	0	0	0	0	k__Bacteria;p__Firmicutes;c__Clostridia;o__Clostridiales;f__;g__;s__
OTU_2006	0	3	2	0	3	0	0	7	0	0	0	0	0	0	0	0	0	0	0	0	0	0	0	0	0	0	0	1	0	0	0	0	0	k__Bacteria;p__Proteobacteria;c__Alphaproteobacteria;o__Rhodospirillales;f__Rhodospirillaceae;g__;s__
OTU_2007	0	0	0	0	0	0	0	6	0	0	0	0	0	0	0	0	0	0	0	0	0	0	0	0	0	0	0	0	0	0	0	0	0	k__Bacteria;p__Proteobacteria;c__Betaproteobacteria;o__Nitrosomonadales;f__Nitrosomonadaceae;g__Nitrosovibrio;s__tenuis
OTU_2008	0	3	3	3	0	0	21	0	25	0	2	7	1	0	2	31	3	1	2	2	0	0	0	5	0	2	4	0	2	0	0	0	0	k__Bacteria;p__Acidobacteria;c__DA052;o__Ellin6513;f__;g__;s__
OTU_2009	0	0	0	0	8	0	0	0	0	0	0	0	0	0	0	0	0	0	0	0	0	0	0	0	0	0	0	0	0	0	0	0	0	k__Bacteria;p__Firmicutes;c__Clostridia;o__Clostridiales;f__Lachnospiraceae;g__;s__
OTU_2010	0	0	0	0	0	1	0	0	0	0	0	0	0	1	2	0	0	0	3	1	0	4	0	0	0	0	0	0	0	0	0	2	0	k__Bacteria;p__Proteobacteria;c__Deltaproteobacteria;o__Syntrophobacterales;f__Syntrophaceae;g__;s__
OTU_2011	0	0	0	0	7	0	0	0	0	0	0	0	0	0	0	0	0	0	0	0	0	0	0	0	0	0	0	0	0	0	0	0	0	k__Bacteria;p__Firmicutes;c__Clostridia;o__Clostridiales;f__Ruminococcaceae;g__Oscillospira;s__
OTU_2012	0	1	1	1	0	0	0	0	0	2	0	0	0	0	2	0	0	0	3	0	0	1	1	6	0	1	24	0	0	0	0	3	0	k__Bacteria;p__Proteobacteria;c__Deltaproteobacteria;o__Syntrophobacterales;f__Syntrophaceae;g__Desulfobacca;s__
OTU_2013	3	0	0	0	0	0	0	0	0	0	0	0	0	9	1	0	0	0	2	0	0	0	0	0	0	0	0	0	0	0	0	1	0	k__Bacteria;p__Chloroflexi;c__Anaerolineae;o__A31;f__;g__;s__
OTU_2014	0	0	0	7	0	0	0	0	0	0	0	0	0	0	0	0	0	0	0	0	0	0	0	0	0	0	0	0	0	0	0	0	0	k__Bacteria;p__Proteobacteria;c__Deltaproteobacteria;o__Syntrophobacterales;f__Syntrophaceae;g__Smithella;s__
OTU_2015	0	3	2	0	0	0	1	0	1	0	0	0	0	0	0	0	0	0	0	0	0	0	0	0	0	0	0	0	0	0	0	0	0	k__Bacteria;p__Acidobacteria;c__DA052;o__Ellin6513;f__;g__;s__
OTU_2017	0	0	0	0	7	0	0	4	0	0	0	0	0	0	0	0	0	0	0	0	0	0	0	0	0	0	0	0	0	0	0	0	0	k__Bacteria;p__Firmicutes;c__Clostridia;o__Clostridiales;f__;g__;s__
OTU_2018	0	0	0	0	0	0	0	0	0	0	0	0	0	0	0	0	0	0	0	0	0	1	2	3	0	0	0	0	0	0	0	0	4	k__Bacteria;p__Bacteroidetes;c__Cytophagia;o__Cytophagales;f__Cytophagaceae;g__Flectobacillus;s__
OTU_2019	0	1	1	4	0	0	2	0	4	1	0	2	0	0	0	0	0	0	0	0	0	0	0	1	0	0	2	0	0	0	0	2	0	k__Bacteria;p__Proteobacteria;c__Deltaproteobacteria;o__Syntrophobacterales;f__Syntrophobacteraceae;g__;s__
OTU_2020	0	0	0	0	0	0	0	0	0	0	0	0	0	0	6	0	0	0	1	0	0	0	0	0	0	0	0	0	0	0	0	0	0	k__Bacteria;p__Bacteroidetes;c__Sphingobacteriia;o__Sphingobacteriales;f__;g__;s__
OTU_2021	0	0	0	0	0	0	0	12	0	0	0	0	0	0	0	0	0	0	2	0	0	0	0	0	0	0	0	0	0	0	0	0	0	k__Bacteria;p__Nitrospirae;c__Nitrospira;o__Nitrospirales;f__Nitrospiraceae;g__Nitrospira;s__
OTU_2022	0	0	0	0	0	0	0	8	0	0	0	0	1	0	0	0	0	0	0	0	0	0	0	0	0	0	0	0	0	0	0	0	0	k__Bacteria;p__Firmicutes;c__Clostridia;o__Clostridiales
OTU_2023	0	1	0	0	0	0	0	22	0	2	0	2	0	0	0	0	0	0	1	0	0	0	0	0	0	0	0	0	0	0	0	0	0	k__Bacteria;p__Firmicutes;c__Clostridia;o__Clostridiales;f__Ruminococcaceae;g__;s__
OTU_2024	0	0	0	0	0	0	0	0	0	0	0	0	0	0	0	0	1	0	0	0	0	2	0	2	0	0	0	0	0	0	0	0	0	k__Bacteria;p__Firmicutes;c__Clostridia;o__Clostridiales;f__Veillonellaceae;g__;s__
OTU_2025	0	0	0	0	0	0	2	0	0	0	0	0	0	0	0	0	1	0	0	0	0	0	0	0	0	3	1	0	0	0	1	2	1	k__Bacteria;p__Cyanobacteria;c__ML635J-21;o__;f__;g__;s__
OTU_2026	0	0	0	0	0	0	0	0	0	0	0	0	0	3	1	0	0	0	0	1	0	2	0	1	0	0	0	3	0	2	0	2	2	k__Bacteria;p__LCP-89;c__SAW1_B44;o__;f__;g__;s__
OTU_2027	0	0	0	0	0	1	0	0	0	0	0	0	0	0	0	0	0	0	0	0	0	2	0	2	0	0	0	0	0	0	0	2	1	k__Bacteria;p__Chloroflexi;c__Dehalococcoidetes;o__;f__;g__;s__
OTU_2028	0	0	0	0	0	0	0	5	0	0	0	0	0	0	0	0	0	0	0	0	0	0	0	0	0	0	0	0	0	0	0	0	0	k__Bacteria;p__Chloroflexi;c__TK10;o__B07_WMSP1
OTU_2029	0	0	0	0	0	0	0	0	0	0	0	0	0	0	0	0	0	0	0	0	0	1	0	0	0	0	0	0	0	0	0	6	0	k__Bacteria;p__Firmicutes;c__Clostridia;o__Clostridiales;f__Lachnospiraceae
OTU_2030	1	2	0	0	4	0	0	5	0	0	0	0	0	0	0	0	0	0	0	0	0	0	0	0	0	0	0	0	0	0	0	0	0	k__Bacteria;p__Firmicutes;c__Clostridia;o__Clostridiales;f__Lachnospiraceae;g__Coprococcus;s__
OTU_2031	0	1	0	0	5	0	0	5	0	0	0	0	0	0	0	0	0	0	0	0	0	0	0	0	0	0	0	0	0	0	0	0	0	k__Bacteria;p__Proteobacteria;c__Gammaproteobacteria;o__Vibrionales;f__Vibrionaceae;g__Vibrio;s__
OTU_2032	0	1	3	0	0	0	0	0	0	1	0	0	0	0	0	0	0	0	0	0	0	0	0	0	0	0	0	0	0	0	0	0	0	k__Bacteria;p__Proteobacteria;c__Gammaproteobacteria;o__Chromatiales;f__;g__;s__
OTU_2033	0	0	0	0	0	0	0	0	0	0	0	0	0	1	0	2	0	0	0	0	0	3	0	5	0	0	0	0	0	0	1	0	2	k__Bacteria;p__Bacteroidetes;c__Cytophagia;o__Cytophagales;f__Flammeovirgaceae;g__;s__
OTU_2035	0	1	0	0	0	0	0	7	0	0	0	0	0	0	0	0	0	0	0	0	0	0	0	0	0	0	0	0	0	0	0	0	0	k__Bacteria;p__Proteobacteria;c__Alphaproteobacteria;o__Rhodospirillales;f__Rhodospirillaceae;g__;s__
OTU_2036	0	0	0	0	5	0	0	0	0	0	0	0	0	0	0	0	1	0	0	0	0	0	0	0	0	0	0	0	0	0	0	0	0	k__Bacteria;p__Proteobacteria;c__Betaproteobacteria;o__Burkholderiales;f__Comamonadaceae;g__Tepidimonas;s__
OTU_2037	0	0	0	0	0	0	0	0	1	4	4	1	0	0	0	0	0	0	0	0	0	0	0	1	0	0	0	0	0	0	0	0	0	k__Bacteria;p__TM7;c__TM7-1;o__;f__;g__;s__
OTU_2038	0	1	0	0	0	0	0	9	0	0	0	0	1	0	0	0	0	0	0	0	0	0	0	0	0	0	0	0	0	0	0	0	0	k__Bacteria;p__Proteobacteria;c__Betaproteobacteria;o__MND1;f__;g__;s__
OTU_2040	0	0	0	0	7	0	0	0	0	0	0	0	0	0	0	0	0	0	0	0	0	0	0	0	0	0	0	1	0	0	0	0	0	k__Bacteria;p__Spirochaetes;c__Spirochaetes;o__Spirochaetales;f__Spirochaetaceae;g__Treponema;s__
OTU_2041	0	0	0	0	5	0	0	0	0	0	0	0	0	0	0	0	0	0	0	0	0	0	0	0	0	0	0	0	0	0	0	0	0	k__Bacteria;p__Firmicutes;c__Clostridia;o__Clostridiales;f__Ruminococcaceae;g__;s__
OTU_2043	0	0	0	0	0	0	0	0	0	0	0	0	0	0	0	0	0	0	3	0	0	3	0	2	0	0	0	0	1	0	0	0	0	k__Bacteria;p__Chloroflexi;c__Anaerolineae;o__Anaerolineales;f__Anaerolinaceae
OTU_2044	0	1	2	1	0	0	2	0	0	0	0	0	0	0	0	0	0	0	0	0	0	0	0	0	1	0	0	0	0	0	0	0	0	k__Bacteria;p__Acidobacteria;c__Solibacteres;o__Solibacterales;f__Solibacteraceae;g__Candidatus Solibacter;s__
OTU_2045	0	0	0	0	0	0	0	12	0	0	0	0	0	0	0	0	0	0	0	0	0	0	0	0	0	0	0	0	0	0	0	0	0	k__Bacteria;p__Firmicutes;c__Clostridia;o__Clostridiales
OTU_2046	0	0	0	0	5	0	0	0	0	0	0	0	0	0	0	0	0	0	0	0	0	0	0	0	0	0	0	0	0	0	0	0	0	k__Bacteria;p__Firmicutes;c__Clostridia;o__Clostridiales
OTU_2048	0	0	0	0	0	0	0	0	0	0	0	0	0	0	0	0	0	0	0	0	0	0	0	0	0	0	0	0	0	0	0	5	2	k__Bacteria;p__OD1;c__;o__;f__;g__;s__
OTU_2049	0	0	0	0	0	0	0	0	0	0	0	0	5	0	0	0	0	0	0	0	0	0	0	0	0	0	0	0	0	0	0	0	0	k__Bacteria;p__Firmicutes;c__Clostridia;o__Clostridiales;f__Ruminococcaceae;g__;s__
OTU_2050	0	0	0	0	0	0	0	0	0	0	0	0	0	1	0	0	0	0	0	4	0	2	0	1	0	0	0	0	0	2	0	4	0	k__Bacteria
OTU_2051	2	0	0	0	5	0	0	6	0	0	0	1	2	0	0	0	0	0	0	0	0	0	0	0	0	0	0	0	0	1	0	0	0	k__Bacteria;p__Firmicutes;c__Clostridia;o__Clostridiales
OTU_2052	0	5	0	0	0	0	0	13	0	2	0	0	0	0	0	0	0	0	1	0	0	0	1	0	0	0	1	0	0	0	0	0	0	k__Bacteria;p__Acidobacteria;c__Acidobacteria-6;o__iii1-15;f__;g__;s__
OTU_2053	0	2	0	0	0	4	0	0	0	0	0	1	2	0	2	0	0	0	3	0	2	0	0	1	1	0	0	0	0	0	0	0	0	k__Bacteria;p__Verrucomicrobia;c__[Pedosphaerae];o__[Pedosphaerales];f__auto67_4W;g__;s__
OTU_2054	0	0	0	0	6	0	0	0	0	0	0	0	0	0	0	0	0	0	0	0	0	0	0	0	0	0	0	0	0	0	0	0	0	k__Bacteria;p__Firmicutes;c__Erysipelotrichi;o__Erysipelotrichales;f__Erysipelotrichaceae;g__;s__
OTU_2055	0	0	0	4	0	0	1	0	0	0	0	0	0	0	1	0	0	0	0	0	0	0	0	0	0	0	0	0	0	0	0	0	0	k__Bacteria;p__Proteobacteria;c__Deltaproteobacteria;o__Bdellovibrionales;f__Bdellovibrionaceae;g__Bdellovibrio;s__
OTU_2056	0	0	0	0	0	0	0	0	0	0	0	0	0	0	0	0	0	0	0	0	0	3	0	3	0	0	0	0	0	0	0	0	0	k__Bacteria;p__WS3;c__PRR-12;o__PBS-III-9;f__;g__;s__
OTU_2057	0	0	0	0	0	0	0	3	0	0	0	0	1	0	0	0	0	0	0	0	0	0	0	0	0	0	0	1	0	0	0	0	0	k__Bacteria;p__TM7;c__TM7-3;o__;f__;g__;s__
OTU_2058	0	2	1	0	2	0	0	0	0	0	0	0	0	0	0	0	0	0	0	0	0	0	0	0	0	0	0	0	0	0	0	0	0	k__Bacteria;p__Chlorobi;c__OPB56;o__;f__;g__;s__
OTU_2059	0	0	0	0	0	0	0	6	0	0	0	0	0	0	0	0	0	0	0	0	0	0	0	0	0	0	0	0	0	0	0	0	0	k__Bacteria;p__Actinobacteria;c__Coriobacteriia;o__Coriobacteriales;f__Coriobacteriaceae
OTU_2060	0	0	0	0	0	0	0	0	2	0	0	0	0	0	0	0	0	0	0	0	0	6	0	3	0	0	0	0	0	0	2	1	0	k__Bacteria;p__Firmicutes;c__Clostridia;o__Clostridiales;f__Veillonellaceae;g__;s__
OTU_2061	0	0	0	0	0	0	0	0	0	4	0	0	0	0	0	0	0	0	0	0	0	0	0	0	0	0	0	0	0	0	0	0	0	k__Bacteria;p__GN02;c__GKS2-174;o__;f__;g__;s__
OTU_2062	5	0	0	0	0	4	0	0	0	5	0	0	0	18	15	1	0	0	14	0	2	15	0	6	0	0	1	0	3	3	9	5	4	k__Bacteria;p__Bacteroidetes;c__Bacteroidia;o__Bacteroidales;f__;g__;s__
OTU_2063	0	0	0	0	0	0	0	4	0	0	0	0	0	0	0	0	0	0	0	0	0	0	0	0	0	0	0	0	0	0	0	0	0	k__Bacteria;p__Firmicutes;c__Clostridia;o__Clostridiales;f__Ruminococcaceae;g__;s__
OTU_2064	0	3	1	0	0	0	1	0	0	1	0	0	0	0	0	0	0	0	0	0	0	0	0	0	0	0	0	0	0	0	0	0	0	k__Bacteria;p__Actinobacteria;c__Actinobacteria;o__Actinomycetales;f__;g__;s__
OTU_2065	0	0	0	0	0	0	0	4	0	0	0	0	0	0	0	0	0	0	0	0	0	0	0	0	0	0	0	0	0	0	0	0	2	k__Bacteria;p__Proteobacteria;c__Gammaproteobacteria;o__Cardiobacteriales;f__Cardiobacteriaceae;g__Cardiobacterium;s__
OTU_2066	0	0	0	1	1	0	0	6	0	0	0	2	0	4	0	0	0	0	0	0	0	0	0	0	0	0	0	0	0	0	0	0	0	k__Bacteria;p__Actinobacteria;c__Acidimicrobiia;o__Acidimicrobiales;f__;g__;s__
OTU_2067	0	0	0	0	0	0	0	0	0	0	0	0	0	0	0	0	0	0	0	0	0	0	8	0	0	0	0	0	0	0	0	0	0	k__Bacteria;p__Firmicutes;c__Clostridia;o__Clostridiales;f__Clostridiaceae;g__Oxobacter;s__
OTU_2068	0	0	0	0	0	0	0	8	0	0	0	0	0	0	0	0	0	0	0	0	0	0	0	0	0	0	0	0	0	0	0	0	0	k__Bacteria;p__Actinobacteria;c__Acidimicrobiia;o__Acidimicrobiales;f__koll13;g__;s__
OTU_2069	0	0	0	0	0	0	0	6	0	0	0	0	0	0	0	0	0	0	0	0	0	0	0	1	0	0	0	1	0	0	0	0	0	k__Bacteria;p__Firmicutes;c__Clostridia;o__Clostridiales;f__[Tissierellaceae];g__Tissierella_Soehngenia;s__
OTU_2070	0	0	0	0	0	1	0	0	0	0	0	0	0	0	0	0	4	0	0	0	0	0	0	0	0	0	0	0	0	0	0	0	0	k__Bacteria;p__Proteobacteria;c__Alphaproteobacteria;o__Rhodospirillales;f__Acetobacteraceae
OTU_2071	0	0	0	0	0	0	0	6	0	0	0	0	0	0	0	0	0	0	0	0	0	0	0	0	0	0	0	0	0	0	0	0	0	k__Bacteria;p__Gemmatimonadetes;c__Gemmatimonadetes;o__Ellin5290;f__;g__;s__
OTU_2072	0	1	2	0	0	0	3	0	3	0	0	1	0	0	0	3	0	0	0	0	0	0	0	0	0	0	1	0	0	0	0	0	0	k__Bacteria;p__Proteobacteria;c__Deltaproteobacteria;o__Myxococcales;f__;g__;s__
OTU_2073	2	1	0	0	14	0	0	0	0	0	0	0	0	0	0	0	0	0	0	0	0	0	0	0	0	0	0	0	0	0	0	0	0	k__Bacteria;p__Firmicutes;c__Bacilli;o__Lactobacillales;f__Lactobacillaceae;g__Lactobacillus
OTU_2074	0	0	0	0	0	0	0	0	0	0	0	0	0	0	0	0	0	0	0	0	0	0	0	0	0	0	0	0	0	0	4	4	0	k__Bacteria;p__Acidobacteria;c__Holophagae;o__Holophagales;f__Holophagaceae;g__;s__
OTU_2075	0	0	0	0	0	0	0	0	0	0	0	0	0	0	0	0	0	0	0	2	0	0	0	0	0	0	0	3	0	0	0	0	0	k__Bacteria;p__Proteobacteria;c__Betaproteobacteria;o__Burkholderiales;f__Oxalobacteraceae;g__Cupriavidus;s__
OTU_2076	0	1	1	0	3	0	0	0	0	0	0	0	0	0	0	0	0	0	0	0	0	0	0	0	0	0	0	0	0	0	0	0	0	k__Bacteria;p__OD1;c__SM2F11;o__;f__;g__;s__
OTU_2077	0	0	0	0	0	0	0	4	0	0	0	1	0	0	0	0	0	0	0	0	0	0	0	0	0	0	0	0	0	0	0	0	0	k__Bacteria;p__Tenericutes;c__RF3;o__ML615J-28;f__;g__;s__
OTU_2078	0	0	0	4	0	0	0	0	0	0	0	0	0	0	0	0	0	0	0	0	0	0	0	0	0	0	0	0	0	0	0	0	0	k__Bacteria;p__TM7;c__SC3;o__;f__;g__;s__
OTU_2079	0	0	0	0	0	0	0	0	0	0	2	0	0	0	0	0	1	0	0	0	0	0	0	0	0	0	0	0	0	0	0	0	0	k__Bacteria;p__Proteobacteria;c__Gammaproteobacteria;o__Xanthomonadales;f__Sinobacteraceae;g__Steroidobacter;s__
OTU_2080	0	0	0	1	0	0	1	0	2	0	1	1	0	0	0	1	0	0	0	0	0	0	0	1	0	0	5	0	0	0	0	0	0	k__Bacteria;p__Chloroflexi;c__TK17;o__;f__;g__;s__
OTU_2081	0	0	0	0	0	0	0	0	0	0	0	0	0	0	0	0	0	0	2	1	0	2	0	1	0	0	0	0	0	2	1	1	1	k__Bacteria;p__Chloroflexi
OTU_2082	1	0	1	0	2	7	0	0	0	5	0	13	0	7	1	0	0	0	1	0	5	0	1	1	0	0	0	0	7	2	1	1	0	k__Bacteria;p__Bacteroidetes;c__Bacteroidia;o__Bacteroidales;f__;g__;s__
OTU_2083	0	0	0	0	0	0	0	0	0	0	0	0	0	1	3	4	0	0	0	0	0	1	4	0	0	0	6	0	0	0	0	0	0	k__Bacteria;p__Firmicutes;c__Clostridia;o__SHA-98;f__D2;g__;s__
OTU_2084	0	0	0	0	0	0	0	0	0	0	0	0	0	0	0	0	0	0	0	0	0	0	0	3	0	0	0	0	0	0	1	2	3	k__Bacteria
[truncated: 3,142 more rows]
